# Supplementary material for: The DNA methylation landscape of naturally short-lived killifish
Source: Sci Rep. 2026 Feb 19;16:7173. doi: 10.1038/s41598-026-39352-3 (PMC12921331; doi:10.1038/s41598-026-39352-3)
Supplement: Supplementary file 2 — Supplementary Material 2 [file 41598_2026_39352_MOESM2_ESM.xlsx]

## Sheet: SelectedFeatures_glmnet_alpha09
chrom	start	end
chr1	66189254	66189256
chr10	18536650	18536652
chr10	27533999	27534001
chr10	27534018	27534020
chr10	27534026	27534028
chr11	6840246	6840248
chr14	44862092	44862094
chr15	7451439	7451441
chr15	44231438	44231440
chr16	14763241	14763243
chr16	16214036	16214038
chr19	3675330	3675332
chr19	12572057	12572059
chr2	17646114	17646116
chr2	28521000	28521002
chr4	7009984	7009986
chr5	3450768	3450770
chr5	22615490	22615492
chr5	37967497	37967499
chr6	33312711	33312713
chr6	58668153	58668155
chr7	1909491	1909493
chr7	22027346	22027348
chr7	29914536	29914538
chr7	39914044	39914046
chr9	8981021	8981023
chr9	25090524	25090526
chr9	56491708	56491710
chr1	29346400	29346402
chr1	35935002	35935004
chr1	61625196	61625198
chr10	1011543	1011545
chr13	40450201	40450203
chr14	40988629	40988631
chr14	43853355	43853357
chr14	59378589	59378591
chr15	1284741	1284743
chr15	17017049	17017051
chr16	5669874	5669876
chr16	46220482	46220484
chr17	5718988	5718990
chr17	7333673	7333675
chr18	18491456	18491458
chr18	27545396	27545398
chr18	28361161	28361163
chr2	3701709	3701711
chr2	70008338	70008340
chr2	76079122	76079124
chr3	32772780	32772782
chr3	32976119	32976121
chr3	49282555	49282557
chr4	10591650	10591652
chr5	8717927	8717929
chr5	8718384	8718386
chr5	20122140	20122142
chr6	31490489	31490491
chr7	35052742	35052744
chr7	40460647	40460649
chr8	28389547	28389549
chr8	60101978	60101980
chr9	657052	657054

## Sheet: SelectedFeatures_glmnet_alpha02
chrom	start	end
chr1	5836490	5836492
chr1	17848348	17848350
chr1	22581912	22581914
chr1	24242771	24242773
chr1	29346400	29346402
chr1	35934945	35934947
chr1	35935002	35935004
chr1	43474871	43474873
chr1	46017927	46017929
chr1	47939665	47939667
chr1	54482731	54482733
chr1	61625182	61625184
chr1	61979086	61979088
chr1	64021387	64021389
chr1	64831726	64831728
chr10	3195121	3195123
chr10	3902913	3902915
chr10	6333802	6333804
chr10	9216477	9216479
chr10	9261948	9261950
chr10	17100301	17100303
chr10	23833074	23833076
chr10	44628711	44628713
chr11	1011447	1011449
chr11	3726782	3726784
chr11	11908977	11908979
chr11	21785475	21785477
chr11	22050395	22050397
chr11	40390841	40390843
chr11	50295563	50295565
chr12	7099643	7099645
chr12	7910352	7910354
chr12	8394046	8394048
chr12	16710849	16710851
chr12	17686959	17686961
chr12	17711713	17711715
chr12	17967269	17967271
chr12	17967274	17967276
chr13	1445773	1445775
chr13	15865303	15865305
chr13	20473057	20473059
chr13	25180728	25180730
chr13	28271586	28271588
chr13	29511963	29511965
chr13	29860029	29860031
chr13	36178092	36178094
chr13	36961032	36961034
chr13	41314810	41314812
chr14	9036052	9036054
chr14	11139785	11139787
chr14	23541334	23541336
chr14	36623020	36623022
chr14	36935920	36935922
chr14	39549741	39549743
chr14	42303454	42303456
chr14	43853355	43853357
chr14	48168906	48168908
chr14	56700750	56700752
chr14	56701634	56701636
chr14	57915975	57915977
chr14	58978657	58978659
chr14	59378589	59378591
chr15	7680305	7680307
chr15	20562619	20562621
chr15	20736995	20736997
chr15	22379166	22379168
chr15	35598222	35598224
chr15	42476049	42476051
chr16	5669874	5669876
chr16	5936209	5936211
chr16	6373552	6373554
chr16	6759072	6759074
chr16	33947421	33947423
chr16	46220482	46220484
chr17	7216019	7216021
chr17	7333673	7333675
chr17	21646243	21646245
chr17	23925989	23925991
chr17	24560158	24560160
chr17	26083636	26083638
chr17	30377211	30377213
chr17	30890330	30890332
chr17	31086581	31086583
chr17	31352072	31352074
chr18	1646845	1646847
chr18	5227149	5227151
chr18	14210673	14210675
chr18	20306212	20306214
chr18	22289877	22289879
chr18	27545396	27545398
chr18	28361161	28361163
chr18	28446150	28446152
chr18	32351419	32351421
chr18	37723817	37723819
chr18	38271389	38271391
chr18	39131968	39131970
chr18	39331371	39331373
chr19	6205584	6205586
chr19	7667349	7667351
chr19	7687176	7687178
chr19	11846779	11846781
chr19	13845536	13845538
chr19	17200131	17200133
chr2	3638200	3638202
chr2	9774194	9774196
chr2	10057306	10057308
chr2	10298132	10298134
chr2	16002766	16002768
chr2	16141373	16141375
chr2	16477075	16477077
chr2	40445523	40445525
chr2	47477715	47477717
chr2	47644302	47644304
chr2	64973411	64973413
chr2	64973415	64973417
chr2	69784064	69784066
chr2	76816736	76816738
chr2	77698783	77698785
chr3	3236777	3236779
chr3	4337105	4337107
chr3	9397010	9397012
chr3	12973485	12973487
chr3	27832258	27832260
chr3	32976119	32976121
chr3	36789146	36789148
chr3	39462566	39462568
chr3	43221511	43221513
chr3	47754735	47754737
chr3	53127302	53127304
chr3	54683647	54683649
chr4	3689852	3689854
chr4	3700470	3700472
chr4	5527515	5527517
chr4	9919387	9919389
chr4	14958030	14958032
chr4	21825191	21825193
chr4	22627449	22627451
chr4	25571205	25571207
chr4	27313940	27313942
chr4	35898388	35898390
chr4	41588242	41588244
chr4	43644135	43644137
chr4	46025626	46025628
chr4	48484532	48484534
chr4	49152518	49152520
chr5	1370464	1370466
chr5	8710862	8710864
chr5	8713054	8713056
chr5	8713860	8713862
chr5	8717927	8717929
chr5	8717963	8717965
chr5	8718100	8718102
chr5	8718232	8718234
chr5	33388991	33388993
chr5	34414491	34414493
chr5	35006742	35006744
chr5	44888228	44888230
chr6	423432	423434
chr6	3117080	3117082
chr6	8270187	8270189
chr6	12554397	12554399
chr6	17332968	17332970
chr6	21251232	21251234
chr6	23184466	23184468
chr6	29763471	29763473
chr6	30363147	30363149
chr6	31490489	31490491
chr6	45272025	45272027
chr6	45275157	45275159
chr6	53660157	53660159
chr6	57891982	57891984
chr6	59635565	59635567
chr7	11287080	11287082
chr7	27152728	27152730
chr7	34511184	34511186
chr7	35052742	35052744
chr7	35446083	35446085
chr7	35570374	35570376
chr8	7144585	7144587
chr8	10615678	10615680
chr8	14042459	14042461
chr8	16806254	16806256
chr8	21746353	21746355
chr8	28389547	28389549
chr8	40737737	40737739
chr8	53564319	53564321
chr8	55712106	55712108
chr8	56190823	56190825
chr8	58885067	58885069
chr8	65002224	65002226
chr9	6667401	6667403
chr9	14656381	14656383
chr9	15684923	15684925
chr9	17231965	17231967
chr9	20828018	20828020
chr9	25729562	25729564
chr9	27011940	27011942
chr9	28146467	28146469
chr9	28496355	28496357
chr9	28856517	28856519
chr9	29733027	29733029
chr9	30005794	30005796
chr9	35408779	35408781
chr9	44454080	44454082
chr9	44903943	44903945
chr9	49254526	49254528
chr9	51816915	51816917
chr9	56215573	56215575
chr9	59526075	59526077
chr9	61155097	61155099
chr1	11142803	11142805
chr1	11353050	11353052
chr1	39414578	39414580
chr1	48150698	48150700
chr1	50986235	50986237
chr1	61244494	61244496
chr1	66792195	66792197
chr10	22591623	22591625
chr10	26753827	26753829
chr10	32269997	32269999
chr10	39335770	39335772
chr10	43595650	43595652
chr10	48279900	48279902
chr11	5495928	5495930
chr11	22236581	22236583
chr11	25872811	25872813
chr11	30377690	30377692
chr11	44643193	44643195
chr13	4048029	4048031
chr13	7723860	7723862
chr13	17330595	17330597
chr13	37032460	37032462
chr13	43005430	43005432
chr13	46779053	46779055
chr14	6215292	6215294
chr14	14052340	14052342
chr14	17890014	17890016
chr14	32222669	32222671
chr14	43134919	43134921
chr14	53672832	53672834
chr14	57075647	57075649
chr15	844655	844657
chr15	11717641	11717643
chr15	27687159	27687161
chr15	28081816	28081818
chr15	28336638	28336640
chr15	32883888	32883890
chr16	1442198	1442200
chr16	2817561	2817563
chr16	8970978	8970980
chr16	16214036	16214038
chr16	22908309	22908311
chr16	29035342	29035344
chr16	44443255	44443257
chr17	5437944	5437946
chr17	7705296	7705298
chr17	24494828	24494830
chr17	25894067	25894069
chr18	14109996	14109998
chr18	14640784	14640786
chr18	19504033	19504035
chr18	20752457	20752459
chr18	24163547	24163549
chr18	34144168	34144170
chr19	3675330	3675332
chr19	4387204	4387206
chr19	16763132	16763134
chr19	20647309	20647311
chr19	25128903	25128905
chr19	25349805	25349807
chr2	503683	503685
chr2	2322416	2322418
chr2	10972283	10972285
chr2	22123288	22123290
chr2	27139512	27139514
chr2	41761552	41761554
chr2	43118328	43118330
chr2	65763746	65763748
chr3	256732	256734
chr3	8501489	8501491
chr3	37344288	37344290
chr3	44202648	44202650
chr3	53585111	53585113
chr3	54038771	54038773
chr4	1257584	1257586
chr4	7009984	7009986
chr4	7099811	7099813
chr4	8013523	8013525
chr4	14431649	14431651
chr4	15861922	15861924
chr4	16997589	16997591
chr4	42589787	42589789
chr4	43864691	43864693
chr5	3450768	3450770
chr5	20154743	20154745
chr5	29965087	29965089
chr5	37967497	37967499
chr5	43172592	43172594
chr5	43466189	43466191
chr6	422432	422434
chr6	7158534	7158536
chr6	10419313	10419315
chr6	12532386	12532388
chr6	18515079	18515081
chr6	34315508	34315510
chr6	57980377	57980379
chr6	59620971	59620973
chr7	22027346	22027348
chr7	29914536	29914538
chr7	31515013	31515015
chr7	38632025	38632027
chr8	27597312	27597314
chr8	31060540	31060542
chr8	34605360	34605362
chr8	38072552	38072554
chr8	49292151	49292153
chr8	50799849	50799851
chr8	55107472	55107474
chr9	15126138	15126140
chr9	15315138	15315140
chr9	15315794	15315796
chr9	29402746	29402748
chr9	30240481	30240483
chr9	52534110	52534112
