# Supplementary material for: The DNA methylation landscape of naturally short-lived killifish
Source: Sci Rep. 2026 Feb 19;16:7173. doi: 10.1038/s41598-026-39352-3 (PMC12921331; doi:10.1038/s41598-026-39352-3)
Supplement: Supplementary file 3 — Supplementary Material 3 [file 41598_2026_39352_MOESM3_ESM.xlsx]

## Sheet: Killifish
Hatch.Group	Species	Strain	Life-span	Fish.ID	Sex	Hatch.Date	Sac.Date	Age	Age.group	Weight	St.length	Gut.length	Brain	Liver	Heart
1	N.furzeri	GRZ-AD	Short	GRZ-AD_8359	M	2018-11-12	2018-12-28	46	young	0.77	31	24	x	x	x
1	N.furzeri	GRZ-AD	Short	GRZ-AD_8362	M	2018-11-12	2018-12-28	46	young	0.63	30	24	x	x
1	N.furzeri	GRZ-AD	Short	GRZ-AD_8364	M	2018-11-12	2018-12-28	46	young	0.85	33	27	x	x	x
1	N.furzeri	GRZ-AD	Short	GRZ-AD_8365	M	2018-11-12	2018-12-28	46	young	0.69	30	27	x	x	x
6	N.furzeri	GRZ-AD	Short	GRZ-AD_8619	M	2019-01-28	2019-03-14	45	young	0.80	32	20	x	x	x
1	N.furzeri	GRZ-AD	Short	GRZ-AD_8360	M	2018-11-12	2019-02-22	102	old	1.78	40	24	x	x	x
1	N.furzeri	GRZ-AD	Short	GRZ-AD_8357	M	2018-11-12	2019-02-22	102	old	1.76	39	24	x	x	x
1	N.furzeri	GRZ-AD	Short	GRZ-AD_8367	M	2018-11-12	2019-03-14	122	old	1.85	41	21	x	x	x
2	N.furzeri	GRZ-AD	Short	GRZ-AD_8465	M	2018-11-26	2019-03-18	112	old	1.42	39	22	x	x	x
2	N.furzeri	GRZ-AD	Short	GRZ-AD_8480	M	2018-11-26	2019-03-18	112	old	1.37	38	24	x	x	x
1	N.orthonotus	N2	Long	N2_276	M	2018-11-12	2018-12-28	46	young	0.90	35	24	x
1	N.orthonotus	N2	Long	N2_277	M	2018-11-12	2018-12-28	46	young	0.89	33	26	x
1	N.orthonotus	N2	Long	N2_283	M	2018-11-12	2018-12-28	46	young	0.54	30	20	x
7	N.orthonotus	N2	Long	N2_327	M	2019-02-04	2019-03-18	42	young	0.87	32	30	x
7	N.orthonotus	N2	Long	N2_328	M	2019-02-04	2019-03-18	42	young	0.82	35	26	x
1	N.orthonotus	N2	Long	N2_295	M	2018-11-12	2019-02-22	102	old	1.80	45	30	x
1	N.orthonotus	N2	Long	N2_292	M	2018-11-12	2019-02-22	102	old	1.55	42	27	x
1	N.orthonotus	N2	Long	N2_282	M	2018-11-12	2019-03-14	122	old	1.41	40	36	x
1	N.orthonotus	N2	Long	N2_289	M	2018-11-12	2019-03-14	122	old	2.27	45	32	x
3	N.orthonotus	N2	Long	N2_312	M	2018-12-10	2019-04-02	113	old	1.96	47	27	x
2	N.orthonotus	N2	Long	N2_303	M	2018-11-26	2019-08-21	268	very old	3.06	56	32	x
1	N.orthonotus	N2	Long	N2_296	M	2018-11-12	2019-08-08	269	very old	2.08	47	24	x
1	N.orthonotus	N2	Long	N2_288	M	2018-11-12	2019-08-08	269	very old	2.94	52	31	x
3	N.orthonotus	N2	Long	N2_318	M	2018-12-10	2019-08-21	254	very old	2.60	52	28	x
3	N.orthonotus	N2	Long	N2_305	M	2018-12-10	2019-08-21	254	very old	1.77	43	24	x

## Sheet: WGBS
Fish.ID	Tissue	Age.group	Number of Sequences analyzed (BAM)	Mapped Reads (BAM)	Bisulfite conversion rate	Global average methylation	CpG sequencing depth
N2_276	brain	young	634324693	536,788,287 (84.6%)	0.996842	0.781841	47.8249
N2_277	brain	young	703930913	593,285,600 (84.3%)	0.996844	0.778966	54.7096
N2_283	brain	young	538579912	455,415,648 (84.6%)	0.996764	0.778861	42.0167
N2_327	brain	young	800416117	675,033,101 (84.3%)	0.997032	0.77511	62.0151
N2_328	brain	young	619097412	523,977,595 (84.6%)	0.99672	0.784251	46.8048
GRZ-AD_8359	brain	young	636465551	596,589,071 (93.7%)	0.997127	0.778702	47.808
GRZ-AD_8362	brain	young	525351623	492,655,371 (93.8%)	0.997005	0.788069	38.5823
GRZ-AD_8364	brain	young	572437991	538,058,480 (94.0%)	0.996993	0.78358	41.6273
GRZ-AD_8365	brain	young	461738967	433,067,258 (93.8%)	0.996845	0.788622	34.9562
GRZ-AD_8619	brain	young	614915927	576,324,521 (93.7%)	0.996995	0.78309	45.6813
GRZ-AD_8360	brain	old	778884974	731,411,805 (93.9%)	0.990913	0.800862	55.9186
GRZ-AD_8357	brain	old	699829214	658,618,481 (94.1%)	0.991541	0.810407	50.0201
GRZ-AD_8367	brain	old	600828116	565,030,471 (94.0%)	0.991983	0.804625	44.2389
GRZ-AD_8465	brain	old	727610082	684,267,445 (94.0%)	0.992169	0.807485	51.0718
GRZ-AD_8480	brain	old	771229227	724,295,755 (93.9%)	0.992945	0.810011	54.1278
N2_295	brain	old	653497357	553,428,924 (84.7%)	0.992871	0.797374	49.8498
N2_292	brain	old	635406212	536,844,845 (84.5%)	0.993188	0.792747	48.1051
N2_282	brain	old	817621412	689,776,238 (84.4%)	0.993577	0.795163	58.5606
N2_289	brain	old	701189442	593,029,734 (84.6%)	0.994089	0.797989	53.1736
N2_312	brain	old	698555408	590,292,331 (84.5%)	0.994649	0.791169	51.701
N2_303	brain	veryold	627019243	529,530,624 (84.5%)	0.993941	0.787706	47.357
N2_296	brain	veryold	712070081	601,209,997 (84.4%)	0.993784	0.79109	53.5368
N2_288	brain	veryold	762682421	643,335,845 (84.4%)	0.993938	0.789337	56.0144
N2_318	brain	veryold	936084469	791,328,526 (84.5%)	0.994013	0.791375	66.2544
N2_305	brain	veryold	853465903	720,690,540 (84.4%)	0.993809	0.793613	63.7
GRZ-AD_8359	liver	young	686887024	639,774,984 (93.1%)	0.993979	0.774089	49.9632
GRZ-AD_8362	liver	young	633289233	594,486,187 (93.9%)	0.993679	0.780616	45.4037
GRZ-AD_8364	liver	young	557463976	522,405,158 (93.7%)	0.993819	0.779775	41.171
GRZ-AD_8365	liver	young	705057017	656,349,478 (93.1%)	0.994065	0.762242	53.815
GRZ-AD_8360	liver	old	768971120	719,257,190 (93.5%)	0.994	0.787333	56.0961
GRZ-AD_8357	liver	old	721699415	677,188,272 (93.8%)	0.993884	0.793301	53.2729
GRZ-AD_8367	liver	old	585673058	547,713,148 (93.5%)	0.994096	0.794841	41.5838
GRZ-AD_8619	liver	young	650091933	607,816,081 (93.5%)	0.993943	0.768007	47.801
GRZ-AD_8465	liver	old	668474873	616,843,544 (92.3%)	0.993662	0.797168	48.9431
GRZ-AD_8480	liver	old	687718022	643,146,843 (93.5%)	0.99367	0.794863	49.324
GRZ-AD_8359	heart	young	611413620	571,688,533 (93.5%)	0.993775	0.801318	46.2862
GRZ-AD_8364	heart	young	486160454	454,431,196 (93.5%)	0.993818	0.815315	37.244
GRZ-AD_8365	heart	young	761405691	709,774,378 (93.2%)	0.993991	0.803553	58.5719
GRZ-AD_8360	heart	old	736745062	686,916,662 (93.2%)	0.993904	0.803932	56.2796
GRZ-AD_8357	heart	old	648607944	605,813,801 (93.4%)	0.994259	0.806997	44.5401
GRZ-AD_8367	heart	old	725602718	677,751,274 (93.4%)	0.994153	0.812998	55.4533
GRZ-AD_8619	heart	young	652909525	610,505,710 (93.5%)	0.994187	0.800037	51.6693
GRZ-AD_8465	heart	old	671001758	626,473,261 (93.4%)	0.993296	0.818049	53.7973
GRZ-AD_8480	heart	old	707015240	653,611,350 (92.4%)	0.993942	0.811472	53.3268
