# Supplementary material for: The DNA methylation landscape of naturally short-lived killifish
Source: Sci Rep. 2026 Feb 19;16:7173. doi: 10.1038/s41598-026-39352-3 (PMC12921331; doi:10.1038/s41598-026-39352-3)
Supplement: Supplementary file 5 — Supplementary Material 5 [file 41598_2026_39352_MOESM5_ESM.xlsx]

## Sheet: Brain vs Heart
chrom	start	end	adj. p-value	delta methylation	#CpGs
chr1	189708	190245	9.7836e-27	-0.560673	17
chr1	215191	215584	1.6351e-34	-0.493923	18
chr1	304334	304682	0.00013163	0.306020	10
chr1	375100	375723	0.00082265	0.352447	10
chr1	379215	379537	1.23e-21	-0.440903	12
chr1	382784	383091	8.6113e-06	-0.375595	10
chr1	401507	402949	1.5151e-33	0.368923	28
chr1	590992	591284	1.1366e-16	0.428658	10
chr1	676366	676606	1.2969e-40	-0.407037	19
chr1	726859	727321	3.2574e-12	-0.388653	10
chr1	1233548	1234142	4.5303e-19	-0.310005	19
chr1	1251889	1252193	2.2526e-12	-0.425283	10
chr1	1258426	1258664	7.1288e-11	-0.308972	19
chr1	1284083	1284491	4.5039e-13	-0.401002	10
chr1	1293000	1293535	3.2885e-25	-0.440210	12
chr1	1306402	1306615	1.3766e-25	-0.475062	14
chr1	1309838	1310126	5.4333e-07	-0.354107	10
chr1	1316460	1316904	6.7272e-51	-0.633615	22
chr1	1421075	1421289	5.3584e-15	0.401783	12
chr1	1616126	1616448	2.9431e-07	-0.425008	10
chr1	1683157	1683425	0.030032	-0.317199	10
chr1	1685607	1686124	2.4229e-27	-0.370644	19
chr1	1708161	1708548	2.5671e-18	0.393915	13
chr1	1852090	1852321	1.0848e-11	-0.313781	10
chr1	1852573	1852788	5.4142e-22	-0.482594	11
chr1	1874024	1874284	0.058072	-0.329530	10
chr1	1913456	1913639	1.2359e-15	-0.324026	12
chr1	1955665	1955976	2.1296e-27	-0.486677	15
chr1	1985546	1985815	5.3357e-25	-0.323979	13
chr1	2028464	2028616	1.9759e-18	-0.493891	10
chr1	2029484	2029792	7.0571e-26	-0.394124	16
chr1	2038149	2038735	1.697e-32	-0.489702	15
chr1	2040043	2040434	0.59212	-0.327826	10
chr1	2083930	2084150	3.4503e-13	-0.416954	10
chr1	2877735	2877915	1.3173e-18	-0.361024	12
chr1	2939444	2940422	2.2705e-16	-0.352168	25
chr1	2978952	2979284	2.1066e-07	-0.340642	10
chr1	2990717	2991124	8.2743e-11	-0.306299	13
chr1	3058202	3058816	9.7361e-13	-0.376252	11
chr1	3072090	3072550	2.5608e-11	-0.439796	10
chr1	3095073	3095536	1.1024e-25	-0.381783	15
chr1	3307870	3308166	4.1586e-21	0.594442	10
chr1	3449449	3449702	1.6757e-19	-0.389666	12
chr1	3633460	3633581	2.8444e-16	-0.427674	10
chr1	3756115	3756313	0.0012836	0.311536	10
chr1	3817925	3818373	1.959e-15	-0.369979	11
chr1	3845144	3845562	7.1919e-22	0.341944	13
chr1	3883638	3884137	1.6242e-14	-0.381479	17
chr1	3888796	3890011	6.3013e-22	-0.360275	25
chr1	3916431	3916790	2.6355e-06	0.355036	10
chr1	3924340	3925086	8.763e-39	-0.472569	20
chr1	3931110	3931330	1.5361e-20	0.496812	10
chr1	3943567	3944205	1.4848e-35	0.551887	18
chr1	3944229	3945182	1.5303e-32	0.341756	19
chr1	3956028	3956347	2.263e-18	0.309099	14
chr1	4158554	4158750	1.0985e-14	-0.383725	12
chr1	4220645	4221506	2.8894e-47	-0.448822	24
chr1	4226516	4226782	1.449e-09	0.415488	10
chr1	4255270	4255512	6.8719e-13	-0.358194	13
chr1	4532553	4533219	2.0426e-29	-0.419847	23
chr1	4541427	4541901	5.2542e-06	-0.306179	10
chr1	4542767	4543459	1.3556e-19	-0.382390	16
chr1	4546781	4547334	9.1078e-20	-0.465032	14
chr1	4551754	4551946	3.796e-35	-0.375655	21
chr1	4557598	4557960	7.1861e-27	-0.338819	16
chr1	4562917	4563502	4.5359e-09	-0.350681	14
chr1	4619502	4619668	1.7425e-31	-0.419453	17
chr1	4637569	4638806	8.7005e-48	-0.429686	40
chr1	4644989	4645259	3.376e-27	-0.382897	17
chr1	4656930	4657699	4.6848e-43	-0.542294	22
chr1	4684756	4685120	5.9811e-44	-0.549884	19
chr1	4693165	4693386	1.0671e-19	0.399136	12
chr1	4722859	4723532	2.859e-18	-0.350181	30
chr1	4736522	4737001	2.8632e-17	0.400409	13
chr1	4851814	4852519	8.022e-67	-0.498519	33
chr1	4853286	4853522	1.0428e-06	-0.392240	10
chr1	4860903	4861061	0.0061063	-0.301838	10
chr1	4875099	4876035	1.0105e-15	-0.303390	17
chr1	4889282	4889584	2.5948e-26	0.459866	13
chr1	4895333	4895871	1.5335e-23	-0.321310	16
chr1	5109872	5110071	1.272e-15	-0.377203	10
chr1	5323816	5323973	2.5698e-19	-0.393126	10
chr1	5379578	5379718	3.5147e-12	0.391967	10
chr1	5382389	5382854	7.8988e-24	0.453929	17
chr1	5383703	5384122	1.6301e-22	0.301276	13
chr1	5441533	5441910	8.796e-14	-0.332947	10
chr1	5554192	5554688	1.887e-05	-0.337589	10
chr1	5740702	5741085	4.9638e-17	0.471527	10
chr1	5744314	5744721	0.0018888	-0.324917	10
chr1	5788099	5788341	9.3258e-16	-0.309930	12
chr1	5825130	5825608	7.5461e-25	-0.415254	15
chr1	5840563	5840863	9.4278e-06	-0.300223	10
chr1	5862215	5862644	2.1715e-17	-0.305242	12
chr1	5870576	5870914	8.1342e-28	-0.569378	12
chr1	5879656	5880326	7.5895e-25	-0.550118	12
chr1	5885584	5886319	6.6982e-63	-0.407160	34
chr1	5895559	5897080	5.0191e-72	-0.521479	32
chr1	5909382	5909938	7.0763e-35	-0.452423	19
chr1	5910676	5910874	3.3591e-12	-0.346142	11
chr1	5910885	5911153	3.3159e-23	-0.517620	12
chr1	5911740	5911989	3.3903e-13	-0.442999	10
chr1	5914550	5915286	1.0957e-31	-0.378498	18
chr1	5933152	5933667	1.0448e-21	-0.383949	14
chr1	5940763	5941445	6.2968e-17	-0.356052	15
chr1	5947985	5948454	2.0543e-18	-0.343101	18
chr1	5953519	5953883	3.0689e-31	-0.595886	15
chr1	5960158	5960835	1.179e-39	-0.390267	24
chr1	5990299	5990833	0.00015902	-0.372516	10
chr1	6244217	6244587	5.7638e-20	-0.527919	10
chr1	6253029	6253312	1.1302e-28	-0.402940	14
chr1	6262250	6262878	8.0965e-28	-0.449857	28
chr1	6269606	6270098	2.5262e-16	-0.355107	17
chr1	6274179	6274638	2.2628e-33	-0.499979	20
chr1	6280566	6281822	9.1555e-77	-0.508710	38
chr1	6294835	6295183	4.828e-22	-0.390893	19
chr1	6311256	6311680	1.0985e-24	-0.511085	14
chr1	6334816	6335403	1.4815e-14	-0.463940	10
chr1	6359358	6359943	9.6089e-15	-0.381204	14
chr1	6396971	6397199	2.5414e-15	-0.394051	10
chr1	6420220	6420769	1.9635e-15	-0.348017	15
chr1	6445825	6446284	6.3789e-12	-0.410674	10
chr1	6476793	6477269	1.9325e-29	0.531984	18
chr1	6495358	6495827	5.7537e-09	0.310856	14
chr1	6890363	6890532	0.036534	-0.309671	10
chr1	6958757	6959439	4.3219e-38	0.418765	22
chr1	7093754	7094156	1.5186e-20	0.483350	12
chr1	7107724	7108355	1.1974e-26	-0.328847	17
chr1	7115122	7115281	4.5936e-06	-0.381378	10
chr1	7163005	7163627	2.4322e-70	-0.389209	34
chr1	7181025	7181743	2.2291e-26	-0.405569	18
chr1	7204651	7205017	4.8744e-19	0.303869	14
chr1	7244379	7244731	0.00017051	-0.306537	10
chr1	7264449	7264671	2.4277e-26	-0.501130	12
chr1	7270166	7270588	3.5976e-39	-0.349568	19
chr1	7343915	7344168	2.8244e-17	0.323231	10
chr1	7366485	7367520	2.2986e-43	-0.317100	28
chr1	7460443	7461050	3.1158e-08	-0.399917	16
chr1	7489572	7489780	2.317e-28	-0.352268	13
chr1	7492693	7492951	1.1365e-16	-0.496058	10
chr1	7495406	7495603	9.7048e-13	-0.341734	10
chr1	7500780	7501209	5.4581e-23	-0.383820	19
chr1	7508869	7509695	2.2596e-10	-0.301976	12
chr1	7516433	7516753	1.9288e-06	-0.311172	10
chr1	7535854	7536211	4.9476e-15	-0.599162	10
chr1	7537591	7537747	5.4544e-06	-0.332148	13
chr1	7539006	7539292	2.7746e-13	-0.336998	10
chr1	7547756	7548007	2.2421e-27	-0.366812	17
chr1	7550671	7551406	1.5173e-40	0.359389	29
chr1	7552847	7553321	2.6565e-39	-0.398875	26
chr1	7559977	7561325	1.0576e-108	-0.478139	56
chr1	7562734	7563937	7.1951e-109	-0.531030	47
chr1	7565032	7566224	1.353e-26	-0.331225	27
chr1	7589692	7589960	0.001699	-0.411797	10
chr1	7607464	7608094	1.1669e-10	0.594067	10
chr1	7613791	7614080	1.0946e-28	-0.475023	16
chr1	7621036	7621243	4.5524e-15	-0.419188	12
chr1	7686442	7686705	3.5056e-26	0.572923	12
chr1	7751270	7751531	1.5598e-14	-0.400579	10
chr1	7847805	7848051	1.0111e-12	-0.307179	10
chr1	7918970	7919152	4.875e-32	-0.414287	16
chr1	7970799	7971352	8.6781e-07	-0.333924	10
chr1	7976938	7977676	4.7459e-16	-0.561555	10
chr1	8006090	8006579	4.1053e-12	0.417057	11
chr1	8006620	8006797	7.8453e-15	0.309590	10
chr1	8010573	8010917	1.0176e-12	-0.457261	10
chr1	8041866	8042078	4.5223e-12	-0.475966	10
chr1	8046254	8046569	3.2784e-08	-0.379701	16
chr1	8109668	8110648	1.5397e-29	-0.419390	27
chr1	8135830	8136070	2.684e-25	-0.690774	13
chr1	8136374	8136565	5.3279e-15	-0.475110	10
chr1	8197697	8198063	8.5499e-50	-0.372459	21
chr1	8227124	8227322	0.0019887	0.348109	10
chr1	8257623	8258243	1.4508e-13	-0.336182	12
chr1	8276778	8277475	8.8287e-16	-0.520190	10
chr1	8278359	8278898	4.8197e-29	-0.392179	24
chr1	8283639	8284162	3.8955e-56	-0.448369	26
chr1	8286764	8287166	3.8718e-26	-0.319654	17
chr1	8292063	8292818	3.2949e-20	-0.301007	15
chr1	8298017	8298662	7.498e-15	-0.303027	21
chr1	8307910	8308213	2.0915e-24	-0.438448	14
chr1	8327331	8327817	5.3019e-13	-0.392394	10
chr1	8333666	8333910	1.1431e-30	-0.431626	15
chr1	8344232	8344819	1.288e-18	-0.398238	12
chr1	8353008	8353233	1.4137e-31	-0.417278	16
chr1	8354192	8354527	1.6309e-31	-0.511979	17
chr1	8381470	8382038	2.0467e-31	-0.308743	21
chr1	8382141	8382742	9.6417e-46	-0.626676	21
chr1	8382773	8383045	4.3821e-17	-0.354862	10
chr1	8383099	8383324	0.0066684	-0.373317	10
chr1	8384649	8385224	1.5288e-34	-0.498721	20
chr1	8390212	8390560	9.304e-47	-0.602206	20
chr1	8390642	8391189	5.2256e-12	-0.358095	16
chr1	8393231	8393485	9.1547e-11	-0.385713	10
chr1	8395007	8395499	8.0324e-30	-0.446803	18
chr1	8396589	8396865	9.4781e-16	-0.321802	10
chr1	8412038	8413418	9.18e-19	-0.384547	22
chr1	8418598	8419075	6.3912e-11	0.365232	10
chr1	8421614	8421962	7.4409e-20	-0.317455	15
chr1	8443824	8444659	3.0345e-06	-0.363917	10
chr1	8474604	8474903	4.5145e-09	-0.348211	10
chr1	8492510	8493573	1.2725e-39	-0.361533	30
chr1	8504888	8505265	6.1988e-40	-0.471210	17
chr1	8509087	8510551	2.336e-91	-0.542577	42
chr1	8521466	8521874	1.3678e-09	-0.351169	10
chr1	8529767	8530367	2.5549e-47	-0.424745	30
chr1	8530731	8531416	6.9139e-38	-0.458324	20
chr1	8539240	8540009	1.098e-17	-0.349122	17
chr1	8553849	8554308	5.0088e-41	-0.568123	20
chr1	8554329	8554788	2.4915e-17	-0.332806	15
chr1	8571007	8571241	6.1141e-38	-0.587729	16
chr1	8577552	8577807	5.1055e-17	-0.310496	12
chr1	8582828	8583237	1.8639e-07	-0.309032	14
chr1	8589873	8590343	3.7946e-37	-0.541621	17
chr1	8607880	8608583	3.4243e-42	-0.498288	21
chr1	8612299	8612704	9.0659e-10	-0.364755	12
chr1	8614896	8615652	2.1242e-32	-0.399804	18
chr1	8615967	8616372	1.0088e-18	-0.471833	10
chr1	8618604	8619014	1.2763e-10	0.327522	16
chr1	8664376	8664672	2.941e-15	0.411463	10
chr1	8675329	8676068	9.8431e-09	0.403967	10
chr1	8688555	8689170	3.1181e-15	0.397437	12
chr1	8696990	8697239	1.7068e-24	0.365106	15
chr1	8701533	8701739	6.0543e-22	0.401983	12
chr1	8714308	8714572	1.2579e-14	-0.393297	10
chr1	8738081	8738883	9.252e-41	-0.356482	23
chr1	8749105	8750277	1.1978e-112	-0.407386	55
chr1	8754991	8755730	0.0057859	-0.304626	12
chr1	8765743	8766043	1.2004e-22	-0.521988	13
chr1	8773484	8774154	2.1379e-26	-0.338979	20
chr1	8776106	8776950	0.00030654	0.307982	10
chr1	8778606	8779325	7.0564e-17	-0.356579	18
chr1	8789048	8789265	3.4972e-06	-0.316989	12
chr1	8795398	8795834	2.2227e-37	-0.431852	21
chr1	8803245	8803671	3.7891e-14	-0.537625	10
chr1	8803682	8804063	7.5103e-15	-0.317439	15
chr1	8810127	8810623	3.4259e-34	-0.565693	15
chr1	8813556	8813982	5.454e-16	-0.305181	13
chr1	8823726	8824500	3.431e-32	-0.401684	18
chr1	8825901	8826380	0.00038795	-0.332051	10
chr1	8831601	8832103	4.762e-46	-0.534953	22
chr1	8838958	8839851	5.252e-25	-0.370792	28
chr1	8857508	8857705	1.6373e-22	-0.374641	14
chr1	8860026	8860382	1.3437e-22	-0.534203	13
chr1	8860387	8860674	7.5742e-22	-0.356656	12
chr1	8861232	8861761	5.3322e-14	-0.372974	13
chr1	8864459	8865547	2.1274e-19	-0.308772	25
chr1	8869106	8869408	1.5059e-31	-0.441637	14
chr1	8880872	8881112	5.688e-15	-0.482334	10
chr1	8893564	8894723	9.2665e-49	-0.365857	32
chr1	8897488	8898151	5.5597e-61	-0.573011	30
chr1	8900707	8901122	2.1204e-26	-0.476399	15
chr1	8905882	8906618	1.5348e-63	-0.333522	33
chr1	8911058	8911973	1.4295e-18	-0.333016	25
chr1	8915444	8915679	4.1523e-29	-0.482514	15
chr1	8916456	8916877	1.5049e-44	-0.544626	21
chr1	8921659	8921977	7.1805e-12	-0.411146	10
chr1	8932015	8932375	2.4589e-10	-0.362383	10
chr1	8940136	8941052	2.0916e-14	-0.329668	19
chr1	8954709	8955309	4.6565e-38	-0.387891	23
chr1	8963865	8964272	1.1963e-06	-0.327180	10
chr1	8975489	8975912	1.2053e-33	-0.483799	19
chr1	8982677	8983025	1.1849e-25	0.510508	16
chr1	9019404	9019633	1.4756e-38	-0.485878	19
chr1	9021870	9022603	3.8816e-41	-0.559696	22
chr1	9028622	9029471	1.6977e-30	-0.423139	22
chr1	9031400	9031605	2.2345e-10	0.370651	10
chr1	9036640	9037015	3.5501e-21	-0.363817	14
chr1	9050264	9050799	4.4417e-26	-0.404880	17
chr1	9072008	9072181	3.2219e-12	-0.327591	12
chr1	9073335	9074129	3.4452e-24	-0.448903	15
chr1	9079981	9080178	1.389e-07	-0.321898	10
chr1	9096371	9097163	1.6699e-24	-0.333562	22
chr1	9109419	9109738	3.8797e-15	-0.340594	10
chr1	9169378	9169831	8.0143e-13	-0.324349	10
chr1	9185692	9185968	3.6026e-11	-0.422614	10
chr1	9189826	9190100	5.3049e-21	-0.488216	10
chr1	9197082	9197525	3.656e-58	-0.434582	24
chr1	9208553	9208799	1.0477e-13	-0.360469	10
chr1	9219234	9219788	4.2707e-22	-0.391117	16
chr1	9240114	9240419	1.2376e-17	-0.384679	10
chr1	9258791	9259118	3.21e-10	-0.313924	10
chr1	9263090	9263372	8.3748e-22	-0.589294	10
chr1	9296109	9296464	3.2994e-18	-0.419742	11
chr1	9313574	9313830	6.497e-21	-0.530979	10
chr1	9355793	9356263	1.4812e-14	-0.384642	10
chr1	9357004	9357478	1.3715e-17	-0.465507	12
chr1	9374499	9374959	7.3905e-17	-0.404846	13
chr1	9376519	9377193	8.5071e-32	-0.408181	18
chr1	9390082	9390640	6.0414e-09	-0.372523	10
chr1	9414638	9415000	7.3583e-16	-0.302598	10
chr1	9428140	9428481	1.9388e-35	-0.520125	15
chr1	9447393	9447781	3.3265e-23	-0.407967	15
chr1	9557687	9558017	4.436e-19	-0.536206	10
chr1	9569030	9569508	1.3255e-30	-0.619767	15
chr1	9585007	9585321	0.00014169	-0.339612	10
chr1	9637122	9638001	0.023811	-0.335370	10
chr1	9638307	9638681	8.1549e-23	-0.589654	13
chr1	9654239	9655032	1.1449e-13	-0.408462	21
chr1	9665893	9666724	6.7596e-06	-0.341320	15
chr1	9679464	9680862	6.3752e-37	-0.348840	39
chr1	9682180	9682507	1.4456e-23	-0.380649	15
chr1	9684225	9684465	1.2206e-15	-0.505236	10
chr1	9699952	9700151	5.9868e-10	-0.306414	10
chr1	9701788	9702770	3.262e-30	-0.420577	31
chr1	9704486	9705146	2.4831e-55	-0.348432	25
chr1	9716861	9717128	7.5444e-16	0.543801	10
chr1	9727315	9727739	1.3635e-15	0.419479	12
chr1	9760780	9761356	0.029584	-0.341992	10
chr1	10049466	10049910	9.4033e-25	-0.427585	13
chr1	10053336	10054056	9.5729e-24	-0.328182	17
chr1	10058756	10059002	1.2303e-08	-0.369985	10
chr1	10061642	10061876	7.1255e-22	-0.302014	13
chr1	10074258	10074586	2.3858e-15	-0.407004	10
chr1	10079888	10080133	9.458e-19	-0.423640	10
chr1	10132982	10133674	1.9247e-16	-0.400578	15
chr1	10134488	10135725	2.8799e-28	-0.336754	23
chr1	10152493	10153070	3.8494e-10	-0.438679	10
chr1	10153483	10154117	2.4604e-14	-0.383943	16
chr1	10155051	10155333	1.2052e-17	0.598074	10
chr1	10206799	10206962	5.3384e-21	-0.581032	10
chr1	10226416	10226802	2.2072e-33	-0.361837	16
chr1	10271017	10271498	1.4598e-12	-0.402013	10
chr1	10291928	10292881	3.7223e-36	-0.444745	27
chr1	10308226	10308493	1.5733e-33	-0.635686	14
chr1	10324200	10324472	5.0715e-21	-0.464999	12
chr1	10337849	10338462	1.6913e-20	-0.404050	13
chr1	10339652	10341345	3.1149e-39	-0.436372	27
chr1	10350765	10351412	5.8903e-08	-0.390450	10
chr1	10435661	10436632	3.438e-18	0.424546	16
chr1	10444689	10444842	1.149e-16	-0.341066	13
chr1	10564570	10565180	3.5618e-07	-0.325985	16
chr1	10624109	10625194	2.584e-27	-0.377973	25
chr1	10632514	10633140	9.6672e-40	0.435060	23
chr1	10647865	10648366	7.9829e-09	-0.310137	15
chr1	10702426	10702970	1.2664e-07	-0.324428	12
chr1	10705143	10705523	2.6212e-08	-0.378051	10
chr1	10710979	10711263	1.1558e-27	-0.658229	13
chr1	10737091	10737863	1.6141e-24	-0.519239	16
chr1	10741268	10742335	1.5489e-33	-0.555647	18
chr1	10748439	10748922	1.5272e-27	-0.544208	15
chr1	10753374	10754184	1.7811e-44	-0.544719	24
chr1	10770636	10770963	4.8928e-25	-0.716269	12
chr1	10793200	10793688	6.9372e-14	-0.384752	10
chr1	10843587	10843967	2.5613e-18	-0.342608	14
chr1	10886342	10886589	1.5302e-11	0.383003	10
chr1	11016938	11017671	5.4075e-21	-0.435534	13
chr1	11033807	11034217	3.9248e-05	-0.346460	10
chr1	11038915	11039232	7.9705e-19	-0.450938	10
chr1	11053643	11054039	3.5769e-10	-0.393187	10
chr1	11055652	11055975	0.0053738	-0.399363	10
chr1	11059178	11059675	4.3831e-32	0.450416	18
chr1	11070881	11071380	3.3139e-13	-0.465502	12
chr1	11089973	11090576	1.618e-18	-0.414229	10
chr1	11098113	11099179	4.2192e-06	-0.309427	23
chr1	11101534	11102305	6.5688e-06	-0.364805	14
chr1	11109275	11109605	8.4967e-19	-0.409558	10
chr1	11112737	11113533	1.1027e-22	-0.545904	12
chr1	11119819	11120594	0.015371	-0.357598	14
chr1	11191459	11191633	9.051e-17	-0.429341	10
chr1	11357161	11357684	1.8945e-09	-0.309268	10
chr1	11402314	11402731	8.1177e-07	0.376877	10
chr1	11417741	11418031	1.9627e-06	0.386592	10
chr1	11479023	11479280	0.20019	-0.395350	10
chr1	11490384	11490875	1.7612e-25	0.517091	14
chr1	11491248	11491835	0.099498	-0.360315	10
chr1	11507354	11507784	2.9228e-09	-0.396269	10
chr1	11510812	11511170	2.7827e-15	0.393495	12
chr1	11515219	11515564	5.0214e-13	0.492557	10
chr1	11528451	11528816	2.1439e-37	-0.401894	18
chr1	11535503	11535869	1.5378e-17	-0.311125	15
chr1	11536785	11537061	0.0081015	0.344464	10
chr1	11546721	11547342	9.6835e-06	0.420783	10
chr1	11675141	11675893	2.9472e-36	-0.473056	19
chr1	11734590	11735614	4.9768e-41	-0.388703	28
chr1	11744538	11744960	4.2407e-26	0.502477	12
chr1	11755697	11756118	0.01803	-0.359159	10
chr1	11759481	11760156	2.1181e-51	-0.465866	22
chr1	11784725	11785086	0.0049268	0.354318	10
chr1	11795131	11795334	1.0168e-21	-0.675690	10
chr1	11795356	11796332	1.2949e-07	-0.328562	23
chr1	11827068	11827836	7.1499e-59	-0.438411	29
chr1	11833171	11833464	3.3032e-10	-0.426948	10
chr1	11836608	11836726	3.7024e-19	-0.520987	10
chr1	11838143	11838453	6.3871e-16	-0.470837	10
chr1	11842245	11842618	4.8706e-20	-0.470721	11
chr1	11844936	11845972	6.2264e-34	-0.301568	34
chr1	11882618	11883030	0.00046864	-0.346101	10
chr1	11889589	11890210	5.1245e-42	-0.481983	23
chr1	11899608	11899931	5.5133e-10	0.348418	10
chr1	11941102	11941954	3.2599e-26	-0.366401	17
chr1	11950443	11951169	1.143e-14	0.374743	15
chr1	11980673	11981170	7.52e-16	-0.326416	17
chr1	11981171	11981906	6.4051e-47	-0.550699	20
chr1	12013650	12014187	1.4315e-08	-0.350247	10
chr1	12016446	12017320	5.7419e-32	-0.436748	17
chr1	12022476	12023020	3.2102e-25	-0.531343	13
chr1	12029774	12030279	1.9116e-43	-0.464552	18
chr1	12035358	12035670	2.9927e-07	-0.439048	10
chr1	12037299	12037560	3.1016e-22	-0.337140	14
chr1	12039186	12039491	3.4513e-06	-0.392297	10
chr1	12041391	12041797	2.6512e-34	-0.370162	19
chr1	12072664	12072863	3.6808e-07	-0.330018	10
chr1	12075617	12076188	9.2084e-22	-0.328584	17
chr1	12096578	12096918	4.8751e-48	-0.533960	21
chr1	12143060	12143640	5.2361e-42	-0.526549	22
chr1	12148054	12148454	1.6089e-08	-0.332166	10
chr1	12203169	12203838	7.5289e-38	-0.511602	17
chr1	12238424	12238994	0.17148	-0.302782	10
chr1	12252755	12253667	7.3169e-16	-0.390478	20
chr1	12275679	12276339	1.0131e-36	-0.437429	18
chr1	12320164	12320988	3.394e-06	-0.408922	10
chr1	12323627	12324510	2.1547e-32	-0.341642	20
chr1	12348814	12349198	8.1115e-18	-0.308579	14
chr1	12408962	12409016	5.7067e-16	-0.402912	10
chr1	12615196	12615321	0.00091725	-0.319675	10
chr1	12633580	12634119	7.3399e-11	0.414086	10
chr1	12644113	12644930	0.00014595	-0.368843	10
chr1	12648438	12648978	9.6508e-22	0.416756	13
chr1	12704459	12704809	4.3304e-10	0.359473	10
chr1	12713260	12714058	2.2766e-11	0.376041	10
chr1	12717229	12717488	1.6249e-07	0.356750	10
chr1	12824079	12824494	2.5832e-21	-0.383315	12
chr1	12829445	12830061	2.8444e-11	0.408791	12
chr1	12845959	12846557	2.7454e-10	-0.353920	10
chr1	12866540	12867008	0.13914	-0.397749	10
chr1	12874450	12874713	1.4319e-17	-0.502998	10
chr1	12886947	12887803	2.0462e-30	-0.351974	19
chr1	12983297	12984006	9.5139e-13	-0.457307	16
chr1	12994757	12995301	1.0753e-09	0.339827	10
chr1	13047130	13047506	8.1398e-39	-0.507303	18
chr1	13056358	13056740	4.496e-31	-0.417067	16
chr1	13057212	13057422	3.6423e-18	-0.580391	10
chr1	13089940	13090429	0.045336	0.339860	10
chr1	13093461	13094404	1.942e-15	-0.311725	23
chr1	13204703	13205326	2.6578e-09	-0.444319	10
chr1	13218080	13218507	4.0529e-30	-0.429383	17
chr1	13220073	13220719	1.7102e-14	-0.318578	18
chr1	13233287	13233537	3.9662e-15	-0.304900	10
chr1	13237297	13237557	9.9567e-23	0.472397	13
chr1	13248235	13248490	3.3942e-08	-0.300552	10
chr1	13251815	13252625	2.4739e-65	-0.550449	33
chr1	13261477	13261978	4.312e-20	-0.441383	10
chr1	13270026	13270829	9.6071e-23	-0.325149	14
chr1	13275534	13275763	9.8311e-16	-0.408131	10
chr1	13298172	13298486	5.1708e-08	-0.360058	10
chr1	13303357	13303652	2.6843e-10	-0.433479	10
chr1	13313662	13314290	2.021e-10	-0.451638	10
chr1	13344712	13345117	3.3571e-25	-0.318072	21
chr1	13364136	13364891	3.4283e-25	-0.377309	18
chr1	13396338	13396673	7.5165e-09	-0.353044	10
chr1	13535868	13536713	0.0064425	-0.335582	10
chr1	13539737	13539886	4.9642e-21	-0.316994	12
chr1	13542057	13542496	6.6777e-13	-0.308563	15
chr1	13549392	13550038	3.6311e-42	-0.596513	21
chr1	13553715	13554089	1.1522e-47	-0.521094	22
chr1	13643269	13643820	2.4463e-05	-0.362641	10
chr1	13658508	13658698	1.5006e-11	0.391216	10
chr1	13683732	13684220	4.0382e-10	-0.396755	10
chr1	13688521	13688772	4.3387e-10	-0.347198	10
chr1	13690452	13691274	1.0201e-36	-0.393402	31
chr1	13695665	13696169	5.4594e-22	-0.430302	15
chr1	13722428	13723176	6.0169e-06	-0.432093	10
chr1	13733385	13733913	2.2764e-05	-0.357163	10
chr1	13740698	13741079	1.8703e-25	-0.468075	13
chr1	13749115	13749680	1.5203e-11	-0.382702	10
chr1	13830497	13830759	1.2191e-16	-0.414426	12
chr1	13887746	13888102	2.3146e-20	-0.474030	10
chr1	13904031	13904945	5.8786e-14	-0.361618	18
chr1	13943088	13943417	1.4416e-20	-0.447411	12
chr1	13950316	13950596	1.011e-16	-0.306478	14
chr1	14012895	14013135	1.7824e-05	-0.303778	10
chr1	14059673	14059794	4.4699e-26	-0.536763	12
chr1	14086344	14086863	2.6427e-12	-0.351389	10
chr1	14110709	14110997	3.0383e-10	-0.324931	10
chr1	14149495	14149925	8.1997e-37	-0.418722	19
chr1	14156554	14156925	4.4887e-15	-0.354068	10
chr1	14169704	14170462	4.8372e-18	-0.352315	21
chr1	14186750	14187331	9.4291e-25	-0.417720	20
chr1	14222498	14222698	1.7603e-17	-0.494104	10
chr1	14226090	14226332	2.0833e-18	-0.379254	10
chr1	14231965	14232411	2.4841e-10	-0.305620	10
chr1	14242496	14242783	3.9082e-41	-0.670338	17
chr1	14291635	14292063	5.835e-33	-0.377348	16
chr1	14308889	14309719	0.038549	-0.305178	10
chr1	14357201	14357438	6.6717e-22	-0.692362	10
chr1	14389350	14389949	7.5939e-08	-0.361001	10
chr1	14392160	14392571	2.7302e-15	-0.411037	13
chr1	14457515	14457946	0.0019207	-0.311020	10
chr1	14528531	14528847	0.0011567	-0.300021	10
chr1	14545496	14545815	5.1765e-28	-0.573248	12
chr1	14546833	14547052	3.5766e-14	-0.305461	14
chr1	14558604	14558760	0.22319	-0.333757	10
chr1	14580701	14580928	3.6183e-15	-0.350868	10
chr1	14588883	14589664	1.056e-19	-0.618230	10
chr1	14605485	14606000	0.0010173	-0.448787	10
chr1	14630873	14631132	1.0657e-17	-0.407197	17
chr1	14646322	14647130	1.2547e-62	-0.420666	40
chr1	14667909	14668148	1.5803e-15	-0.505763	10
chr1	14706876	14707284	7.8649e-71	-0.472002	32
chr1	14708520	14710169	4.9696e-146	-0.551761	63
chr1	14710244	14711299	3.1198e-29	-0.390775	41
chr1	14711361	14713430	3.1548e-122	-0.633966	58
chr1	14715488	14716152	6.6736e-23	-0.369653	13
chr1	14717163	14717542	0.011502	0.304837	10
chr1	14722982	14723594	2.5905e-38	-0.337450	26
chr1	14724333	14724478	1.8528e-12	-0.378804	12
chr1	14731597	14732076	3.4702e-29	-0.502459	17
chr1	14733484	14735773	1.3238e-166	-0.549871	80
chr1	14737209	14737662	4.1486e-48	-0.428189	26
chr1	14748522	14748905	1.1429e-09	-0.411776	14
chr1	14751116	14751925	5.7813e-52	-0.407447	37
chr1	14760520	14760798	9.2692e-19	-0.308321	12
chr1	14761980	14762616	6.4732e-25	-0.498675	14
chr1	14762676	14763401	1.1402e-29	-0.315755	26
chr1	14763427	14763753	4.4934e-20	-0.516052	12
chr1	14763768	14764460	6.6391e-17	-0.303484	22
chr1	14767703	14768186	7.1716e-12	-0.308530	14
chr1	14772715	14773147	2.5209e-28	-0.399225	14
chr1	14775089	14776935	4.7264e-118	-0.572057	66
chr1	14785447	14785732	1.0164e-11	-0.418338	10
chr1	14788252	14789112	8.8584e-33	-0.462381	24
chr1	14797859	14798221	1.0992e-15	-0.395856	12
chr1	14799873	14800490	6.9775e-50	-0.477630	25
chr1	14801663	14802466	1.5209e-51	-0.369870	30
chr1	14806987	14807260	4.7296e-10	-0.472686	10
chr1	14808861	14810101	6.68e-98	-0.397977	49
chr1	14820887	14821337	5.7222e-33	-0.588185	18
chr1	14821557	14822006	1.5752e-11	-0.412579	10
chr1	14822541	14822828	3.4634e-33	-0.435225	18
chr1	14829894	14830682	7.1503e-79	-0.550926	32
chr1	14854399	14855051	1.932e-30	-0.379099	19
chr1	14861730	14862062	5.67e-11	-0.302206	10
chr1	14865610	14865920	8.1592e-18	-0.414681	10
chr1	14877625	14877835	7.5023e-11	-0.327689	10
chr1	14895252	14895677	4.2198e-20	-0.375526	16
chr1	14899384	14899825	9.1025e-26	-0.514040	15
chr1	14906946	14907588	2.0586e-42	-0.449725	20
chr1	14922841	14923710	2.7421e-41	-0.367554	22
chr1	14925026	14925301	2.0408e-08	-0.375835	10
chr1	14927727	14928137	8.9803e-20	-0.491549	12
chr1	14935342	14935841	0.0001453	-0.346501	10
chr1	14936036	14936092	1.4701e-23	-0.669702	12
chr1	14940514	14940631	2.33e-19	-0.324045	11
chr1	14943699	14943859	1.395e-19	-0.424896	10
chr1	14950867	14951325	2.8654e-12	0.355174	13
chr1	14953288	14953843	1.7838e-06	-0.361947	10
chr1	14978742	14979135	8.011e-23	-0.394294	12
chr1	14999456	14999801	1.3706e-10	-0.399388	10
chr1	15002925	15003151	1.6069e-19	-0.440236	10
chr1	15012180	15012420	1.2075e-20	-0.430663	14
chr1	15017825	15018185	6.4047e-09	-0.305003	12
chr1	15018206	15018849	2.3826e-39	-0.521074	20
chr1	15023198	15023601	2.8477e-12	-0.465030	10
chr1	15030076	15030686	3.2837e-11	0.461449	10
chr1	15039275	15039898	2.442e-08	-0.375182	10
chr1	15074190	15074809	9.8567e-29	0.391319	18
chr1	15151451	15151698	3.9188e-09	-0.341132	10
chr1	15207243	15207748	2.9621e-06	-0.316674	10
chr1	15215952	15216687	0.00097034	-0.364088	16
chr1	15252662	15253223	2.0312e-08	-0.312277	12
chr1	15280616	15280966	0.00025597	0.301674	12
chr1	15288249	15288634	7.739e-12	-0.359530	13
chr1	15291002	15291187	3.5147e-20	-0.617746	12
chr1	15291713	15292043	2.5804e-28	-0.531594	13
chr1	15330510	15330916	2.3711e-12	-0.324161	10
chr1	15346182	15346365	1.4228e-21	-0.647502	10
chr1	15402181	15403120	6.4774e-27	-0.361154	25
chr1	15427510	15427978	6.5301e-13	-0.469272	10
chr1	15428647	15429159	1.0228e-06	-0.373613	13
chr1	15440545	15441170	7.6905e-10	-0.309910	13
chr1	15466818	15468023	6.6977e-14	-0.381699	22
chr1	15500032	15501038	4.5217e-75	-0.556735	36
chr1	15528491	15528616	2.9861e-15	-0.387556	10
chr1	15549150	15549633	6.8333e-09	-0.339250	10
chr1	15561203	15561532	1.2818e-20	0.379510	13
chr1	15718234	15718418	3.7504e-14	-0.346541	12
chr1	15725907	15726270	2.4203e-37	-0.485343	23
chr1	15808521	15808983	1.2045e-20	-0.346633	15
chr1	15911721	15912242	4.7983e-30	-0.322459	21
chr1	15912482	15913449	2.2431e-31	-0.415071	26
chr1	15941123	15942281	2.0677e-31	-0.402528	32
chr1	15947056	15947474	2.6475e-19	-0.367483	13
chr1	16161543	16162033	3.0121e-08	0.395756	11
chr1	16167706	16168220	3.9857e-05	-0.389781	10
chr1	16200260	16200946	7.9238e-46	-0.504645	25
chr1	16217308	16217492	1.5322e-23	-0.444951	12
chr1	16226982	16227569	2.7259e-19	-0.378271	17
chr1	16251588	16252635	3.6792e-11	-0.329322	19
chr1	16267976	16268251	2.1387e-11	0.393123	10
chr1	16280046	16280295	1.0234e-14	-0.307639	10
chr1	16311137	16311888	4.5488e-71	-0.518047	35
chr1	16326735	16327440	3.3484e-38	-0.393433	27
chr1	16332734	16333202	1.7641e-20	-0.482049	13
chr1	16339643	16340576	1.6662e-55	-0.332944	32
chr1	16347205	16347645	9.8103e-13	-0.345931	10
chr1	16354925	16355823	4.1187e-24	-0.368993	14
chr1	16367071	16367402	0.0011937	-0.384121	10
chr1	16370174	16370494	1.0431e-17	-0.350230	10
chr1	16382490	16383036	5.091e-07	-0.401364	13
chr1	16392699	16393228	5.4042e-05	-0.339356	10
chr1	16401930	16402214	0.021207	-0.329148	10
chr1	16410965	16411327	6.6994e-25	-0.593174	16
chr1	16411846	16412369	0.0010087	-0.337429	10
chr1	16420129	16420519	2.731e-25	-0.425820	15
chr1	16434367	16434942	4.0693e-07	0.329040	10
chr1	16445131	16445343	4.6534e-07	-0.347893	10
chr1	16489172	16489446	2.3194e-14	0.448862	12
chr1	16514018	16515012	9.2206e-96	-0.544488	38
chr1	16520717	16521509	3.2583e-30	-0.586511	17
chr1	16523279	16523432	6.26e-21	-0.430008	10
chr1	16528885	16529371	5.2222e-20	-0.481501	10
chr1	16546018	16546606	1.175e-08	0.303092	10
chr1	16610885	16611194	7.1497e-08	-0.344359	12
chr1	16813435	16813603	2.0396e-09	0.319261	10
chr1	16848355	16848734	3.9751e-25	-0.331149	16
chr1	16864623	16864975	3.5307e-33	-0.604890	18
chr1	16907148	16907588	8.9491e-08	-0.307074	14
chr1	16908419	16908598	2.5307e-25	-0.516399	13
chr1	16935054	16935627	3.5105e-56	-0.407155	28
chr1	16987053	16987356	1.3531e-21	-0.349581	15
chr1	17014129	17014800	1.1536e-39	-0.409617	19
chr1	17062740	17063197	6.3634e-21	-0.515510	10
chr1	17097551	17098163	4.5119e-35	-0.318534	19
chr1	17131799	17133096	5.1682e-26	-0.357918	28
chr1	17142698	17143426	1.5725e-26	-0.532665	17
chr1	17159263	17159508	4.0979e-16	-0.459634	10
chr1	17174308	17174751	2.0175e-06	-0.357839	10
chr1	17246901	17247071	9.4853e-11	-0.409188	10
chr1	17256956	17257517	0.028611	0.321847	12
chr1	17269147	17270052	2.1098e-09	-0.332212	16
chr1	17291491	17291834	1.2335e-22	-0.335304	12
chr1	17309796	17310476	0.00021417	-0.345489	13
chr1	17324879	17325259	1.3851e-28	-0.474849	16
chr1	17364581	17364880	1.1823e-09	-0.409468	13
chr1	17371224	17371662	3.9294e-15	-0.314498	14
chr1	17386934	17387142	1.0187e-25	-0.457909	13
chr1	17387624	17388232	3.7098e-10	-0.385398	14
chr1	17406663	17407354	2.5819e-25	-0.337736	19
chr1	17407628	17408275	1.688e-08	0.319116	10
chr1	17413258	17413652	6.6989e-10	0.324563	10
chr1	17417965	17418433	1.1435e-20	-0.365529	12
chr1	17420887	17421254	5.6832e-15	-0.353671	10
chr1	17429926	17430318	2.3913e-23	-0.360696	13
chr1	17430758	17431074	3.7947e-38	-0.435625	20
chr1	17434611	17434778	8.1438e-25	-0.365335	12
chr1	17436763	17436991	1.4752e-27	-0.517968	14
chr1	17470612	17471477	3.9709e-09	-0.312201	18
chr1	17534151	17534467	3.8544e-19	-0.338679	12
chr1	17562203	17562841	1.1277e-18	-0.313429	16
chr1	17576441	17576829	2.0168e-12	-0.391566	10
chr1	17582899	17583101	6.7426e-14	-0.384097	10
chr1	17686054	17686586	0.00064274	0.306730	12
chr1	17727744	17728096	7.4065e-21	-0.320976	23
chr1	17781017	17781579	0.00035759	-0.313292	10
chr1	17849900	17850439	2.5367e-24	-0.355072	17
chr1	17860068	17860396	3.0228e-19	-0.611858	10
chr1	17889441	17889736	8.5281e-15	-0.357169	10
chr1	17915456	17915897	1.7956e-29	-0.535080	17
chr1	17966917	17967193	9.4565e-33	-0.411204	17
chr1	18027748	18027915	6.6989e-12	0.323763	10
chr1	18034843	18035400	1.9512e-09	0.382196	12
chr1	18082018	18082348	3.2018e-08	-0.306657	10
chr1	18127188	18127360	2.2198e-07	-0.316297	14
chr1	18146931	18147169	1.8345e-34	-0.504006	17
chr1	18160353	18161072	2.9347e-49	-0.529002	25
chr1	18164253	18164494	4.0529e-37	-0.478899	16
chr1	18198951	18199342	6.1721e-15	-0.365567	15
chr1	18283468	18283683	2.4257e-15	-0.303814	12
chr1	18453309	18454209	1.9844e-17	-0.327997	22
chr1	18490912	18491518	8.3869e-33	-0.558468	15
chr1	18519336	18519726	5.2378e-23	-0.434890	14
chr1	18523194	18523838	5.1265e-08	-0.334409	12
chr1	18535320	18536248	1.325e-52	-0.451840	27
chr1	18597965	18598147	2.0242e-27	-0.322151	12
chr1	18635738	18636196	2.105e-45	-0.580922	19
chr1	18648415	18648800	2.9666e-20	-0.370260	12
chr1	18654113	18654565	1.6379e-05	-0.356583	10
chr1	18677414	18678125	1.1243e-34	-0.427523	23
chr1	18682678	18682833	3.7922e-10	-0.365087	10
chr1	18684437	18684591	2.0256e-05	0.323223	10
chr1	18684902	18685383	3.6486e-18	-0.302100	13
chr1	18690943	18691486	1.4727e-30	-0.392488	17
chr1	18696932	18697849	2.399e-41	-0.362294	26
chr1	18704597	18705151	2.341e-34	-0.432735	19
chr1	18719119	18719493	1.1604e-10	0.396998	10
chr1	18730292	18731101	2.3654e-39	-0.518630	20
chr1	18731644	18732252	9.0324e-09	0.325823	12
chr1	18735736	18736325	2.9124e-28	-0.306371	20
chr1	18736790	18737117	7.2955e-12	-0.373156	10
chr1	18740990	18741930	2.5349e-23	-0.406894	17
chr1	18745209	18745836	1.1445e-38	-0.323153	26
chr1	18759602	18760106	7.5195e-07	-0.356704	12
chr1	18765120	18765624	2.0757e-15	-0.429346	12
chr1	18769590	18770453	3.0524e-05	-0.360613	10
chr1	18819165	18819826	2.7962e-32	-0.482002	19
chr1	18886806	18887500	1.2623e-11	-0.475906	10
chr1	18940620	18942533	1.2685e-30	-0.334575	37
chr1	18976660	18977372	4.3367e-41	-0.464014	23
chr1	18989120	18989477	3.9418e-20	-0.435473	10
chr1	18996726	18997025	1.4749e-07	-0.305658	10
chr1	19006371	19006625	8.0927e-17	-0.503570	12
chr1	19007094	19007799	3.0386e-28	-0.439606	16
chr1	19020992	19021519	2.7579e-21	-0.409231	12
chr1	19034685	19035663	1.3069e-70	-0.498373	33
chr1	19053095	19053322	5.2888e-09	-0.300247	15
chr1	19062446	19062866	2.7003e-39	-0.444328	18
chr1	19070908	19071137	2.3862e-22	-0.508465	11
chr1	19088858	19089212	4.0101e-36	-0.402874	19
chr1	19091708	19092225	1.0468e-09	-0.313665	16
chr1	19099996	19100791	8.8219e-19	-0.332146	19
chr1	19129907	19130394	4.073e-21	-0.355540	16
chr1	19136567	19137396	1.515e-23	-0.488847	15
chr1	19159089	19159397	3.947e-13	-0.316448	10
chr1	19182076	19182641	1.3026e-13	-0.412913	12
chr1	19185438	19185690	4.3265e-11	-0.316363	14
chr1	19187342	19187819	0.0040272	-0.353900	10
chr1	19196071	19196695	8.0204e-36	-0.373272	19
chr1	19408683	19408926	2.081e-10	-0.467941	10
chr1	19470486	19470845	0.0013607	-0.363901	10
chr1	19473514	19473901	5.1838e-16	-0.397526	10
chr1	19537612	19537848	6.4306e-25	-0.547744	13
chr1	19560980	19561402	7.1927e-14	-0.466581	12
chr1	19576493	19576829	1.4232e-18	0.492473	10
chr1	19579637	19579745	2.2672e-10	-0.317424	11
chr1	19580085	19580462	1.622e-11	-0.309073	14
chr1	19580654	19581131	1.0676e-22	-0.434349	15
chr1	19581812	19581979	2.2072e-20	-0.603659	10
chr1	19589392	19589589	4.0911e-25	-0.385245	14
chr1	19599254	19599822	5.601e-30	-0.308612	17
chr1	19604761	19605070	1.7062e-14	-0.435282	10
chr1	19605531	19605766	3.1711e-08	-0.414915	10
chr1	19615583	19615882	2.2361e-25	-0.389885	16
chr1	19625116	19625879	2.6804e-55	-0.493327	25
chr1	19634002	19634355	2.7624e-10	-0.314084	10
chr1	19644843	19645219	2.9369e-06	-0.320006	10
chr1	19649975	19650586	1.7665e-30	-0.308299	22
chr1	19751077	19751594	1.4478e-37	-0.591970	18
chr1	19760572	19760889	1.1994e-12	-0.391802	10
chr1	19778198	19779126	4.6498e-66	-0.506629	30
chr1	19814252	19815287	6.331e-32	-0.324998	27
chr1	19826151	19826370	2.7834e-05	-0.331308	10
chr1	19841143	19841525	1.6872e-28	-0.549545	13
chr1	19855242	19855551	2.8402e-09	-0.327203	10
chr1	19871212	19871984	2.3108e-47	-0.526004	24
chr1	19881648	19882389	5.0095e-22	-0.380416	17
chr1	19900924	19901154	1.268e-09	-0.391717	10
chr1	19913588	19913881	1.7824e-12	-0.383196	10
chr1	19940269	19940643	1.2125e-23	-0.345469	14
chr1	19945695	19946689	5.5009e-24	-0.369447	22
chr1	19949772	19950387	5.0232e-55	-0.362437	28
chr1	19965837	19966024	3.4855e-12	-0.358136	10
chr1	19978284	19978954	1.7539e-18	-0.335091	15
chr1	19992903	19993237	5.8666e-18	-0.475718	13
chr1	20017898	20018201	1.7303e-14	-0.456044	10
chr1	20035250	20035497	1.1291e-09	-0.427854	10
chr1	20055229	20056198	1.1283e-28	-0.469920	15
chr1	20070302	20070795	5.6494e-29	-0.383115	18
chr1	20075221	20075627	1.1158e-13	-0.357372	13
chr1	20096674	20096868	1.868e-16	-0.430826	10
chr1	20176729	20177104	1.2683e-18	-0.395878	10
chr1	20234767	20235243	1.8884e-18	-0.382466	15
chr1	20286851	20287261	1.9264e-32	-0.452902	15
chr1	20301670	20302071	1.1491e-15	-0.436957	14
chr1	20339054	20339349	4.4235e-16	-0.391577	10
chr1	20352167	20352812	3.0009e-06	-0.320390	10
chr1	20369506	20370233	2.2323e-16	-0.315290	13
chr1	20376932	20378095	2.0999e-46	-0.468641	27
chr1	20399023	20399217	2.9674e-23	-0.457385	13
chr1	20452339	20452911	6.2101e-43	-0.472796	20
chr1	20461276	20461915	1.0658e-14	-0.332440	14
chr1	20526799	20527265	1.4389e-40	-0.441926	21
chr1	20622748	20623045	4.5785e-18	-0.441362	10
chr1	20636693	20636921	1.4945e-13	-0.331523	10
chr1	20638717	20638879	4.9533e-15	-0.404350	10
chr1	20683609	20684210	7.7649e-25	-0.302781	18
chr1	20707566	20708457	3.2686e-40	-0.347129	26
chr1	20714217	20714589	7.1039e-05	-0.328770	10
chr1	20724115	20724997	1.726e-19	-0.380255	19
chr1	20760542	20760936	4.4245e-15	-0.304450	13
chr1	20769674	20770373	2.9565e-22	-0.323353	21
chr1	20778720	20778963	2.3188e-28	-0.460603	14
chr1	20779006	20779528	7.595e-16	-0.322429	14
chr1	20801775	20802430	2.6058e-13	-0.445213	10
chr1	20811245	20811699	3.2856e-65	-0.453742	28
chr1	20841026	20842094	4.792e-70	-0.439396	39
chr1	20846785	20846941	4.4177e-16	-0.333880	12
chr1	20847413	20847682	5.1049e-11	-0.405461	10
chr1	20858850	20859299	9.5358e-18	-0.366331	13
chr1	20876244	20876551	1.4795e-14	-0.425785	12
chr1	20879656	20880164	2.333e-10	-0.328278	12
chr1	20887643	20888156	2.8711e-07	-0.362371	12
chr1	20889170	20889439	1.007e-22	-0.451541	12
chr1	20924452	20924968	2.5852e-20	-0.525803	12
chr1	20928591	20929840	7.8625e-27	-0.335437	27
chr1	20942035	20942411	3.2067e-25	-0.484378	12
chr1	20956414	20956780	6.279e-25	-0.348909	21
chr1	20960330	20961116	1.6637e-38	-0.368905	27
chr1	20964892	20965273	3.0216e-31	-0.499989	17
chr1	20970416	20970940	0.073512	-0.388071	10
chr1	20979085	20979426	1.539e-14	-0.325343	10
chr1	20980687	20980930	1.4152e-13	0.528106	10
chr1	20987945	20988625	2.6943e-19	-0.326159	27
chr1	20992723	20993350	3.707e-30	-0.486009	14
chr1	21000665	21000856	1.0847e-22	-0.384129	12
chr1	21004562	21005041	8.9612e-28	-0.532225	17
chr1	21064101	21064563	1.0128e-20	-0.475947	15
chr1	21065723	21066374	9.7408e-34	-0.490768	17
chr1	21066444	21067101	7.4776e-69	-0.308118	35
chr1	21074337	21075245	8.5702e-21	-0.301302	28
chr1	21080695	21081012	3.4821e-31	-0.565813	16
chr1	21090658	21091083	3.3187e-28	-0.547765	13
chr1	21104575	21104945	2.6143e-26	-0.677871	12
chr1	21104960	21105462	6.7951e-17	-0.442363	13
chr1	21105870	21106168	1.4696e-15	-0.453789	10
chr1	21114553	21115187	8.8516e-32	-0.486056	17
chr1	21119169	21119536	1.7011e-16	-0.417021	12
chr1	21120280	21120682	1.5211e-11	-0.330863	12
chr1	21157503	21158157	1.274e-28	-0.444206	16
chr1	21160854	21161806	6.7118e-22	-0.359014	27
chr1	21162119	21162686	6.7005e-22	-0.369599	16
chr1	21175741	21176332	4.4545e-10	-0.401761	10
chr1	21177207	21177711	1.2084e-12	-0.428078	10
chr1	21181024	21181362	3.1539e-13	-0.450192	10
chr1	21208543	21208793	4.3149e-26	-0.404742	12
chr1	21293617	21294369	9.2384e-06	-0.321867	10
chr1	21305689	21306189	4.1772e-45	-0.431777	27
chr1	21317921	21318752	3.4995e-21	-0.440025	19
chr1	21320475	21320946	7.0856e-15	-0.331769	11
chr1	21331782	21332024	5.8715e-13	-0.325850	13
chr1	21334407	21335223	6.4881e-20	-0.410054	18
chr1	21340570	21340781	7.6486e-14	-0.430869	10
chr1	21351713	21352381	2.407e-29	-0.327553	18
chr1	21364386	21364716	7.5302e-45	0.442571	19
chr1	21373683	21374108	2.9985e-21	0.328212	16
chr1	21380298	21380664	1.3559e-17	-0.451092	12
chr1	21397766	21398263	5.3347e-15	-0.392872	18
chr1	21436161	21436387	2.5243e-10	-0.364545	12
chr1	21445412	21445639	9.9622e-22	-0.304187	12
chr1	21455593	21455968	0.0094342	-0.343756	12
chr1	21457283	21457715	8.0032e-46	-0.570299	18
chr1	21513031	21513481	3.3176e-18	-0.397199	12
chr1	21516841	21517254	3.1322e-21	0.364509	16
chr1	21530169	21530889	3.1414e-15	0.340201	16
chr1	21547718	21548081	1.406e-24	-0.400541	16
chr1	21693656	21693996	4.5835e-18	-0.343619	12
chr1	21715728	21716128	7.9189e-31	-0.333497	22
chr1	21802426	21802950	1.8987e-49	-0.507093	23
chr1	21830641	21830988	4.0835e-25	-0.317267	14
chr1	21892021	21892389	1.3225e-30	-0.495690	18
chr1	21912681	21913056	3.2341e-15	-0.308057	17
chr1	21914609	21915140	2.6465e-38	-0.419774	22
chr1	21933029	21933641	1.7227e-24	-0.323090	13
chr1	21935562	21935925	3.3071e-19	-0.315304	15
chr1	22016817	22017181	3.3849e-22	-0.375865	17
chr1	22019700	22019906	9.5592e-07	-0.515247	10
chr1	22071843	22072500	9.7134e-75	-0.423810	36
chr1	22092351	22092525	4.4308e-23	-0.328440	12
chr1	22110909	22111310	1.4401e-06	-0.327956	10
chr1	22117227	22117482	1.7893e-16	0.358817	10
chr1	22118444	22118601	0.00034008	-0.302352	10
chr1	22119447	22119850	1.1886e-21	-0.477226	19
chr1	22120014	22120318	1.7775e-28	-0.349757	14
chr1	22145540	22145951	1.9319e-47	-0.501140	21
chr1	22163156	22163845	8.8518e-26	-0.382305	19
chr1	22163874	22164059	1.6613e-21	-0.693356	11
chr1	22170869	22171449	9.3672e-17	-0.513666	13
chr1	22172298	22172444	2.5122e-34	-0.595194	18
chr1	22179117	22179451	2.1407e-10	-0.448487	10
chr1	22221116	22221571	0.14132	-0.360840	10
chr1	22325689	22325950	2.2432e-16	-0.344019	10
chr1	22340912	22341263	5.0325e-15	-0.336089	10
chr1	22359646	22360348	2.7371e-56	-0.498936	30
chr1	22378570	22378859	9.0003e-15	-0.458299	10
chr1	22403773	22404095	1.6379e-28	-0.360616	17
chr1	22465574	22466122	7.0295e-17	0.404501	12
chr1	22483951	22484212	4.4476e-25	0.444513	12
chr1	22558714	22559150	5.9565e-31	-0.384678	17
chr1	22678803	22679066	2.424e-11	0.334283	10
chr1	22706521	22706964	0.0079372	-0.302332	10
chr1	22719538	22720078	2.157e-36	-0.440751	18
chr1	22723574	22723972	3.488e-27	-0.448725	14
chr1	22735809	22736639	7.7607e-49	-0.506239	26
chr1	22751421	22752298	1.7339e-52	-0.517374	30
chr1	22755044	22755274	3.3941e-15	-0.535534	10
chr1	22771996	22773229	6.0786e-54	-0.392093	29
chr1	22781882	22782529	9.2475e-21	-0.518028	12
chr1	22808992	22809528	5.7694e-42	-0.503126	18
chr1	22819851	22820170	1.125e-14	0.303941	10
chr1	22847148	22847600	5.2577e-18	-0.439623	10
chr1	22856766	22857094	3.5854e-18	-0.341628	13
chr1	22862120	22862456	2.0388e-35	-0.552541	15
chr1	22869289	22870465	3.3396e-24	-0.334957	24
chr1	22906699	22907010	7.4745e-15	-0.376531	13
chr1	22929029	22929482	9.0215e-11	-0.446507	10
chr1	22943658	22944064	8.0576e-14	-0.489191	10
chr1	22951310	22951697	2.2035e-11	-0.379329	14
chr1	22960260	22960731	0.00049539	-0.347817	10
chr1	22965968	22966197	5.3597e-22	-0.368591	13
chr1	22967852	22968189	3.8842e-28	-0.337138	19
chr1	22968665	22969720	2.2314e-73	-0.407139	36
chr1	22974258	22974546	2.4795e-16	-0.412110	12
chr1	22976864	22977557	6.8278e-42	-0.427954	29
chr1	22980420	22981269	8.4752e-80	-0.634658	35
chr1	22996854	22998325	3.4511e-51	-0.358361	42
chr1	23015820	23016251	1.8589e-42	-0.570954	20
chr1	23040775	23041229	2.3936e-18	-0.335270	15
chr1	23048082	23048379	4.3207e-16	-0.328532	11
chr1	23067338	23067779	0.0095715	-0.309257	10
chr1	23076124	23077048	3.0807e-20	-0.396278	21
chr1	23114777	23115325	6.9303e-15	0.314758	14
chr1	23118753	23119125	0.002392	-0.303442	10
chr1	23120807	23121286	1.3945e-31	-0.386330	17
chr1	23135692	23135923	0.00088055	-0.314228	10
chr1	23138364	23139174	1.1489e-36	-0.422732	22
chr1	23143156	23143664	0.020358	0.338834	10
chr1	23147236	23147501	0.73391	-0.336851	10
chr1	23165680	23166067	4.5473e-17	0.505771	10
chr1	23179113	23180590	1.7844e-34	-0.427333	30
chr1	23181577	23181834	6.5259e-09	-0.364769	10
chr1	23208947	23209337	1.2845e-25	-0.431972	14
chr1	23329684	23331197	2.4034e-44	-0.473726	24
chr1	23332913	23333464	1.7823e-14	-0.418201	13
chr1	23344922	23345337	4.1367e-19	-0.463001	14
chr1	23348416	23349015	6.6206e-42	-0.512900	23
chr1	23362803	23363609	8.5689e-31	-0.513992	21
chr1	23366214	23366720	9.4836e-09	-0.430832	13
chr1	23367178	23367487	2.7952e-20	-0.513142	12
chr1	23412938	23413324	4.4593e-08	-0.425105	10
chr1	23453322	23453769	3.2973e-10	0.303413	17
chr1	23486265	23486674	7.4594e-17	-0.425352	10
chr1	23520965	23521241	1.0977e-10	0.342741	13
chr1	23553210	23553522	1.9925e-18	-0.485583	10
chr1	23613634	23613875	5.9208e-16	-0.428723	10
chr1	23636469	23637086	4.1536e-07	-0.335963	10
chr1	23656226	23656903	3.4825e-09	-0.399126	10
chr1	23665978	23666320	5.6175e-17	-0.506605	10
chr1	23682210	23682405	2.5469e-34	-0.501724	15
chr1	23685855	23686577	9.4783e-26	-0.470713	19
chr1	23688771	23689455	9.8174e-21	-0.394820	17
chr1	23710152	23710995	1.2803e-20	-0.508779	16
chr1	23716786	23717606	2.8694e-26	-0.458276	20
chr1	23719520	23719898	2.1572e-11	-0.325830	11
chr1	23720001	23720428	1.0355e-49	-0.540827	21
chr1	23720483	23721090	1.1153e-18	-0.325177	18
chr1	23724921	23725455	1.1346e-67	-0.354677	31
chr1	23781814	23782478	4.2524e-30	-0.381424	23
chr1	23809649	23809896	2.2339e-22	-0.381402	13
chr1	23831816	23832060	4.6464e-11	-0.308251	10
chr1	23838757	23839667	1.1731e-69	-0.322468	39
chr1	23857982	23858720	1.1909e-36	-0.333492	23
chr1	23865831	23866372	9.3868e-38	-0.486757	19
chr1	23870763	23871359	5.5417e-33	-0.418749	21
chr1	23871863	23872136	7.6635e-27	-0.345851	24
chr1	23873856	23874420	4.3974e-36	-0.421598	20
chr1	23878134	23878595	5.6058e-19	-0.462992	14
chr1	23879123	23879836	1.4546e-13	-0.329724	23
chr1	23887322	23887574	1.2042e-22	-0.364942	13
chr1	23893154	23893993	4.692e-36	-0.489201	21
chr1	23895795	23896575	3.9748e-15	-0.325479	23
chr1	23900758	23901174	4.9735e-32	-0.382902	19
chr1	23910808	23912466	5.5206e-44	-0.370168	54
chr1	23924371	23925187	4.3481e-29	-0.345720	22
chr1	23928951	23929714	0.00034275	-0.382097	10
chr1	23936198	23936373	4.7829e-11	-0.355366	12
chr1	23936713	23938305	2.42e-103	-0.472648	56
chr1	23946505	23947478	4.9851e-23	-0.329199	19
chr1	23947489	23948086	1.1563e-36	-0.633808	18
chr1	23959544	23960287	1.7594e-23	-0.474415	16
chr1	23964319	23964940	8.516e-09	-0.494012	10
chr1	23965854	23966712	2.2987e-18	-0.337547	19
chr1	23994953	23995616	6.9829e-21	-0.318756	17
chr1	24037137	24037674	1.1215e-47	-0.411069	21
chr1	24052874	24053141	1.1634e-23	-0.327701	17
chr1	24075311	24076234	3.4709e-39	-0.332525	26
chr1	24086236	24086996	2.1261e-44	-0.450884	26
chr1	24117890	24118188	2.1324e-18	-0.350526	13
chr1	24121510	24121757	4.5245e-17	-0.336399	12
chr1	24123155	24123900	3.3897e-23	0.351910	14
chr1	24157839	24158079	2.6404e-11	-0.427256	10
chr1	24180862	24181486	3.7716e-51	-0.301199	30
chr1	24184548	24185036	3.8533e-37	-0.421961	19
chr1	24191170	24191570	5.4784e-11	-0.346797	13
chr1	24196169	24196435	5.5948e-14	-0.403793	13
chr1	24199344	24199596	2.3307e-27	-0.461836	15
chr1	24234350	24234549	2.9496e-16	-0.308027	10
chr1	24260488	24260930	2.7475e-29	-0.360908	16
chr1	24299076	24300090	9.1599e-48	-0.574300	27
chr1	24329015	24330360	4.3374e-39	-0.339608	37
chr1	24335317	24335747	4.9161e-11	-0.335991	10
chr1	24342105	24342614	2.3284e-27	-0.307635	19
chr1	24366941	24367489	8.0151e-31	-0.472405	14
chr1	24369997	24370261	5.0178e-21	-0.406306	12
chr1	24376964	24377371	1.9485e-25	-0.588991	12
chr1	24381306	24382506	4.2108e-74	-0.444302	40
chr1	24401890	24402601	1.2598e-25	-0.439174	17
chr1	24404852	24405218	3.0794e-23	-0.413249	12
chr1	24417303	24417626	2.3169e-30	-0.449330	16
chr1	24432958	24433324	1.3222e-09	-0.348642	10
chr1	24436248	24436575	0.0006869	-0.301859	10
chr1	24451649	24452328	1.3842e-34	-0.320578	24
chr1	24493798	24494095	6.6705e-06	-0.339439	10
chr1	24515449	24516514	2.0636e-27	-0.423320	22
chr1	24526240	24526607	4.8858e-30	-0.552950	14
chr1	24539962	24540290	3.3919e-07	-0.365627	10
chr1	24553189	24553440	8.9419e-32	-0.507330	16
chr1	24558362	24558490	1.5763e-15	-0.313934	10
chr1	24562860	24563137	1.5762e-29	-0.498585	13
chr1	24568761	24568899	1.027e-18	-0.492481	10
chr1	24581034	24581417	8.5672e-32	-0.355908	23
chr1	24586154	24586621	5.9694e-22	-0.517116	12
chr1	24597333	24597775	9.7076e-25	-0.442658	16
chr1	24599843	24600132	1.506e-13	-0.300442	10
chr1	24606604	24607677	1.2947e-15	-0.376508	19
chr1	24637623	24637965	1.1018e-15	-0.581466	10
chr1	24638329	24638675	2.3006e-28	-0.664364	13
chr1	24661402	24661631	1.2691e-20	-0.578127	10
chr1	24666138	24667255	1.5576e-38	-0.535161	18
chr1	24672039	24672611	7.084e-05	-0.311403	10
chr1	24674382	24674858	2.5409e-16	-0.430687	12
chr1	24697404	24697987	2.1734e-08	-0.365587	13
chr1	24702399	24703549	7.6537e-54	-0.492871	32
chr1	24727173	24727428	1.5784e-27	-0.588827	14
chr1	24727616	24728123	4.0477e-11	-0.355404	12
chr1	24729102	24729593	3.5039e-05	-0.331459	10
chr1	24772598	24773415	2.9694e-26	-0.400711	23
chr1	24785815	24786091	0.00088042	-0.322211	10
chr1	24792775	24793624	3.1341e-13	-0.323481	25
chr1	24806412	24806591	1.7741e-28	-0.521308	13
chr1	24835533	24836379	9.1353e-25	-0.307421	22
chr1	24837125	24837721	8.0463e-22	-0.431600	14
chr1	24844446	24845039	7.7892e-21	-0.538600	12
chr1	24849176	24849308	2.4252e-11	-0.346837	12
chr1	24900591	24901026	3.2966e-19	-0.469903	10
chr1	24903334	24903967	1.7077e-26	-0.451977	16
chr1	24909109	24909323	1.4048e-15	-0.425762	10
chr1	24921696	24922380	2.8518e-12	-0.454108	10
chr1	24925434	24925892	5.6255e-26	-0.505817	16
chr1	24934766	24935141	2.219e-10	-0.317658	10
chr1	24936021	24936254	2.7631e-34	-0.426290	17
chr1	24961140	24961567	3.6089e-20	-0.527519	15
chr1	24964424	24964603	1.306e-05	-0.385545	10
chr1	24969573	24970244	5.7195e-11	-0.351255	16
chr1	24991754	24992507	1.0407e-22	-0.464453	16
chr1	24996272	24997184	9.4191e-38	-0.480343	26
chr1	25007355	25007650	0.0018129	-0.335254	13
chr1	25011996	25012782	2.5289e-07	-0.365092	17
chr1	25027562	25028195	3.3262e-17	-0.414521	24
chr1	25039473	25039765	7.4125e-10	-0.337300	10
chr1	25041592	25041857	2.7431e-17	-0.551684	10
chr1	25060287	25061553	9.5102e-46	-0.331405	29
chr1	25061570	25062306	1.5496e-48	-0.542309	23
chr1	25081106	25081274	1.8051e-21	-0.571351	10
chr1	25086115	25086652	8.9008e-36	-0.457838	19
chr1	25099371	25099746	2.3643e-10	0.415656	10
chr1	25115651	25116008	4.741e-10	-0.312316	11
chr1	25120055	25120430	5.0565e-18	-0.300278	14
chr1	25173702	25173988	2.8474e-13	-0.447708	10
chr1	25177578	25177827	3.3631e-08	-0.326371	10
chr1	25180928	25181232	2.3978e-13	-0.363152	12
chr1	25197104	25197692	1.3034e-31	-0.452204	18
chr1	25203067	25203577	8.4072e-07	-0.350500	10
chr1	25220701	25221093	2.6817e-27	-0.523683	14
chr1	25227707	25228154	5.0359e-46	-0.468680	22
chr1	25236915	25237600	5.7374e-18	-0.342325	14
chr1	25240289	25240794	2.7713e-08	-0.311991	20
chr1	25247905	25248408	3.758e-21	-0.393344	20
chr1	25250631	25250884	1.4357e-13	-0.544153	10
chr1	25259502	25259891	2.6079e-15	-0.393054	14
chr1	25267506	25268119	1.7961e-16	-0.480002	15
chr1	25271826	25273527	6.5988e-103	-0.498934	61
chr1	25273906	25274113	2.2107e-46	-0.489988	21
chr1	25280930	25281301	1.6382e-17	-0.549255	10
chr1	25298363	25299008	4.421e-25	-0.328192	19
chr1	25301372	25302535	1.9377e-51	-0.504200	29
chr1	25307291	25307644	0.00020782	-0.333142	10
chr1	25310790	25310992	5.2203e-19	-0.375267	13
chr1	25315081	25315502	1.5294e-26	-0.380743	16
chr1	25325172	25326726	8.1955e-125	-0.600834	54
chr1	25336286	25336809	2.9667e-19	-0.488253	17
chr1	25344051	25344558	3.9715e-31	-0.440840	19
chr1	25345992	25346530	1.6101e-07	-0.303732	10
chr1	25359244	25359821	1.0872e-09	-0.322151	15
chr1	25373734	25374816	1.0098e-62	-0.531357	26
chr1	25377110	25377836	3.3232e-44	-0.687370	20
chr1	25377851	25378881	1.6375e-46	-0.358469	33
chr1	25408663	25408952	1.4783e-23	-0.468218	12
chr1	25425922	25426193	3.1985e-27	-0.495858	14
chr1	25432563	25433691	1.3256e-77	-0.576115	33
chr1	25450155	25450549	1.3252e-12	-0.532227	10
chr1	25452241	25452621	1.0911e-15	-0.468223	10
chr1	25457217	25457483	7.7018e-24	-0.525324	12
chr1	25460249	25461183	4.0881e-28	-0.474781	21
chr1	25493885	25494211	1.3088e-17	-0.473537	10
chr1	25504547	25505419	9.9016e-44	-0.353765	27
chr1	25506798	25507213	1.305e-31	-0.597311	15
chr1	25531812	25532304	2.9151e-19	-0.457649	17
chr1	25533191	25533791	8.4542e-43	-0.463595	25
chr1	25536304	25536639	2.5304e-15	-0.365682	10
chr1	25554022	25554892	7.662e-41	-0.457104	23
chr1	25562550	25562991	1.256e-35	-0.569781	16
chr1	25572977	25573276	0.0021139	-0.333673	10
chr1	25579993	25580498	1.8484e-05	0.401550	10
chr1	25581508	25581769	8.0822e-23	-0.533564	13
chr1	25596676	25597750	2.7343e-50	-0.531538	27
chr1	25608971	25609277	4.333e-16	-0.373248	10
chr1	25611340	25612054	6.6176e-19	-0.396914	19
chr1	25615033	25615377	2.5063e-08	-0.342791	15
chr1	25618174	25618859	8.7779e-41	-0.513825	23
chr1	25624343	25624551	1.3554e-27	-0.424575	13
chr1	25639421	25639645	7.1536e-14	-0.406255	10
chr1	25644257	25644823	1.7029e-19	-0.376903	17
chr1	25644847	25645038	4.7477e-19	-0.658497	10
chr1	25645169	25645621	1.5494e-18	-0.467039	16
chr1	25653918	25654219	1.1991e-13	-0.478419	10
chr1	25668183	25668558	1.5377e-20	-0.411688	13
chr1	25676725	25677772	2.2407e-41	-0.388674	31
chr1	25704072	25704445	5.2601e-12	-0.415605	12
chr1	25706744	25707338	4.0973e-11	-0.369537	15
chr1	25707528	25707974	7.0727e-65	-0.663028	26
chr1	25714409	25714679	9.0311e-22	-0.447244	12
chr1	25719875	25720303	8.5017e-11	-0.339381	10
chr1	25732245	25732781	1.562e-22	-0.494805	13
chr1	25733574	25734411	9.9981e-18	-0.344497	15
chr1	25738778	25739088	8.8272e-19	-0.551666	12
chr1	25739499	25739742	1.7799e-27	-0.590331	15
chr1	25752513	25752986	5.4352e-24	-0.397766	15
chr1	25758891	25759517	1.1311e-43	-0.492719	20
chr1	25761439	25761673	5.5998e-18	-0.545628	10
chr1	25765059	25765952	7.997e-18	-0.308545	17
chr1	25775174	25775689	1.9825e-35	-0.472695	18
chr1	25780216	25780601	8.837e-35	-0.524659	15
chr1	25781487	25782753	3.554e-55	-0.380209	36
chr1	25794430	25795511	2.9376e-80	0.420745	35
chr1	25796605	25797117	4.661e-20	-0.394336	20
chr1	25801232	25801620	3.9696e-19	-0.403406	14
chr1	25808602	25808931	2.6257e-20	-0.342444	12
chr1	25818643	25818888	3.4224e-14	-0.393359	12
chr1	25837343	25837858	8.628e-28	-0.593081	15
chr1	25838397	25838801	0.11073	0.339840	10
chr1	25848511	25849270	1.0088e-19	-0.497737	10
chr1	25852443	25852957	1.2027e-20	-0.324054	26
chr1	25852983	25853196	4.8723e-36	-0.690198	16
chr1	25865007	25865503	1.7481e-22	-0.629365	13
chr1	25927414	25928010	0.06034	-0.347206	10
chr1	25932561	25932999	6.9641e-08	0.308676	10
chr1	25980429	25981747	1.467e-85	-0.493055	40
chr1	25985022	25985739	9.7778e-32	-0.470456	21
chr1	25994070	25994688	5.1201e-28	-0.397865	19
chr1	25997052	25997500	1.9414e-10	-0.368931	10
chr1	26012489	26012829	1.8619e-05	-0.363240	15
chr1	26042219	26042602	3.6103e-33	-0.555475	17
chr1	26058713	26059139	4.304e-11	-0.340787	10
chr1	26070941	26071941	9.0406e-34	-0.587117	20
chr1	26082074	26082316	2.7287e-13	-0.388713	10
chr1	26083020	26083254	8.4405e-19	-0.410723	10
chr1	26086248	26087625	2.8623e-30	-0.359782	24
chr1	26090132	26090729	2.3635e-13	0.353617	10
chr1	26151558	26152158	0.0017717	-0.422319	10
chr1	26200559	26201417	2.1456e-51	-0.532709	26
chr1	26203960	26204448	2.7527e-07	-0.338948	12
chr1	26205445	26206204	7.4542e-43	-0.444764	25
chr1	26207328	26207739	4.3275e-13	-0.306591	10
chr1	26214645	26215156	1.602e-12	-0.442176	10
chr1	26219114	26221367	8.5795e-63	-0.463903	53
chr1	26240006	26240522	1.6196e-08	-0.402832	14
chr1	26252610	26253007	4.004e-06	-0.361364	10
chr1	26315670	26316145	0.011187	-0.331900	10
chr1	26350711	26351431	1.0273e-27	-0.400239	19
chr1	26372033	26372215	1.3823e-06	-0.352726	10
chr1	26381869	26382079	6.3298e-17	-0.306719	11
chr1	26383260	26383525	2.4328e-07	0.301857	10
chr1	26393458	26393859	2.9176e-08	-0.358784	12
chr1	26394555	26394780	2.9266e-09	-0.311799	10
chr1	26489283	26489968	1.5829e-09	0.332896	10
chr1	26531392	26531804	7.5067e-16	-0.389834	12
chr1	26569294	26569602	1.4096e-12	-0.302197	12
chr1	26640443	26641031	2.2382e-17	0.429510	14
chr1	26656673	26657522	2.8381e-05	-0.354045	10
chr1	26663434	26663821	7.449e-27	-0.649807	13
chr1	26669252	26669833	1.8358e-34	-0.333993	20
chr1	26674741	26674909	7.9515e-12	-0.404404	12
chr1	26676771	26676964	4.2518e-11	0.610539	10
chr1	26677316	26677984	6.8851e-07	0.383301	19
chr1	26707385	26707913	2.8988e-07	0.306480	16
chr1	26793445	26793605	1.646e-17	0.464838	10
chr1	26856040	26856375	1.8077e-21	-0.430400	14
chr1	26873752	26874187	1.122e-17	-0.395713	12
chr1	26894225	26894519	1.095e-08	-0.351142	10
chr1	26962317	26962527	1.6685e-18	-0.300081	13
chr1	26971121	26971312	1.7737e-12	-0.378356	10
chr1	26986904	26987432	2.1681e-12	-0.473323	10
chr1	27098182	27098741	0.074831	0.308699	11
chr1	27232826	27233249	6.0363e-08	0.403000	10
chr1	27242674	27243920	2.031e-87	-0.490518	50
chr1	27244944	27245907	2.4574e-68	-0.364711	50
chr1	27246593	27247101	1.408e-43	-0.594332	19
chr1	27248895	27249606	3.0358e-27	-0.566012	14
chr1	27250853	27251058	1.6339e-27	-0.557439	15
chr1	27254382	27254610	1.5778e-09	-0.340840	10
chr1	27256557	27256763	1.9261e-25	-0.622352	12
chr1	27272689	27273113	2.0557e-20	-0.346082	14
chr1	27276974	27277645	9.9483e-14	-0.338666	16
chr1	27291515	27292330	7.3706e-21	-0.469931	15
chr1	27322499	27322963	2.7403e-19	0.345616	14
chr1	27344511	27344867	5.2048e-20	-0.520451	12
chr1	27370077	27370300	1.2749e-10	0.318928	10
chr1	27384163	27384482	3.0068e-11	-0.473987	12
chr1	27387387	27387974	0.023133	-0.336992	10
chr1	27392069	27392483	1.6367e-08	-0.417602	10
chr1	27405703	27406254	1.1867e-26	-0.320353	19
chr1	27413361	27413897	2.6936e-28	-0.388826	18
chr1	27421940	27422282	1.6696e-19	-0.433917	18
chr1	27441298	27441907	1.9559e-28	-0.350507	22
chr1	27453978	27454064	3.732e-10	-0.371916	10
chr1	27470075	27470487	1.2817e-19	-0.300813	20
chr1	27579033	27579215	3.3191e-17	-0.549882	10
chr1	27604719	27604904	1.45e-27	-0.373593	12
chr1	27610301	27611186	1.1244e-26	-0.337692	21
chr1	27639534	27639953	0.00022925	-0.351802	10
chr1	27640779	27640936	3.2582e-13	-0.364736	10
chr1	27640951	27641726	8.2954e-48	-0.550093	24
chr1	27679979	27680611	4.2281e-07	-0.349494	10
chr1	27690996	27691640	1.2444e-09	0.338323	18
chr1	27694724	27694872	5.3675e-35	-0.462407	15
chr1	27720526	27721268	7.493e-31	0.358544	27
chr1	27725549	27725849	1.2007e-23	-0.360777	18
chr1	27730934	27731246	1.3939e-26	0.377394	15
chr1	27761150	27761454	4.326e-17	0.311408	17
chr1	27761686	27762262	0.0026766	0.366950	10
chr1	27768095	27768352	2.3539e-13	-0.339820	10
chr1	27782734	27783229	1.8701e-36	-0.605221	16
chr1	27823035	27823330	3.395e-17	-0.376060	12
chr1	27831074	27831979	3.3387e-29	-0.441368	21
chr1	27842708	27842963	8.9933e-17	0.425418	10
chr1	27862515	27862744	3.3634e-09	-0.379822	10
chr1	27877024	27877815	1.0224e-47	-0.335353	23
chr1	27915789	27916150	2.696e-12	-0.347477	12
chr1	27925593	27926085	4.0172e-20	-0.344423	16
chr1	27958582	27959520	2.6165e-59	-0.423782	32
chr1	27970849	27971089	1.3191e-35	-0.501213	15
chr1	28004707	28005434	1.1676e-18	-0.394338	15
chr1	28020228	28020879	5.8527e-09	-0.346544	10
chr1	28036305	28036671	2.891e-08	0.339550	10
chr1	28053310	28054122	2.6873e-77	-0.361859	38
chr1	28067901	28068393	3.5048e-25	-0.509696	15
chr1	28117300	28117776	4.2941e-21	-0.356948	13
chr1	28120727	28121420	2.1946e-13	-0.366629	16
chr1	28156317	28156628	1.6225e-31	-0.417813	15
chr1	28159690	28159960	1.4547e-21	-0.370080	19
chr1	28179002	28179637	8.3311e-19	-0.409057	15
chr1	28186144	28186338	2.9587e-13	-0.357590	10
chr1	28194836	28195514	9.9661e-50	-0.597647	23
chr1	28242475	28243016	1.0892e-25	-0.390728	19
chr1	28265037	28265424	1.355e-33	-0.303841	20
chr1	28285364	28285711	2.5e-25	-0.453844	10
chr1	28288570	28289078	1.2718e-49	-0.452987	21
chr1	28351795	28352197	2.7866e-33	0.465373	18
chr1	28399023	28399270	2.199e-32	-0.478921	15
chr1	28442959	28443162	7.8984e-23	-0.311630	12
chr1	28547214	28547520	2.91e-30	-0.548387	12
chr1	28559491	28559717	1.3884e-26	-0.350698	14
chr1	28562449	28562622	2.4744e-18	-0.394818	13
chr1	28574999	28575508	4.2658e-34	-0.442128	23
chr1	28607357	28607866	2.3408e-37	0.470548	18
chr1	28658641	28659646	0.0010349	0.311395	13
chr1	28697867	28698106	4.5463e-11	0.372074	10
chr1	28710690	28711155	0.00033446	0.318654	10
chr1	28719683	28720005	1.5221e-06	-0.354541	10
chr1	28744144	28744337	1.3768e-10	-0.344514	12
chr1	28763735	28764593	2.8131e-40	-0.393479	30
chr1	28789918	28790313	4.9992e-24	-0.487602	14
chr1	28800283	28800966	2.2668e-07	-0.311824	10
chr1	28839793	28840124	1.3731e-11	0.313801	14
chr1	28844780	28845305	3.2192e-50	-0.474313	26
chr1	28864724	28865634	5.2451e-21	-0.380602	23
chr1	28869537	28870167	1.6717e-48	-0.552112	21
chr1	28874398	28874969	7.0265e-18	-0.423390	16
chr1	28890715	28891049	0.0019818	-0.354145	12
chr1	28894321	28894661	4.1288e-32	-0.414604	20
chr1	28894801	28895164	1.5997e-43	-0.549658	20
chr1	28909118	28909980	1.5512e-27	-0.444876	21
chr1	28913032	28913442	0.00083701	-0.305034	12
chr1	28923484	28924507	4.4977e-36	-0.346756	26
chr1	28955331	28956484	2.7483e-43	0.459868	31
chr1	28974171	28975141	4.7269e-13	0.372238	13
chr1	28993276	28993554	6.8368e-19	-0.463811	10
chr1	29008715	29008909	0.0037437	-0.310506	10
chr1	29015204	29015575	7.1083e-29	-0.600868	17
chr1	29036183	29036431	9.7435e-15	0.372652	10
chr1	29041857	29042214	9.1563e-10	-0.362195	10
chr1	29043581	29043846	5.9616e-16	0.418728	10
chr1	29223030	29223431	1.406e-20	-0.465416	16
chr1	29243455	29243706	1.0774e-16	-0.527239	12
chr1	29275781	29276294	9.6413e-09	-0.375445	13
chr1	29294685	29294976	9.9435e-37	-0.433522	19
chr1	29389858	29390133	1.2421e-32	-0.448838	16
chr1	29393575	29394079	2.5651e-25	-0.365258	19
chr1	29402660	29403165	9.6694e-53	-0.555203	23
chr1	29403779	29404494	9.1922e-14	-0.357606	20
chr1	29414043	29414397	8.3149e-23	-0.479418	13
chr1	29416364	29417178	7.0825e-36	-0.525475	25
chr1	29427160	29427427	5.0397e-16	-0.431904	10
chr1	29430776	29431119	6.6024e-20	-0.507875	12
chr1	29439672	29439820	1.6686e-16	-0.430174	10
chr1	29441205	29441937	2.6868e-45	-0.414942	30
chr1	29445640	29446193	3.1646e-17	-0.324776	19
chr1	29446718	29447104	4.5135e-49	-0.550419	23
chr1	29449614	29450195	1.0907e-21	-0.486831	13
chr1	29471311	29471797	2.1712e-51	-0.543706	21
chr1	29627257	29627722	9.8545e-26	-0.377904	17
chr1	29679444	29679754	1.6239e-19	-0.500448	13
chr1	29680322	29680564	1.4469e-08	-0.370094	12
chr1	29721852	29722455	2.8059e-17	-0.333199	16
chr1	29766819	29767550	2.6732e-30	-0.349883	27
chr1	29779809	29780068	3.4696e-09	-0.300599	10
chr1	29780844	29781050	1.1849e-17	-0.467742	10
chr1	29788787	29789124	9.6015e-10	-0.432549	10
chr1	29806494	29807456	4.8648e-15	-0.323965	14
chr1	29826789	29827040	1.409e-09	-0.349232	10
chr1	29841974	29842305	2.3678e-08	-0.319466	12
chr1	29901045	29901352	2.5567e-16	-0.361732	13
chr1	29907750	29908368	2.3603e-07	0.359552	10
chr1	30023549	30023981	0.00094785	-0.323122	10
chr1	30029686	30030015	6.7232e-05	-0.342922	10
chr1	30061845	30062089	0.00033939	-0.304284	10
chr1	30101273	30101648	0.44232	0.301920	10
chr1	30101850	30102051	1.793e-18	-0.315794	14
chr1	30118066	30118641	6.7521e-10	0.468184	10
chr1	30122445	30123071	7.728e-05	0.300006	12
chr1	30152334	30152505	8.6811e-20	-0.325033	10
chr1	30157182	30157744	6.2729e-24	-0.302865	16
chr1	30171531	30173424	2.4419e-72	-0.345361	66
chr1	30175002	30175429	6.4876e-14	-0.412880	13
chr1	30308587	30310274	7.4365e-95	-0.526925	44
chr1	30379983	30381046	5.7514e-47	-0.413007	25
chr1	30479918	30480546	5.2782e-26	-0.491555	14
chr1	30487411	30488104	0.00014767	-0.330646	10
chr1	30507409	30507831	2.4704e-12	-0.400035	10
chr1	30682490	30682904	1.2355e-18	-0.498646	13
chr1	30710038	30710413	3.1495e-18	-0.393926	12
chr1	30732331	30732981	9.2006e-22	-0.322183	20
chr1	30750362	30751166	3.1391e-73	-0.443953	36
chr1	30770755	30771053	3.3374e-14	-0.445891	10
chr1	30773464	30775009	2.3357e-82	-0.527378	41
chr1	30785350	30785818	1.5793e-37	-0.408181	24
chr1	30794374	30794819	5.1987e-21	-0.428174	16
chr1	30799521	30800291	4.8258e-25	-0.370145	23
chr1	30805037	30805211	2.0802e-15	-0.544167	10
chr1	30808180	30809721	2.6427e-78	-0.546466	40
chr1	30824825	30825422	2.6041e-14	-0.302683	15
chr1	30840344	30841492	1.6768e-70	-0.488301	36
chr1	30867058	30867411	1.5191e-17	-0.455608	10
chr1	30877575	30878439	1.8789e-48	-0.584819	23
chr1	30887214	30887850	1.8372e-68	-0.339733	36
chr1	30890848	30891430	1.4605e-30	-0.448419	15
chr1	30896632	30897210	9.7249e-36	-0.394751	19
chr1	30906866	30907313	1.4853e-24	-0.453881	12
chr1	30970143	30971167	1.3981e-16	-0.320400	25
chr1	31016341	31016670	5.6152e-13	-0.375449	10
chr1	31039349	31039605	0.0028918	-0.387478	10
chr1	31043386	31043549	4.6569e-16	0.371997	10
chr1	31079575	31079976	2.3317e-23	-0.463839	17
chr1	31088228	31088768	2.4323e-28	-0.474565	16
chr1	31102518	31102633	1.4933e-19	-0.402581	10
chr1	31106094	31107339	2.6192e-43	-0.459493	33
chr1	31110561	31110906	4.7284e-12	0.470973	10
chr1	31127186	31127550	1.6663e-34	-0.431183	20
chr1	31149424	31149821	5.8078e-08	-0.308310	10
chr1	31175925	31176229	1.8501e-19	-0.419916	10
chr1	31288517	31290321	1.8e-35	-0.334981	39
chr1	31411042	31411349	2.4487e-08	-0.348340	10
chr1	31419485	31419825	3.0647e-19	-0.525082	10
chr1	31421633	31422314	1.6927e-38	-0.373451	23
chr1	31424610	31425003	4.4923e-22	-0.398067	13
chr1	31443206	31443767	8.2809e-19	-0.419310	12
chr1	31549948	31550439	1.2507e-16	-0.343529	17
chr1	31560152	31560713	1.213e-26	-0.475144	13
chr1	31561485	31561838	6.3722e-15	-0.395505	10
chr1	31577021	31577565	9.7823e-19	-0.356641	19
chr1	31578949	31579431	1.3267e-06	-0.355837	10
chr1	31581196	31582180	2.1512e-28	-0.421549	17
chr1	31653902	31654444	7.4568e-12	-0.351247	10
chr1	31725398	31726468	1.7311e-21	-0.312249	26
chr1	31730411	31730710	5.9787e-09	-0.362455	10
chr1	31732256	31732424	6.9973e-10	-0.338897	10
chr1	31756683	31757069	2.0668e-10	-0.504217	10
chr1	31778959	31779576	8.9544e-22	-0.614265	14
chr1	31801771	31802326	1.1655e-32	-0.474422	17
chr1	31837448	31838750	1.0351e-25	-0.410826	21
chr1	31845051	31845866	5.2299e-42	-0.598018	25
chr1	31846706	31847366	9.6651e-23	-0.356044	15
chr1	31935899	31936221	6.9238e-25	-0.335713	16
chr1	31953486	31953666	1.1218e-26	-0.357187	14
chr1	32060127	32060743	3.5715e-44	-0.453712	21
chr1	32062135	32062488	2.2041e-10	-0.391443	10
chr1	32064903	32065211	9.6637e-07	-0.329484	10
chr1	32070711	32070898	1.09e-20	-0.424999	12
chr1	32080118	32081108	6.7844e-49	-0.420799	31
chr1	32084682	32085390	5.3073e-22	-0.406206	19
chr1	32085423	32086377	6.2961e-47	-0.506337	27
chr1	32125517	32126040	1.9562e-13	0.366262	13
chr1	32127649	32128408	1.9902e-16	0.363560	15
chr1	32133663	32134062	8.963e-26	-0.399850	17
chr1	32213519	32213776	9.6685e-09	0.321139	10
chr1	32294730	32294957	6.7637e-08	-0.357672	10
chr1	32304409	32305059	1.3342e-15	-0.390240	15
chr1	32332717	32333024	3.2754e-16	-0.406496	10
chr1	32337733	32338475	3.0565e-11	-0.411510	10
chr1	32368593	32369387	9.1427e-19	-0.344718	16
chr1	32380849	32381249	7.0992e-12	-0.456149	10
chr1	32388716	32389203	0.00043948	-0.354513	10
chr1	32401645	32402093	7.3093e-13	-0.371584	10
chr1	32505719	32506147	4.6802e-17	-0.429031	10
chr1	32580840	32581769	2.2153e-25	-0.359431	18
chr1	32582426	32583683	9.2397e-37	-0.323138	30
chr1	32600609	32600793	2.6138e-23	-0.326895	13
chr1	32616842	32617335	1.146e-43	-0.539065	21
chr1	32651789	32652133	2.741e-20	-0.367467	12
chr1	32666994	32667718	7.9762e-15	-0.395425	13
chr1	32669697	32670268	0.00015168	-0.319214	10
chr1	32680026	32680490	7.35e-32	-0.450229	14
chr1	32680997	32681241	0.036318	-0.338024	10
chr1	32684041	32684509	1.2173e-35	-0.334042	20
chr1	32706477	32706783	2.2022e-11	-0.312948	10
chr1	32718792	32719382	2.6986e-25	-0.633635	13
chr1	32719760	32720273	3.4232e-27	-0.393154	16
chr1	32754127	32754343	4.4677e-13	-0.347066	10
chr1	32771603	32772404	9.0983e-23	-0.344047	18
chr1	32803280	32803748	6.7808e-36	-0.475582	16
chr1	32804543	32804721	2.0558e-26	-0.392507	15
chr1	32811290	32812231	1.5305e-51	-0.387586	37
chr1	32840077	32840467	7.2126e-06	-0.321692	10
chr1	32854974	32855203	5.2024e-20	-0.596293	11
chr1	32859566	32860841	1.0307e-121	-0.639258	58
chr1	32860867	32862596	3.3415e-144	-0.448248	70
chr1	32863456	32864979	1.2954e-109	-0.477289	52
chr1	32867091	32867645	5.4517e-21	-0.424885	15
chr1	32870518	32871516	1.8175e-95	-0.536925	41
chr1	32880953	32881488	1.5435e-27	-0.419187	15
chr1	32885606	32885736	8.1739e-14	-0.497182	10
chr1	32886877	32887627	2.6861e-37	-0.415585	24
chr1	32896173	32896514	0.00019657	-0.324148	10
chr1	32896741	32897015	6.0917e-14	-0.543012	10
chr1	32899742	32900225	4.3185e-07	-0.312653	10
chr1	32900461	32900740	3.6214e-18	-0.459380	10
chr1	32904061	32904474	8.1978e-16	-0.343995	13
chr1	32911183	32912551	5.9863e-63	-0.390510	48
chr1	32923053	32924209	9.6353e-84	-0.612573	34
chr1	32927966	32929003	3.3794e-20	-0.324712	22
chr1	32929598	32930742	3.1098e-21	-0.330503	28
chr1	32930748	32930993	4.4544e-27	-0.349393	17
chr1	32934244	32935362	1.1227e-47	-0.315183	39
chr1	32939238	32939844	5.5558e-22	-0.341645	18
chr1	32941612	32942269	9.4556e-23	-0.383463	24
chr1	32948271	32948632	4.377e-07	-0.349983	10
chr1	32949802	32951273	5.5082e-86	-0.303627	61
chr1	32955065	32955284	4.3492e-09	-0.403271	10
chr1	32957376	32957863	2.8854e-48	-0.430213	25
chr1	32963842	32964281	0.0076407	-0.326166	10
chr1	32967998	32968368	2.6879e-21	-0.332917	14
chr1	32975280	32976225	4.1336e-06	-0.350670	18
chr1	32985362	32985606	3.6043e-20	-0.495933	12
chr1	32987635	32987816	3.2185e-21	-0.322757	13
chr1	32989152	32989459	1.5079e-05	-0.387674	10
chr1	32998061	32998484	9.9501e-30	-0.391925	21
chr1	33009723	33010082	3.9714e-05	-0.324911	10
chr1	33010478	33010882	6.19e-17	-0.356749	14
chr1	33029165	33029422	7.4561e-06	0.384417	10
chr1	33041959	33042394	1.5216e-11	0.404307	10
chr1	33105066	33105289	3.9571e-13	-0.410157	10
chr1	33111819	33112743	3.8358e-31	-0.384692	24
chr1	33129850	33130241	0.0063603	-0.306687	10
chr1	33134918	33135343	3.0635e-15	-0.440010	10
chr1	33156363	33156703	2.2063e-26	-0.387102	13
chr1	33175281	33175468	7.9954e-16	-0.484239	10
chr1	33181832	33182213	1.9822e-33	-0.472223	17
chr1	33226003	33226755	4.8816e-16	-0.385819	12
chr1	33240577	33240888	6.9745e-15	-0.319170	12
chr1	33245932	33246713	7.931e-20	-0.388746	16
chr1	33257573	33258198	0.00017639	-0.314482	12
chr1	33271348	33271871	0.00011416	-0.318322	10
chr1	33309884	33310104	6.5988e-20	-0.372577	10
chr1	33311948	33312775	6.6892e-24	-0.393354	20
chr1	33316514	33316748	3.7315e-14	-0.423011	10
chr1	33338725	33339058	0.007759	-0.306977	10
chr1	33387242	33387592	1.498e-08	-0.320787	10
chr1	33453836	33454137	3.9266e-28	-0.385966	16
chr1	33491812	33492299	1.2972e-20	-0.426951	12
chr1	33498156	33498386	1.2414e-15	-0.384513	10
chr1	33498512	33498937	1.8388e-31	-0.364259	17
chr1	33526392	33526624	1.017e-17	-0.381872	10
chr1	33529022	33529445	1.317e-06	-0.378739	10
chr1	33563421	33563745	7.7823e-38	-0.415847	19
chr1	33576166	33576956	1.9297e-20	-0.317617	14
chr1	33586216	33586907	1.5972e-66	-0.461720	27
chr1	33591893	33592764	3.5524e-22	-0.346223	22
chr1	33595917	33596443	2.0956e-33	-0.480102	22
chr1	33691315	33691760	1.3239e-14	-0.406977	10
chr1	33711362	33711542	1.0804e-13	-0.437463	10
chr1	33733837	33734118	2.387e-18	-0.404697	12
chr1	33741438	33741823	0.0012265	-0.321844	10
chr1	33742709	33743128	8.0726e-14	-0.456050	12
chr1	33761548	33762213	1.7977e-40	-0.501250	19
chr1	33765488	33766112	1.2044e-19	-0.351374	24
chr1	33773596	33774187	2.954e-28	-0.359082	19
chr1	33801377	33802116	1.8692e-46	-0.373020	27
chr1	33803411	33805431	2.381e-63	-0.337244	46
chr1	33812513	33812814	2.9759e-24	-0.333989	17
chr1	33816558	33817099	8.4865e-27	-0.304627	22
chr1	33819639	33820135	2.2025e-39	-0.574347	20
chr1	33831736	33832774	5.8884e-71	-0.304714	45
chr1	33839480	33839639	2.4441e-22	-0.599666	10
chr1	33842765	33842906	8.2386e-24	-0.438014	12
chr1	33845670	33846968	3.1564e-25	-0.331945	30
chr1	33849522	33850143	1.7855e-35	-0.513375	17
chr1	33851175	33851557	5.2717e-15	-0.377013	17
chr1	33854975	33856103	1.091e-50	-0.419689	37
chr1	33858077	33858603	1.6066e-20	-0.379012	14
chr1	33862414	33862868	8.5279e-10	-0.325803	10
chr1	33863243	33863667	1.8681e-22	-0.412629	13
chr1	33876154	33877395	1.2484e-20	-0.349300	25
chr1	33883480	33884141	1.2823e-40	-0.411055	23
chr1	33898108	33898666	6.5737e-31	-0.353241	20
chr1	33900897	33901757	2.2374e-54	-0.321192	32
chr1	33905224	33905789	6.0067e-31	-0.377414	25
chr1	33906573	33906983	3.7714e-14	-0.349050	13
chr1	33908654	33910005	2.7141e-71	-0.399655	36
chr1	33911516	33912220	1.9649e-13	-0.314233	15
chr1	33912764	33913402	1.3617e-20	-0.301274	20
chr1	33922504	33923361	5.3462e-32	-0.510251	20
chr1	33934656	33935003	2.0212e-08	-0.317008	10
chr1	33939795	33940636	7.8046e-28	-0.417388	20
chr1	33944758	33945895	1.8451e-40	-0.326112	36
chr1	33989930	33990261	1.8326e-06	-0.331142	10
chr1	34049942	34050258	1.9675e-08	-0.311919	10
chr1	34151198	34151786	1.9167e-07	-0.334003	10
chr1	34188549	34189155	8.298e-27	-0.316065	19
chr1	34243557	34243758	5.1777e-06	0.320240	16
chr1	34268746	34269208	1.4458e-18	-0.353929	12
chr1	34294199	34294749	1.097e-25	-0.432727	14
chr1	34297165	34297609	1.5157e-05	-0.340373	13
chr1	34404521	34404927	1.9622e-21	-0.359018	13
chr1	34416331	34416781	4.2631e-11	-0.339700	10
chr1	34432435	34432868	2.6039e-18	-0.306575	13
chr1	34438158	34438605	1.855e-10	-0.319041	10
chr1	34486686	34487088	1.975e-12	-0.339547	12
chr1	34522114	34523176	2.747e-28	-0.305685	21
chr1	34661661	34662590	1.3396e-30	-0.341280	22
chr1	34716477	34717167	9.8943e-22	-0.401533	17
chr1	34759237	34759958	3.4632e-23	-0.315482	17
chr1	34872128	34872643	5.8036e-27	-0.383541	17
chr1	34883436	34883706	2.2536e-09	-0.302654	10
chr1	34908943	34909531	4.7593e-50	-0.463654	25
chr1	34909581	34910173	2.2281e-48	-0.300977	31
chr1	34911699	34912259	6.1103e-21	-0.371165	12
chr1	34935793	34936335	5.3401e-25	-0.409566	13
chr1	34942709	34943194	2.3802e-30	-0.446317	18
chr1	34954372	34955037	1.405e-06	-0.331209	10
chr1	34956854	34957210	1.6961e-20	-0.422956	14
chr1	34963797	34964043	9.063e-19	-0.305286	17
chr1	34971977	34972302	2.4885e-21	-0.367057	16
chr1	34982688	34982890	1.3436e-08	-0.346068	10
chr1	34999220	34999715	8.3832e-08	-0.342949	10
chr1	35030302	35030642	4.3409e-23	-0.361876	12
chr1	35037702	35037984	9.7696e-24	-0.542435	12
chr1	35040084	35040484	1.8485e-05	-0.335729	10
chr1	35053873	35054816	1.6222e-42	-0.438998	28
chr1	35068827	35069179	6.9398e-27	-0.432948	18
chr1	35095659	35095984	3.327e-12	0.356010	10
chr1	35098189	35098388	3.1258e-17	-0.380768	10
chr1	35195792	35196298	9.9771e-05	-0.342824	10
chr1	35271496	35271986	8.2947e-07	0.360144	10
chr1	35280720	35280972	4.8332e-20	-0.341014	10
chr1	35297396	35297815	2.7175e-09	0.350880	17
chr1	35303648	35304052	2.9817e-11	-0.409852	10
chr1	35311509	35311687	1.588e-22	-0.321183	13
chr1	35320489	35321153	2.9479e-14	-0.469527	12
chr1	35321698	35322698	2.8032e-29	-0.598069	13
chr1	35325985	35326934	2.1424e-48	-0.475567	23
chr1	35331159	35332599	3.3276e-64	-0.495394	32
chr1	35332795	35333522	2.2369e-52	-0.636775	22
chr1	35336280	35336805	1.524e-36	-0.511266	17
chr1	35339293	35339793	6.5743e-13	-0.532364	10
chr1	35340652	35341360	1.0366e-36	-0.590963	17
chr1	35342631	35343335	1.1201e-29	-0.451005	19
chr1	35348059	35348819	4.6369e-09	-0.445911	13
chr1	35352237	35352842	4.5727e-38	-0.429499	19
chr1	35353642	35354311	0.00012674	-0.389963	16
chr1	35366475	35366921	7.1625e-07	-0.341188	10
chr1	35382956	35383453	7.6998e-27	-0.390550	14
chr1	35386442	35386796	1.1798e-19	0.409234	10
chr1	35395921	35396452	4.7343e-13	0.450670	10
chr1	35403311	35403494	0.00010145	-0.311289	10
chr1	35447468	35448100	3.0259e-26	-0.385270	18
chr1	35450052	35450178	1.2229e-14	-0.308073	10
chr1	35452691	35453124	4.2592e-14	-0.328767	13
chr1	35458361	35458881	0.00025305	-0.379606	10
chr1	35483168	35483289	3.2807e-10	-0.325235	13
chr1	35489502	35490311	3.2322e-32	-0.318960	26
chr1	35490406	35490959	6.6522e-22	-0.413966	15
chr1	35499369	35500098	2.338e-16	0.310325	19
chr1	35506129	35506623	3.5833e-29	-0.484229	17
chr1	35510390	35510560	1.914e-19	-0.367343	10
chr1	35510563	35510828	5.7079e-15	-0.534977	10
chr1	35515448	35515731	0.84933	-0.300014	10
chr1	35516076	35516642	1.8374e-46	-0.490729	23
chr1	35517721	35518167	7.0403e-29	-0.364503	20
chr1	35519344	35520478	1.0718e-54	-0.349131	43
chr1	35522011	35522590	6.0713e-34	-0.359950	25
chr1	35537120	35537363	7.9361e-15	-0.510440	10
chr1	35539900	35540335	2.4236e-29	-0.397615	25
chr1	35544405	35545291	6.7011e-67	-0.411719	30
chr1	35552455	35552923	9.6643e-30	-0.418120	20
chr1	35554782	35555411	1.0604e-09	0.391027	10
chr1	35763444	35763860	5.8146e-10	-0.498989	10
chr1	35772285	35773155	0.042222	-0.310484	10
chr1	35799784	35800818	4.3292e-68	-0.528999	36
chr1	35824964	35825389	8.7651e-29	-0.498145	15
chr1	35851578	35852044	1.2296e-11	-0.398174	14
chr1	35896175	35896500	0.20261	-0.306966	10
chr1	35900738	35901270	2.9014e-23	-0.335930	15
chr1	35937698	35938122	1.6014e-05	0.324237	10
chr1	35942172	35942676	1.7832e-10	0.382771	10
chr1	35955778	35956341	1.8068e-39	0.436587	19
chr1	35957042	35957296	4.6299e-27	0.722659	12
chr1	35982245	35982684	1.4965e-39	0.368573	19
chr1	35987551	35987881	6.6627e-06	-0.460616	10
chr1	35990242	35990694	0.00015957	0.351543	10
chr1	36011388	36011592	3.4157e-18	0.515819	10
chr1	36013030	36013886	0.22947	-0.307499	12
chr1	36020109	36020772	5.4471e-35	-0.433076	19
chr1	36051229	36051681	8.8503e-08	0.359606	13
chr1	36054726	36055400	0.0004251	-0.361870	10
chr1	36060651	36061029	1.1516e-13	-0.395652	17
chr1	36070437	36070929	1.7219e-20	-0.303163	13
chr1	36084880	36086214	9.5942e-55	-0.530685	27
chr1	36104158	36104908	1.5888e-11	-0.425780	10
chr1	36126422	36126965	1.9005e-12	-0.518008	12
chr1	36131502	36131844	2.3464e-18	0.438361	10
chr1	36132804	36133090	8.4939e-28	-0.501664	12
chr1	36134854	36135537	5.5723e-23	-0.408439	18
chr1	36139026	36139286	9.2946e-23	-0.520228	12
chr1	36163852	36164146	9.3227e-31	-0.431374	15
chr1	36196572	36197012	1.2796e-05	0.321507	10
chr1	36228674	36229297	1.8862e-11	-0.371337	10
chr1	36230457	36230798	7.2799e-14	-0.399763	10
chr1	36307928	36308249	2.6753e-08	0.309536	10
chr1	36309427	36310568	8.2236e-25	-0.501267	20
chr1	36340531	36341085	1.1738e-11	-0.365468	14
chr1	36490543	36491004	6.0231e-15	-0.488148	10
chr1	36514065	36515379	3.8412e-41	-0.325116	33
chr1	36522619	36522883	4.6467e-19	-0.468558	10
chr1	36533633	36534946	1.114e-47	-0.446862	31
chr1	36536363	36537331	1.2063e-38	-0.395515	24
chr1	36544976	36545307	7.213e-07	-0.313897	10
chr1	36549886	36550201	1.3314e-21	-0.538176	10
chr1	36555171	36555779	1.8264e-13	-0.303763	15
chr1	36558861	36559189	5.9473e-28	-0.598902	16
chr1	36560940	36561342	0.00047994	-0.339028	10
chr1	36598350	36599194	2.3943e-24	-0.432798	22
chr1	36617408	36617836	1.1132e-06	-0.417286	10
chr1	36634938	36636072	7.2949e-22	0.411799	19
chr1	36639662	36639857	4.0144e-15	0.506569	10
chr1	36645727	36646188	7.4407e-15	0.383243	14
chr1	36652868	36653495	0.013621	-0.363851	10
chr1	36662513	36663126	1.6021e-14	0.549626	10
chr1	36667278	36667693	7.1347e-12	0.321729	12
chr1	36671542	36672013	5.4643e-32	-0.580673	15
chr1	36684861	36685595	4.5819e-22	0.506527	13
chr1	36702177	36702631	7.5072e-24	0.337828	14
chr1	36712157	36712725	6.1992e-11	-0.313801	21
chr1	36717665	36718235	4.0119e-07	0.332799	11
chr1	36729559	36729878	4.8314e-21	0.479331	10
chr1	36733488	36733985	6.2894e-12	0.591768	10
chr1	36744171	36744405	4.6969e-11	-0.388577	10
chr1	36751494	36752314	9.8412e-19	-0.329022	17
chr1	36764219	36764765	8.5397e-06	-0.327293	10
chr1	36790457	36790805	1.2862e-10	-0.435374	10
chr1	36823167	36823439	0.0028369	-0.311289	10
chr1	36828544	36829424	2.2286e-46	-0.390714	25
chr1	36854429	36854836	7.533e-09	-0.324521	10
chr1	36855311	36855900	0.059098	-0.336931	10
chr1	36875821	36876271	2.0785e-28	-0.524722	15
chr1	36878658	36879203	0.029268	-0.321456	10
chr1	36908161	36908728	1.2829e-37	-0.327964	24
chr1	36924315	36924581	4.4136e-32	0.472333	18
chr1	36927959	36928329	0.00021011	0.340756	10
chr1	36937481	36937913	3.5092e-22	-0.398201	13
chr1	36960043	36960364	6.259e-19	0.334126	13
chr1	36960415	36960617	3.9632e-20	0.701689	10
chr1	37008900	37009370	0.006333	-0.316232	10
chr1	37111041	37111231	6.1073e-22	-0.508600	10
chr1	37138160	37138466	0.0013408	-0.327354	10
chr1	37145555	37145811	2.3447e-13	-0.393455	12
chr1	37169646	37169922	1.059e-14	-0.333927	10
chr1	37182011	37182262	5.6459e-15	-0.428019	10
chr1	37185179	37185586	1.0399e-10	-0.366614	10
chr1	37191996	37192547	8.4599e-06	-0.384628	10
chr1	37198135	37198650	3.316e-05	-0.387012	10
chr1	37215043	37215543	1.581e-30	-0.471799	17
chr1	37221087	37222082	5.9069e-58	-0.600062	31
chr1	37235870	37236160	6.9344e-11	0.358067	13
chr1	37236507	37237273	0.00064557	-0.338428	19
chr1	37271049	37271321	9.4041e-10	0.355539	10
chr1	37273591	37274044	1.8196e-09	0.360458	10
chr1	37274831	37275584	6.4176e-35	0.444858	21
chr1	37289344	37289671	1.7487e-14	0.491443	10
chr1	37289991	37290125	1.5624e-23	0.571644	10
chr1	37318347	37318842	5.8812e-11	0.373125	10
chr1	37323865	37324221	1.8186e-16	0.421737	12
chr1	37332531	37332946	2.5616e-25	-0.330625	15
chr1	37338788	37339206	3.4442e-19	-0.466742	10
chr1	37362411	37362781	2.3555e-14	-0.432616	10
chr1	37415420	37415610	3.3609e-20	-0.332283	11
chr1	37428219	37428542	1.0391e-20	-0.391522	14
chr1	37464636	37465061	5.4728e-24	-0.338520	13
chr1	37471642	37472008	2.5978e-09	-0.347400	10
chr1	37478118	37478842	2.4654e-39	-0.501960	20
chr1	37483312	37483553	3.6387e-21	-0.376922	14
chr1	37490660	37491108	4.8157e-39	-0.573549	18
chr1	37504215	37504762	3.2115e-11	-0.373658	14
chr1	37531600	37533027	2.1048e-39	-0.460367	32
chr1	37539481	37539858	1.4295e-32	-0.528150	15
chr1	37543947	37544202	2.9551e-12	-0.542435	10
chr1	37557567	37557967	4.1668e-19	-0.434796	10
chr1	37638494	37638804	8.4731e-13	-0.418599	10
chr1	37703621	37703888	2.1044e-16	-0.502220	10
chr1	37709575	37710144	2.1355e-43	-0.534967	19
chr1	37714292	37714864	7.2663e-46	-0.598497	21
chr1	37715522	37716345	1.4958e-21	-0.461994	16
chr1	37719711	37720563	2.698e-62	-0.644466	27
chr1	37747324	37748061	2.6694e-10	-0.303523	16
chr1	37748430	37750689	4.243e-84	-0.520859	42
chr1	37754579	37756645	5.6477e-84	-0.503274	42
chr1	37760166	37760588	3.5679e-15	-0.362847	10
chr1	37768925	37769651	1.8976e-28	-0.619937	16
chr1	37774701	37775294	0.00042099	-0.324912	10
chr1	37775674	37776061	4.5967e-21	-0.558243	11
chr1	37777118	37777458	6.8807e-13	-0.379608	12
chr1	37800495	37800992	9.8956e-11	-0.464004	10
chr1	37803077	37803392	4.4405e-11	0.326599	13
chr1	37808828	37809525	1.7439e-28	-0.541685	14
chr1	37811760	37812395	0.061033	-0.346755	10
chr1	37820859	37821515	2.8798e-09	-0.370568	10
chr1	37828515	37829593	7.9517e-10	-0.419251	13
chr1	37839152	37839527	5.7274e-13	-0.301720	10
chr1	37840242	37840665	4.202e-26	-0.320194	21
chr1	37845333	37845577	1.5087e-13	-0.357191	10
chr1	37847630	37848279	3.9601e-12	-0.373290	14
chr1	37848305	37849538	2.9673e-24	-0.436161	17
chr1	37856357	37856826	2.0309e-15	-0.419534	10
chr1	37882999	37883750	3.8702e-43	0.402420	24
chr1	37884723	37885661	3.5035e-35	0.418567	28
chr1	37895689	37895871	1.2019e-17	-0.476939	10
chr1	37907001	37908509	1.4515e-33	-0.407340	30
chr1	37909687	37911404	2.8272e-45	-0.351436	44
chr1	37936273	37936826	8.3148e-34	0.573791	17
chr1	37961366	37961629	5.1095e-16	0.534369	10
chr1	37978260	37978782	0.00014015	0.349031	10
chr1	38068132	38068809	4.627e-14	0.469911	10
chr1	38072183	38072347	5.559e-17	-0.363397	10
chr1	38074838	38075068	2.6562e-15	-0.434989	10
chr1	38076507	38076857	2.958e-30	-0.429473	16
chr1	38077326	38077644	3.5125e-27	-0.479382	14
chr1	38080395	38080650	1.1519e-24	-0.624112	12
chr1	38084099	38085794	3.2637e-75	-0.454492	47
chr1	38092476	38092929	2.4046e-24	-0.395356	14
chr1	38101205	38101496	2.3288e-33	-0.388831	16
chr1	38103068	38103826	3.9264e-32	-0.527520	17
chr1	38108897	38109543	2.3273e-26	-0.331405	19
chr1	38115795	38116236	0.0024702	-0.316969	12
chr1	38118892	38119170	2.0206e-07	-0.319968	12
chr1	38123208	38123819	5.0937e-62	-0.449369	29
chr1	38137262	38137424	5.2332e-15	-0.333814	11
chr1	38140511	38140753	3.9068e-21	-0.480793	12
chr1	38157028	38157250	1.804e-09	-0.344890	10
chr1	38172782	38173839	6.3239e-31	-0.480529	25
chr1	38177213	38177490	1.798e-07	-0.453309	10
chr1	38194338	38195147	4.656e-54	-0.654734	24
chr1	38195193	38195375	2.5225e-07	-0.379517	11
chr1	38199111	38199443	5.9866e-19	-0.502617	11
chr1	38205367	38205480	2.171e-10	-0.338207	10
chr1	38211470	38212101	1.607e-07	0.326509	16
chr1	38219997	38220642	1.5322e-09	-0.365168	10
chr1	38224990	38225170	1.494e-08	-0.302600	10
chr1	38246032	38246328	4.2644e-19	-0.328327	10
chr1	38247497	38248080	1.6405e-44	-0.512482	21
chr1	38252917	38253495	8.5775e-09	-0.388476	12
chr1	38257394	38257754	1.3978e-08	-0.320072	10
chr1	38261239	38261722	3.4359e-12	0.370255	12
chr1	38283336	38284418	5.035e-44	-0.550417	28
chr1	38287717	38287861	1.1108e-22	-0.322639	12
chr1	38296744	38297242	1.1889e-36	-0.529278	16
chr1	38300594	38301092	0.42481	-0.327544	10
chr1	38302956	38303445	2.588e-34	-0.322360	19
chr1	38313587	38314191	3.6892e-26	0.345223	18
chr1	38319335	38319650	5.7068e-17	-0.323548	10
chr1	38382559	38382958	1.3264e-22	0.363782	14
chr1	38549120	38549652	1.081e-09	-0.321415	17
chr1	38611221	38611689	1.2151e-12	0.312033	13
chr1	38611708	38612111	7.2018e-09	0.412666	10
chr1	38626499	38627146	2.8969e-16	-0.445552	12
chr1	38652240	38652432	9.0378e-27	-0.510381	12
chr1	38788632	38788896	3.8583e-14	-0.378843	12
chr1	38790857	38791502	8.1132e-17	-0.362830	15
chr1	38793032	38793539	8.2061e-15	-0.303847	12
chr1	38794366	38794916	3.9929e-23	-0.478500	13
chr1	38795082	38795695	4.6494e-35	-0.648665	18
chr1	38795874	38796171	1.4335e-06	-0.434502	12
chr1	38902427	38902875	3.2966e-16	-0.448294	12
chr1	38975988	38976329	0.95011	-0.367139	10
chr1	39026078	39026413	4.1743e-20	-0.304946	11
chr1	39185493	39186103	1.6266e-21	-0.419730	14
chr1	39412092	39412665	8.5229e-12	0.410007	12
chr1	39417263	39417403	8.1779e-27	-0.443764	12
chr1	39443385	39443802	1.4075e-18	-0.395819	15
chr1	39461417	39462213	5.2506e-08	-0.443248	12
chr1	39462710	39462855	1.1272e-20	-0.486178	11
chr1	39482455	39482729	1.2806e-08	0.386297	10
chr1	39545163	39545631	6.1075e-09	0.318235	14
chr1	39550087	39550558	5.3887e-23	-0.308568	18
chr1	39555149	39556659	7.7296e-19	-0.317129	37
chr1	39558204	39558924	4.7857e-17	-0.331535	19
chr1	39563813	39564654	2.1416e-21	-0.372236	20
chr1	39573869	39574634	6.0762e-36	-0.471730	22
chr1	39581196	39582914	9.8611e-32	-0.388725	34
chr1	39584080	39584715	1.3809e-07	-0.306089	15
chr1	39586145	39587072	4.9623e-17	-0.386087	16
chr1	39601688	39602550	5.5149e-12	-0.333733	12
chr1	39605671	39606121	1.3563e-12	-0.446683	10
chr1	39619160	39619435	4.604e-20	-0.518610	12
chr1	39630472	39630870	1.6537e-09	-0.346903	14
chr1	39631297	39631485	2.7637e-12	-0.379984	10
chr1	39633312	39633674	2.0255e-13	-0.396372	10
chr1	39636376	39637370	2.6256e-30	-0.492627	20
chr1	39638886	39639084	7.1673e-10	-0.342636	10
chr1	39642613	39642937	9.0312e-16	-0.417100	10
chr1	39663298	39663821	3.6862e-27	-0.430908	17
chr1	39688464	39689446	9.5966e-26	-0.421351	21
chr1	39711311	39711818	2.4696e-11	0.574508	10
chr1	39732932	39733339	4.4785e-13	-0.389306	10
chr1	39740299	39740628	8.6627e-11	-0.442053	10
chr1	39745056	39746717	1.1903e-42	-0.456132	27
chr1	39749858	39750171	4.1707e-16	-0.462126	10
chr1	39760728	39761487	1.1565e-05	-0.304133	21
chr1	39771293	39771560	5.531e-20	-0.370767	12
chr1	39778590	39778786	8.3039e-15	-0.308346	10
chr1	39783151	39783493	0.0010912	-0.362186	10
chr1	39794897	39795451	9.5756e-05	-0.331635	10
chr1	39821768	39822418	1.2062e-21	-0.359034	15
chr1	39833990	39834785	1.5205e-31	-0.495663	19
chr1	39839694	39839944	7.3281e-28	-0.512172	14
chr1	39848599	39849087	0.0052395	0.325994	10
chr1	39878456	39879080	2.2689e-23	-0.396088	13
chr1	39883214	39883693	9.266e-12	-0.313224	10
chr1	39886638	39887216	7.255e-09	-0.345710	13
chr1	39888203	39888398	7.1793e-05	-0.307638	10
chr1	39896429	39896680	2.0818e-13	-0.332953	12
chr1	39909681	39910323	8.8265e-09	-0.316366	15
chr1	39916669	39917584	1.7799e-24	-0.307771	27
chr1	39934458	39934822	7.4238e-17	-0.313769	13
chr1	39945108	39945649	7.2596e-13	-0.373478	10
chr1	39947324	39947845	3.9791e-26	-0.531038	13
chr1	39948271	39948916	1.1513e-31	-0.435938	16
chr1	39953536	39954522	9.3788e-26	-0.455038	22
chr1	39957784	39958083	1.9756e-14	-0.410254	10
chr1	39977918	39978192	7.9184e-15	-0.356626	10
chr1	39987785	39988139	2.9828e-26	-0.578234	12
chr1	39997579	39998685	1.4291e-44	-0.343486	26
chr1	40013218	40013720	8.2109e-15	-0.430393	15
chr1	40018245	40018908	2.3779e-09	-0.301540	15
chr1	40028386	40029109	1.0494e-18	-0.340412	15
chr1	40029718	40030359	6.564e-08	-0.332241	10
chr1	40032261	40033758	5.9649e-66	-0.422544	36
chr1	40046490	40047270	1.5543e-35	-0.376773	24
chr1	40095772	40096239	2.8168e-05	-0.323174	10
chr1	40104374	40105021	1.645e-22	-0.392707	23
chr1	40105424	40105932	1.5964e-13	-0.436293	12
chr1	40145322	40145917	3.2186e-17	-0.401299	17
chr1	40158058	40158547	1.007e-32	-0.394287	19
chr1	40165027	40165353	3.8936e-14	-0.324683	12
chr1	40170354	40171256	6.2574e-26	-0.379564	24
chr1	40188865	40189454	1.2487e-29	-0.440801	20
chr1	40202336	40202964	1.3314e-27	-0.477163	20
chr1	40270315	40271025	6.3578e-46	-0.419845	26
chr1	40278326	40278880	3.9748e-23	-0.428991	20
chr1	40295700	40295953	1.7436e-21	-0.483881	12
chr1	40305959	40306958	1.9053e-49	-0.515558	28
chr1	40341341	40341488	2.3246e-23	-0.356289	13
chr1	40342009	40342185	3.3146e-24	-0.485444	14
chr1	40354388	40354878	1.9129e-28	-0.309768	17
chr1	40365964	40366233	3.1129e-24	-0.333269	15
chr1	40373753	40374335	1.8508e-12	0.432334	15
chr1	40374714	40375911	3.034e-28	-0.496125	19
chr1	40407552	40408020	1.1925e-19	-0.445649	10
chr1	40421485	40421769	1.4861e-16	-0.451483	10
chr1	40429109	40429771	5.5054e-68	-0.560454	31
chr1	40440512	40440788	3.0022e-17	-0.430386	12
chr1	40454401	40454796	3.4956e-14	-0.349874	17
chr1	40463363	40463643	2.5851e-20	-0.487822	10
chr1	40505569	40505885	2.7074e-16	-0.415685	10
chr1	40533704	40534146	1.7575e-05	-0.337783	11
chr1	40537641	40537895	7.2424e-26	-0.602767	12
chr1	40551359	40551955	1.1705e-12	0.350732	10
chr1	40569782	40570464	1.4616e-20	0.326826	15
chr1	40609940	40610489	6.7494e-37	-0.414970	18
chr1	40626782	40627639	4.0462e-35	-0.372075	22
chr1	40650833	40651127	2.6799e-21	-0.555748	12
chr1	40658644	40659182	1.0172e-09	-0.426882	10
chr1	40679345	40679837	1.8687e-08	-0.372802	10
chr1	40696898	40697635	1.4748e-05	0.343933	10
chr1	40707584	40708180	3.8515e-12	0.327110	10
chr1	40716196	40717127	2.6447e-39	0.525628	23
chr1	40725029	40725469	5.4095e-05	0.302687	10
chr1	40729811	40731374	1.1269e-39	0.375720	42
chr1	40817402	40817948	9.8118e-05	-0.344646	10
chr1	40825168	40825399	2.0202e-05	-0.338203	10
chr1	40872979	40873510	5.1135e-10	-0.300106	16
chr1	40875271	40875513	3.3378e-14	-0.314417	10
chr1	40896841	40897329	1.5185e-15	0.524987	12
chr1	40926988	40927745	2.4513e-07	0.349268	10
chr1	40929343	40929695	1.1361e-09	0.323643	10
chr1	40956776	40957666	4.4012e-24	-0.345049	24
chr1	40970622	40971261	6.4955e-41	-0.459915	20
chr1	40971302	40972057	6.9627e-10	-0.304707	16
chr1	40974790	40974943	2.8661e-13	0.371540	10
chr1	40978515	40978853	3.6533e-18	-0.543875	10
chr1	40983484	40983990	6.3001e-23	-0.521583	13
chr1	41000827	41001193	4.0222e-10	-0.420144	10
chr1	41015018	41015467	0.00084791	-0.321408	10
chr1	41020974	41021798	3.6409e-09	-0.390845	17
chr1	41024164	41024620	8.1355e-14	-0.328959	13
chr1	41036769	41037204	4.013e-20	-0.525621	10
chr1	41044858	41045307	7.1396e-14	0.459964	10
chr1	41045548	41046077	5.1317e-21	-0.537003	12
chr1	41046465	41047311	4.9726e-40	-0.463798	27
chr1	41047609	41048089	4.4511e-45	-0.610380	21
chr1	41054543	41054967	3.0757e-32	-0.533027	18
chr1	41056045	41056486	4.3062e-26	-0.450135	16
chr1	41058846	41059685	7.51e-35	-0.308499	25
chr1	41061895	41062791	2.5236e-22	-0.329992	17
chr1	41079716	41080521	3.5906e-46	-0.360942	25
chr1	41081840	41082296	0.0045355	0.332258	10
chr1	41082686	41082949	9.1986e-09	0.342794	10
chr1	41087919	41089242	2.2575e-68	-0.372591	39
chr1	41098389	41099282	1.6515e-16	-0.316013	21
chr1	41099292	41100002	2.5848e-35	-0.504130	17
chr1	41100266	41100856	1.0618e-10	-0.431717	15
chr1	41104490	41105691	5.6661e-21	-0.324427	38
chr1	41112368	41112701	3.4158e-28	-0.671311	14
chr1	41118734	41119157	2.2714e-06	-0.317028	10
chr1	41120395	41120839	5.345e-17	0.368850	13
chr1	41134296	41134605	1.0043e-38	-0.457292	18
chr1	41149450	41149720	1.3493e-21	-0.347292	14
chr1	41161914	41162386	7.1078e-09	0.354870	12
chr1	41169213	41169472	5.262e-15	-0.460340	10
chr1	41170444	41171039	2.1955e-08	-0.314600	13
chr1	41199126	41200632	1.1547e-21	0.307186	26
chr1	41206846	41207289	3.8615e-19	-0.333873	17
chr1	41213209	41213676	4.6497e-12	-0.334420	12
chr1	41220438	41221176	1.7666e-45	-0.503901	22
chr1	41224407	41224641	1.437e-05	-0.307786	10
chr1	41237474	41237822	2.6533e-11	-0.366578	10
chr1	41241506	41242065	1.3448e-08	-0.398698	11
chr1	41250656	41251125	1.7161e-06	-0.419275	10
chr1	41269632	41270363	1.146e-33	-0.396257	20
chr1	41272993	41273126	4.2173e-28	-0.543701	13
chr1	41315180	41315215	3.2023e-20	0.355230	12
chr1	41325217	41325797	8.614e-18	-0.431424	15
chr1	41330032	41330852	1.6008e-23	-0.520296	14
chr1	41332118	41332366	2.1583e-22	-0.392918	12
chr1	41341587	41342200	1.3389e-17	-0.559772	12
chr1	41369440	41370015	0.00011741	-0.302069	10
chr1	41375663	41376200	1.2948e-22	-0.616441	13
chr1	41378838	41379790	7.0052e-43	-0.515093	20
chr1	41386707	41387377	5.1365e-09	-0.344534	14
chr1	41391704	41392315	1.8281e-08	-0.532088	10
chr1	41397421	41398005	3.7361e-08	-0.394403	10
chr1	41401204	41401844	4.5827e-08	-0.349951	10
chr1	41403783	41404426	0.00056225	-0.325682	10
chr1	41404797	41405409	3.2585e-09	-0.362973	10
chr1	41406386	41407226	4.0915e-28	-0.458092	19
chr1	41412240	41413189	1.6717e-11	-0.357046	14
chr1	41414604	41415226	1.1237e-23	-0.325299	21
chr1	41421542	41422030	1.2577e-50	-0.551889	28
chr1	41423470	41424015	0.00021463	-0.356457	12
chr1	41424247	41424590	2.2656e-05	-0.318046	12
chr1	41426913	41427980	4.2305e-24	-0.382447	20
chr1	41453062	41453361	1.2368e-18	-0.344949	12
chr1	41490178	41490439	3.9426e-06	-0.333093	10
chr1	41512669	41513044	4.3512e-12	0.395975	10
chr1	41541320	41541523	9.8861e-19	-0.388691	10
chr1	41544942	41545140	1.4618e-24	-0.554932	12
chr1	41553237	41554130	4.0522e-35	-0.456715	19
chr1	41562630	41563057	8.3389e-25	-0.361067	13
chr1	41587157	41587992	1.0788e-06	-0.310517	10
chr1	41610726	41611117	1.3185e-25	-0.587800	14
chr1	41626167	41626558	5.6582e-14	-0.437980	12
chr1	41642886	41643262	4.4343e-19	-0.479556	12
[truncated: 44,773 more rows]

## Sheet: Brain vs Liver
chrom	start	end	adj. p-value	delta methylation	#CpGs
chr1	16873	17483	3.6213e-31	0.301825	16
chr1	189208	190245	1.9496e-31	-0.456919	25
chr1	215191	215584	2.8003e-36	-0.484299	18
chr1	238513	238977	2.3704e-11	0.334149	12
chr1	250587	250704	0.0016598	-0.314458	10
chr1	360487	360700	9.5601e-16	0.374020	10
chr1	375100	375723	0.0019218	0.317988	10
chr1	379215	379537	5.3011e-19	-0.495748	12
chr1	387471	388301	9.107e-22	0.341994	25
chr1	397300	397756	0.00027356	0.321048	10
chr1	484459	484818	6.0411e-19	0.313193	15
chr1	676366	676606	9.0781e-44	-0.394658	19
chr1	726859	727321	8.9857e-15	-0.394410	10
chr1	1227175	1227526	1.3803e-21	0.430443	14
chr1	1233402	1234142	7.2062e-27	-0.305532	23
chr1	1251889	1252193	2.5165e-19	-0.568176	10
chr1	1255705	1255965	2.8567e-08	-0.339725	10
chr1	1256770	1257360	2.9306e-61	-0.346298	51
chr1	1283181	1283663	3.0805e-06	-0.307148	13
chr1	1284049	1284491	7.8084e-15	-0.346808	13
chr1	1288306	1288668	0.00073815	-0.311501	12
chr1	1292941	1293535	8.9136e-21	-0.398400	14
chr1	1305823	1306116	5.8554e-17	0.466408	10
chr1	1306435	1306615	8.0381e-25	-0.471292	13
chr1	1309838	1310126	2.2531e-07	-0.330870	10
chr1	1316460	1316904	1.4128e-51	-0.617424	22
chr1	1425160	1425467	0.00026552	-0.322380	10
chr1	1598977	1599391	1.3114e-37	0.513732	18
chr1	1616126	1616448	8.3905e-09	-0.448923	10
chr1	1617761	1618053	2.3941e-22	0.403913	15
chr1	1625497	1626723	1.3401e-44	0.386092	36
chr1	1683178	1683445	4.2548e-05	-0.341090	10
chr1	1685607	1686135	4.1532e-38	-0.416209	20
chr1	1687626	1687995	6.4355e-09	-0.340618	10
chr1	1696862	1697118	3.7668e-05	-0.315141	10
chr1	1711561	1711888	6.2679e-27	0.385727	15
chr1	1852090	1852321	1.5411e-13	-0.324650	10
chr1	1852573	1852788	4.559e-24	-0.466980	11
chr1	1874024	1874284	0.016306	-0.327080	10
chr1	1931646	1931799	9.5841e-18	0.480854	10
chr1	1955665	1955976	1.1837e-27	-0.510893	15
chr1	2029484	2029792	2.1784e-28	-0.421619	16
chr1	2038149	2038735	4.5376e-33	-0.486781	15
chr1	2040043	2040434	0.033699	-0.315847	10
chr1	2042661	2042842	0.0040784	0.310966	10
chr1	2083930	2084150	8.2817e-14	-0.375376	10
chr1	2087366	2087667	0.00016302	0.307920	10
chr1	2877735	2877915	6.5967e-20	-0.360242	12
chr1	2905324	2907040	7.6345e-76	0.361930	38
chr1	2911190	2911551	9.7447e-54	0.500306	21
chr1	2913305	2913472	3.7321e-14	0.377230	10
chr1	2918463	2919072	9.2784e-27	0.402515	13
chr1	2922157	2922484	1.8392e-26	0.470931	13
chr1	2928509	2930667	1.1536e-161	0.428504	69
chr1	2939444	2939805	1.0869e-07	-0.318793	12
chr1	2940122	2940422	3.4603e-06	-0.448413	10
chr1	2958685	2959026	1.6334e-14	0.318959	14
chr1	2978952	2979320	7.9539e-08	-0.322342	12
chr1	2990631	2991124	1.2904e-12	-0.322717	12
chr1	2993451	2993695	0.020346	0.303454	10
chr1	3058202	3058816	1.9127e-13	-0.372121	11
chr1	3071206	3071618	1.0076e-05	0.354291	10
chr1	3071859	3072337	4.8116e-07	-0.340787	10
chr1	3095050	3095536	1.3494e-20	-0.337847	17
chr1	3206082	3206302	3.7863e-20	-0.313170	10
chr1	3307870	3308166	1.0605e-15	0.428520	10
chr1	3559019	3559329	8.7333e-10	0.311460	10
chr1	3602125	3602560	8.7416e-19	0.374020	10
chr1	3627343	3627516	1.1799e-12	0.324830	10
chr1	3633460	3633581	4.4639e-20	-0.449790	10
chr1	3682813	3683259	9.8659e-15	0.302640	10
chr1	3842243	3842418	6.3898e-10	0.300390	10
chr1	3883638	3884346	1.993e-21	-0.374424	21
chr1	3888796	3890011	1.3412e-19	-0.330806	25
chr1	3896876	3897250	2.6042e-07	0.367325	10
chr1	3924340	3925086	9.5246e-41	-0.470683	20
chr1	3926641	3926856	2.6885e-16	0.378990	10
chr1	3943567	3944205	2.9311e-26	0.317767	18
chr1	4081250	4081583	1.7268e-11	0.383741	10
chr1	4158554	4158750	3.9989e-23	-0.417500	12
chr1	4212222	4212369	4.1747e-12	-0.300700	10
chr1	4220645	4221506	1.6553e-54	-0.491569	24
chr1	4226516	4226782	0.00026887	0.300546	10
chr1	4255270	4255512	4.0032e-17	-0.368228	13
chr1	4265378	4266135	1.5324e-05	0.344379	10
chr1	4335301	4335745	3.5025e-19	0.363930	10
chr1	4366394	4366814	8.5086e-17	0.343888	16
chr1	4532553	4533219	8.2828e-22	-0.373697	23
chr1	4543290	4543459	1.0189e-15	-0.390583	12
chr1	4546852	4547417	3.5424e-20	-0.467804	12
chr1	4550060	4550261	5.6424e-27	0.397059	16
chr1	4551156	4551297	0.20937	-0.301765	10
chr1	4551748	4551929	5.2347e-32	-0.365770	21
chr1	4557598	4557960	5.1898e-22	-0.321694	16
chr1	4562917	4563119	0.0011947	-0.305452	10
chr1	4590096	4590701	3.6235e-06	0.309980	10
chr1	4619502	4619777	5.2422e-39	-0.396225	19
chr1	4637569	4638806	4.1759e-44	-0.385393	40
chr1	4645028	4645259	1.8379e-18	-0.385700	14
chr1	4656930	4657544	4.4322e-33	-0.514324	19
chr1	4674905	4675324	2.3369e-07	-0.301860	10
chr1	4684780	4685120	7.0796e-45	-0.579411	18
chr1	4691962	4692295	0.61459	0.312116	10
chr1	4693206	4693386	4.4383e-07	0.306020	10
chr1	4721701	4722275	1.45e-10	-0.361127	10
chr1	4723101	4723532	3.9882e-31	-0.411457	26
chr1	4736788	4737317	3.5134e-25	0.533596	13
chr1	4851814	4852519	8.4124e-72	-0.499827	32
chr1	4853286	4853522	5.4431e-15	-0.492546	10
chr1	5109872	5110120	5.128e-20	-0.377942	12
chr1	5323816	5323973	7.8428e-18	-0.362950	10
chr1	5788099	5788208	4.0853e-14	-0.307100	10
chr1	5823293	5823911	9.1648e-06	-0.311603	10
chr1	5825313	5825536	9.6849e-16	-0.411171	10
chr1	5840563	5840863	1.6185e-14	-0.414844	10
chr1	5870613	5870911	1.8514e-21	-0.504340	10
chr1	5879656	5880452	9.0737e-20	-0.427998	13
chr1	5885584	5886319	7.3649e-55	-0.347057	34
chr1	5895559	5897080	3.3322e-61	-0.459945	32
chr1	5909405	5909876	5.5717e-30	-0.429956	16
chr1	5910822	5911266	3.9495e-28	-0.486551	19
chr1	5911740	5911989	4.9195e-11	-0.343859	10
chr1	5914567	5915240	2.5359e-23	-0.329462	16
chr1	5933152	5933564	1.7419e-11	-0.346953	12
chr1	5940763	5941445	2.0344e-16	-0.318602	16
chr1	5953519	5953883	2.7134e-31	-0.565217	15
chr1	5960255	5960835	1.2766e-46	-0.439186	21
chr1	5990191	5990806	0.0077982	-0.346162	10
chr1	6170238	6170667	2.3392e-19	0.392067	12
chr1	6211326	6211966	7.8263e-25	0.413537	12
chr1	6222359	6222654	1.6395e-23	-0.311180	15
chr1	6229916	6230136	1.2231e-17	0.346348	13
chr1	6244114	6244587	1.1316e-24	-0.526044	13
chr1	6253063	6253312	9.7769e-14	-0.412593	10
chr1	6259323	6259775	0.012598	-0.329261	10
chr1	6262250	6262878	3.5223e-50	-0.566724	28
chr1	6274179	6274638	5.9965e-19	-0.322225	20
chr1	6280566	6281822	3.5741e-74	-0.429085	39
chr1	6311256	6311599	1.0742e-14	-0.452413	10
chr1	6354900	6355070	1.0207e-05	-0.308803	12
chr1	6359358	6359918	4.0794e-18	-0.424653	13
chr1	6396860	6397151	1.0926e-12	-0.351940	10
chr1	6445825	6446284	3.6117e-14	-0.468903	10
chr1	6464554	6464966	1.1332e-20	0.307636	18
chr1	6476793	6477205	7.9e-23	0.498274	13
chr1	6477216	6477897	0.0010641	0.351499	14
chr1	6617182	6617388	2.8361e-20	0.314117	12
chr1	6671292	6671572	1.8037e-09	-0.437719	10
chr1	6680999	6681423	1.1276e-17	0.322870	12
chr1	6759024	6759857	1.291e-30	0.397307	14
chr1	6848658	6849001	5.7696e-18	0.367130	10
chr1	6890299	6890522	1.6252e-07	-0.320411	10
chr1	6924033	6924592	1.0404e-09	-0.327430	10
chr1	6938735	6939493	5.3778e-12	0.358980	10
chr1	6955467	6955914	4.9926e-13	0.323530	10
chr1	7107673	7108355	2.2692e-32	-0.332033	18
chr1	7108815	7109214	1.7259e-08	0.343809	10
chr1	7115122	7115281	2.3364e-05	-0.345547	10
chr1	7163005	7163560	5.6704e-80	-0.447738	32
chr1	7180975	7181798	2.289e-31	-0.344030	20
chr1	7204680	7205017	6.6042e-30	0.496338	13
chr1	7244379	7244731	5.1388e-06	-0.305527	10
chr1	7264449	7264671	7.8845e-22	-0.379350	12
chr1	7274046	7274523	3.9985e-10	0.353920	10
chr1	7341920	7342406	8.3294e-06	0.361690	10
chr1	7343890	7344168	2.678e-22	0.456789	12
chr1	7460506	7461050	8.178e-06	-0.334346	15
chr1	7489559	7489980	8.3497e-33	-0.303900	17
chr1	7492693	7494160	2.2491e-51	-0.426948	35
chr1	7495406	7495603	1.6321e-19	-0.480017	10
chr1	7500780	7501116	3.3796e-38	-0.535361	15
chr1	7516375	7516715	1.5556e-16	-0.419872	10
chr1	7535877	7536272	2.2463e-22	-0.554004	10
chr1	7539006	7539292	7.63e-24	-0.347080	10
chr1	7547756	7548007	8.0229e-31	-0.389895	17
chr1	7550804	7551340	4.0794e-17	0.300960	22
chr1	7552847	7553435	3.5536e-69	-0.514894	28
chr1	7555802	7556060	3.6823e-28	-0.404722	13
chr1	7559977	7561325	1.7753e-107	-0.482252	56
chr1	7562734	7563647	4.0111e-107	-0.505410	44
chr1	7565032	7566224	5.0235e-53	-0.421242	27
chr1	7589692	7589960	1.1296e-07	-0.470445	10
chr1	7590423	7590600	9.2401e-08	0.374200	10
chr1	7601708	7602421	4.7062e-28	-0.335738	36
chr1	7607464	7608094	4.7969e-08	0.500406	10
chr1	7610823	7611133	3.7891e-26	-0.377298	13
chr1	7613677	7614041	1.1149e-27	-0.336532	23
chr1	7621036	7621598	6.299e-42	-0.498551	18
chr1	7629391	7629802	0.11845	-0.318069	10
chr1	7751270	7751531	9.6384e-09	-0.334890	10
chr1	7918970	7919189	5.4465e-29	-0.356595	19
chr1	7970799	7971352	0.00011583	-0.321510	10
chr1	7976938	7977676	3.2689e-12	-0.512245	10
chr1	8010611	8010995	1.725e-07	-0.405147	10
chr1	8041866	8042078	0.025277	-0.303036	10
chr1	8046254	8046569	1.8242e-09	-0.352552	16
chr1	8080035	8080288	2.7926e-12	0.358700	10
chr1	8110316	8110622	6.3904e-18	-0.523775	13
chr1	8135830	8136070	1.1535e-24	-0.629812	14
chr1	8136239	8136565	4.454e-19	-0.328967	14
chr1	8197697	8198186	4.322e-59	-0.349925	24
chr1	8201787	8202293	7.5283e-63	-0.458790	27
chr1	8276996	8277663	2.4976e-15	-0.512978	10
chr1	8278398	8278724	1.8623e-31	-0.501792	16
chr1	8283639	8284162	6.8459e-53	-0.414186	26
chr1	8292063	8292290	6.84e-16	-0.310190	10
chr1	8298142	8298521	1.927e-05	-0.303647	10
chr1	8307910	8308479	3.5393e-33	-0.382967	18
chr1	8327331	8327817	8.6065e-10	-0.333546	10
chr1	8333666	8333910	5.4568e-32	-0.450474	15
chr1	8344232	8344819	7.3084e-22	-0.387355	12
chr1	8353099	8353233	2.2964e-25	-0.444024	13
chr1	8354047	8354575	4.1361e-45	-0.513956	22
chr1	8363284	8363481	8.6621e-14	-0.405637	10
chr1	8381470	8382038	2.4639e-34	-0.309100	21
chr1	8382141	8383213	2.5704e-87	-0.576293	36
chr1	8384649	8385224	8.8613e-38	-0.493843	20
chr1	8387894	8388252	2.7482e-19	0.414333	12
chr1	8390212	8390881	2.8762e-77	-0.567010	29
chr1	8393231	8393485	6.9273e-14	-0.395270	10
chr1	8395007	8395499	5.661e-41	-0.501869	18
chr1	8412038	8413418	7.5631e-15	-0.345528	21
chr1	8421746	8421861	5.7126e-11	-0.323880	10
chr1	8456523	8456858	9.1247e-08	-0.337529	10
chr1	8474604	8474903	4.1962e-05	-0.333788	10
chr1	8493045	8493231	1.4954e-16	-0.405350	10
chr1	8504888	8505265	1.8341e-39	-0.416544	17
chr1	8509087	8510551	3.8285e-111	-0.543645	42
chr1	8529767	8530367	3.3317e-59	-0.560636	30
chr1	8530656	8531359	1.7694e-42	-0.511817	22
chr1	8553849	8554300	1.8152e-43	-0.408444	19
chr1	8571007	8571241	5.5996e-39	-0.544001	16
chr1	8589873	8590343	1.329e-32	-0.408790	17
chr1	8607880	8608274	7.1607e-34	-0.561369	15
chr1	8612217	8612704	2.4036e-19	-0.476252	15
chr1	8614896	8615652	6.0827e-25	-0.350167	18
chr1	8615967	8616372	3.9827e-16	-0.441670	10
chr1	8675538	8676300	8.1757e-16	0.468031	10
chr1	8678097	8678872	1.2342e-05	0.323530	10
chr1	8709784	8710470	0.00065783	0.330260	10
chr1	8714308	8714574	1.2301e-16	-0.378502	12
chr1	8723881	8724132	3.6466e-38	-0.410186	20
chr1	8732795	8733042	0.15379	0.376120	10
chr1	8738081	8738883	2.5355e-41	-0.336148	23
chr1	8749105	8750277	7.5151e-123	-0.402677	55
chr1	8755107	8755730	0.0010849	-0.448634	10
chr1	8765781	8766043	3.4428e-14	-0.543495	10
chr1	8772344	8773073	1.7096e-16	0.305930	10
chr1	8789048	8789404	6.2249e-08	-0.345294	14
chr1	8795186	8795834	5.3422e-56	-0.411395	26
chr1	8800186	8801250	2.3397e-43	-0.364489	27
chr1	8803437	8803956	4.0786e-33	-0.389737	21
chr1	8805725	8806129	8.305e-17	-0.429598	10
chr1	8810127	8810623	2.3979e-36	-0.552797	15
chr1	8817155	8817827	1.1998e-18	-0.403816	13
chr1	8823726	8824500	3.2588e-30	-0.365538	18
chr1	8825921	8826435	0.18839	-0.316764	10
chr1	8831842	8832293	2.018e-53	-0.642889	20
chr1	8838958	8839901	4.5202e-21	-0.324785	30
chr1	8859758	8860363	4.5528e-25	-0.490765	14
chr1	8869106	8869408	1.6312e-32	-0.452043	14
chr1	8874427	8874820	1.0144e-20	-0.329387	12
chr1	8877359	8877681	6.7221e-13	-0.348340	10
chr1	8880978	8881134	3.9992e-16	-0.464917	10
chr1	8884260	8885025	7.6468e-22	-0.390031	16
chr1	8889270	8889797	5.9012e-21	0.325185	21
chr1	8891877	8892200	2.9767e-42	0.456747	17
chr1	8893456	8894686	5.5684e-67	-0.414626	32
chr1	8897488	8898151	3.9022e-72	-0.642689	30
chr1	8900353	8901065	1.4126e-22	-0.419417	15
chr1	8902351	8902417	3.5658e-18	-0.461600	10
chr1	8905861	8906618	4.3563e-75	-0.326658	37
chr1	8915544	8916471	2.2395e-46	-0.319196	33
chr1	8916483	8917233	1.5022e-55	-0.523178	27
chr1	8931890	8932330	1.6738e-12	-0.401727	10
chr1	8940136	8940991	1.0182e-18	-0.390502	17
chr1	8954709	8955309	5.4149e-41	-0.395612	23
chr1	8975489	8975835	4.2611e-33	-0.596051	17
chr1	8982677	8983025	4.5832e-29	0.468553	16
chr1	8983521	8983869	8.4363e-24	-0.321273	15
chr1	9019404	9019651	1.6067e-38	-0.463790	20
chr1	9021870	9022603	9.6014e-44	-0.547510	22
chr1	9023285	9023658	5.415e-15	0.486205	10
chr1	9028829	9029471	2.3515e-32	-0.510079	17
chr1	9050218	9050799	1.37e-44	-0.448232	19
chr1	9072008	9072181	1.8314e-12	-0.337367	12
chr1	9079981	9080237	0.00011319	-0.324453	12
chr1	9096864	9097085	1.3583e-12	-0.354515	10
chr1	9110875	9111011	1.0629e-12	-0.364758	10
chr1	9111300	9111949	8.889e-05	0.306490	10
chr1	9124634	9125231	1.6322e-11	0.310050	10
chr1	9153620	9153858	3.5636e-08	0.302730	10
chr1	9185692	9186108	4.3453e-12	-0.328425	13
chr1	9189872	9190121	1.7166e-12	-0.404014	10
chr1	9197082	9197505	3.6206e-49	-0.398352	23
chr1	9208553	9208799	1.5423e-09	-0.309390	10
chr1	9219326	9219788	6.5508e-16	-0.351160	15
chr1	9240114	9240419	2.4465e-18	-0.345880	10
chr1	9258728	9259037	0.0034887	-0.300870	10
chr1	9263090	9263372	2.3907e-16	-0.417718	10
chr1	9285912	9286801	4.4255e-13	0.356920	10
chr1	9296109	9296406	3.8925e-09	-0.323280	10
chr1	9313574	9313830	1.3003e-19	-0.482350	10
chr1	9328744	9329201	4.6193e-14	-0.359896	10
chr1	9349456	9350622	3.1367e-23	0.305587	23
chr1	9355793	9356263	9.6353e-14	-0.360200	10
chr1	9357004	9357478	2.9561e-24	-0.488839	12
chr1	9376519	9377193	4.5299e-28	-0.343700	18
chr1	9390082	9390640	2.2665e-14	-0.420144	10
chr1	9428140	9428481	5.1036e-36	-0.409909	15
chr1	9447393	9447781	6.6191e-21	-0.376539	15
chr1	9557873	9558154	6.0705e-16	-0.468676	10
chr1	9569030	9569508	1.3383e-35	-0.570819	15
chr1	9573142	9573711	4.5213e-20	-0.302376	17
chr1	9600945	9601330	5.9929e-19	-0.347749	12
chr1	9603056	9603376	2.8482e-28	-0.547564	12
chr1	9612309	9612873	7.4829e-32	-0.505265	18
chr1	9628516	9629263	1.0665e-11	-0.439198	10
chr1	9638307	9638681	7.871e-27	-0.635457	13
chr1	9638727	9639147	9.6283e-08	-0.312925	12
chr1	9645199	9645909	2.3579e-13	0.392399	10
chr1	9654278	9655032	1.3716e-23	-0.447923	20
chr1	9665893	9666866	1.5153e-14	-0.338957	19
chr1	9668396	9669814	3.9797e-14	-0.301112	30
chr1	9670976	9672155	0.00032345	-0.312401	14
chr1	9684190	9684990	7.7942e-15	-0.428325	17
chr1	9691345	9691643	1.1646e-27	-0.375458	12
chr1	9696476	9697139	2.1652e-35	-0.383639	19
chr1	9698867	9699316	1.4722e-08	-0.340054	10
chr1	9699952	9700232	1.3788e-33	-0.578592	14
chr1	9701788	9702364	1.6578e-53	-0.661579	20
chr1	9704486	9705167	1.0742e-58	-0.352009	26
chr1	9716895	9717167	4.1771e-24	0.537058	10
chr1	9725896	9726145	1.6736e-38	-0.412455	20
chr1	9760662	9761101	2.4596e-11	-0.361650	10
chr1	9830854	9831526	1.1011e-12	0.356720	14
chr1	10049466	10050086	3.84e-31	-0.357471	17
chr1	10058756	10059002	1.5763e-08	-0.347471	10
chr1	10074309	10074617	8.5857e-11	-0.328340	10
chr1	10079888	10080133	1.1852e-11	-0.347690	10
chr1	10132982	10133674	4.3671e-25	-0.414585	15
chr1	10152493	10153070	0.0062108	-0.332330	10
chr1	10153658	10154038	7.8622e-17	-0.442206	12
chr1	10155051	10155333	1.8966e-11	0.326160	10
chr1	10158820	10159191	6.9011e-08	0.307450	10
chr1	10206566	10206962	2.7776e-32	-0.486343	15
chr1	10226416	10226802	6.5108e-33	-0.347869	16
chr1	10271020	10271556	0.0005445	-0.308220	10
chr1	10291928	10292881	1.9787e-32	-0.375617	27
chr1	10308226	10308493	1.4611e-35	-0.649167	14
chr1	10324200	10324472	8.1128e-13	-0.355407	12
chr1	10339652	10341070	7.3948e-39	-0.446974	23
chr1	10350765	10351412	7.3229e-09	-0.397392	10
chr1	10429792	10430470	1.8044e-16	-0.346315	23
chr1	10452862	10453326	1.8327e-42	0.314238	21
chr1	10513841	10514294	4.3933e-10	0.323950	10
chr1	10624361	10625194	2.3048e-17	-0.368257	19
chr1	10632763	10633140	1.6855e-10	0.400483	10
chr1	10643354	10643542	5.868e-09	-0.342833	10
chr1	10648048	10648366	2.4396e-11	-0.328402	12
chr1	10702426	10702827	2.1438e-11	-0.368210	10
chr1	10705260	10705756	1.0941e-31	-0.370795	18
chr1	10710979	10711534	1.0483e-35	-0.619714	16
chr1	10737241	10737491	1.6876e-16	-0.545526	10
chr1	10737659	10737957	4.4946e-14	-0.318500	12
chr1	10741268	10742335	2.7396e-29	-0.493055	18
chr1	10748439	10748922	5.7365e-27	-0.520526	15
chr1	10753374	10754184	1.8476e-42	-0.468912	24
chr1	10770750	10770933	2.2464e-20	-0.637839	10
chr1	10783442	10783613	2.2604e-20	-0.481397	10
chr1	10792601	10793730	2.8508e-21	-0.405489	29
chr1	11017253	11017846	1.9994e-27	-0.443620	16
chr1	11028922	11029370	1.1596e-10	-0.321336	14
chr1	11033807	11034217	1.0684e-11	-0.414420	10
chr1	11038915	11039232	4.3671e-17	-0.414879	10
chr1	11053388	11054089	6.2903e-09	-0.327157	14
chr1	11055652	11055975	7.6501e-08	-0.414096	10
chr1	11066404	11066731	2.1564e-10	-0.353800	10
chr1	11068487	11068979	5.6481e-15	0.326200	10
chr1	11071065	11071283	1.0178e-14	-0.456413	10
chr1	11098551	11099179	2.9657e-19	-0.351833	15
chr1	11101843	11102353	0.0029493	-0.319355	12
chr1	11109275	11109605	1.3741e-11	-0.304590	10
chr1	11112737	11113269	9.3342e-19	-0.543161	10
chr1	11119819	11120594	5.0057e-06	-0.344539	14
chr1	11191459	11191633	3.3407e-18	-0.394701	10
chr1	11251363	11251769	7.0528e-11	-0.466324	10
chr1	11321725	11321988	1.0942e-30	0.410708	13
chr1	11343251	11344040	0.0040097	0.318655	10
chr1	11377587	11378646	0.0010274	0.300850	10
chr1	11400877	11401131	0.0019317	-0.363042	10
chr1	11408191	11408607	9.2067e-25	0.313344	16
chr1	11479023	11479280	0.00012342	-0.377079	10
chr1	11491582	11491976	0.00080558	-0.374073	10
chr1	11493430	11494344	1.3997e-53	0.362200	25
chr1	11520316	11521315	1.3459e-45	0.368696	25
chr1	11528451	11528816	6.2076e-39	-0.414033	18
chr1	11535503	11535869	8.4048e-21	-0.317447	15
chr1	11552689	11553120	9.0817e-15	0.358699	10
chr1	11675451	11675706	7.6564e-25	-0.559463	12
chr1	11718735	11719555	9.2992e-13	-0.386920	16
chr1	11734590	11735614	7.7599e-66	-0.543372	28
chr1	11746201	11746584	7.4102e-21	-0.335508	15
chr1	11755840	11756498	1.7054e-32	-0.570441	21
chr1	11759495	11759946	2.9439e-45	-0.493211	19
chr1	11779477	11780076	1.506e-07	0.304940	10
chr1	11790349	11790733	1.9425e-15	0.370210	10
chr1	11793083	11793705	2.6833e-07	0.308193	10
chr1	11794865	11796332	1.1987e-39	-0.501663	38
chr1	11823860	11824622	9.3671e-08	-0.312931	15
chr1	11827068	11827836	6.9782e-66	-0.456545	29
chr1	11833171	11833464	2.9061e-14	-0.474246	10
chr1	11836069	11836714	5.495e-39	-0.524484	25
chr1	11838143	11838488	1.6859e-20	-0.470329	12
chr1	11842323	11842618	1.176e-22	-0.635174	10
chr1	11844936	11845972	2.1222e-55	-0.346703	34
chr1	11881544	11881732	1.1138e-05	-0.352793	10
chr1	11882618	11883030	0.26582	-0.324907	10
chr1	11889622	11890210	1.2231e-20	-0.339155	22
chr1	11920358	11920769	3.064e-26	-0.436849	15
chr1	11935946	11936446	1.5975e-21	0.481484	10
chr1	11941252	11941954	1.2617e-26	-0.364227	15
chr1	11980814	11981069	4.2819e-18	-0.332914	14
chr1	11981169	11981850	1.3328e-54	-0.556202	20
chr1	12001907	12002279	1.5273e-09	-0.396109	10
chr1	12013754	12014210	1.7586e-07	-0.311888	10
chr1	12016546	12017190	8.1998e-20	-0.398917	15
chr1	12022828	12023020	7.338e-21	-0.425884	10
chr1	12029774	12030279	1.4961e-38	-0.418130	18
chr1	12035358	12035670	0.0025232	-0.308415	10
chr1	12037299	12037560	8.4525e-24	-0.328164	14
chr1	12039186	12039491	2.0832e-07	-0.393101	10
chr1	12041391	12041800	9.8302e-36	-0.339852	20
chr1	12072664	12072863	1.8063e-06	-0.321970	10
chr1	12075727	12075931	1.6e-18	-0.365900	10
chr1	12096578	12096918	1.7871e-46	-0.555022	21
chr1	12143060	12143616	4.2702e-47	-0.566086	21
chr1	12148054	12148454	3.9635e-10	-0.342990	10
chr1	12203169	12203838	2.5676e-32	-0.476635	17
chr1	12252755	12253503	1.1208e-27	-0.434842	17
chr1	12275774	12276339	8.2312e-38	-0.424944	17
chr1	12286962	12287483	2.0749e-13	-0.302566	10
chr1	12320096	12320892	9.1273e-06	-0.377903	10
chr1	12408962	12409016	2.0963e-14	-0.387323	10
chr1	12615196	12615441	1.222e-06	-0.304490	10
chr1	12632461	12632817	0.29005	0.301446	10
chr1	12644113	12644930	0.00098304	-0.331503	10
chr1	12648534	12648978	1.0932e-20	0.411933	12
chr1	12656299	12656631	0.018837	0.341182	10
chr1	12706730	12707256	8.41e-15	0.414834	10
chr1	12716941	12717488	1.2662e-22	0.548333	12
chr1	12773833	12775340	1.0974e-17	0.324405	22
chr1	12823819	12824730	6.353e-46	-0.563757	20
chr1	12835397	12835693	9.8289e-34	0.352090	17
chr1	12866742	12867020	9.1016e-15	-0.460705	10
chr1	12935026	12935530	1.183e-09	0.361288	10
chr1	12983449	12984006	6.5219e-10	-0.426917	15
chr1	13047130	13047506	1.0932e-37	-0.561897	18
chr1	13056358	13056740	5.6973e-31	-0.353048	16
chr1	13057073	13057422	4.0615e-20	-0.330100	12
chr1	13093461	13094404	6.8845e-26	-0.334567	23
chr1	13125597	13125807	2.1614e-17	0.314270	10
chr1	13204703	13205326	0.00049363	-0.327238	10
chr1	13218080	13218511	7.482e-43	-0.501212	18
chr1	13220379	13220719	8.2773e-23	-0.377627	16
chr1	13251815	13252073	2.8564e-41	-0.653100	18
chr1	13252108	13252625	5.987e-16	-0.329396	15
chr1	13254112	13254280	3.6164e-11	0.335570	10
chr1	13275506	13275828	2.4046e-10	-0.310938	13
chr1	13297658	13298332	1.322e-21	-0.339558	21
chr1	13303357	13303652	5.6038e-09	-0.370630	10
chr1	13313662	13314290	3.2365e-05	-0.388275	10
chr1	13410490	13410709	2.7627e-18	-0.388398	10
chr1	13535681	13536415	0.0044414	-0.346534	10
chr1	13539719	13539894	2.7763e-28	-0.307371	14
chr1	13541079	13541412	6.5889e-26	-0.340807	15
chr1	13542057	13542212	1.4696e-24	-0.314782	12
chr1	13549335	13549781	5.0871e-14	-0.323883	23
chr1	13658508	13658698	5.4037e-12	0.305920	10
chr1	13688450	13688705	1.6672e-09	-0.423286	10
chr1	13690604	13691297	1.3243e-26	-0.311066	28
chr1	13694907	13695326	2.1803e-13	0.363130	10
chr1	13695665	13696169	5.8701e-10	-0.332273	15
chr1	13722428	13723176	0.00063443	-0.341335	10
chr1	13731391	13731800	9.3404e-15	0.342537	12
chr1	13740698	13741079	4.362e-26	-0.448454	13
chr1	13749420	13749912	5.8929e-06	-0.318060	10
chr1	13767023	13767218	7.1209e-14	0.384770	10
chr1	13779477	13780000	1.4986e-16	0.403490	10
chr1	13780247	13780613	0.0013863	-0.332345	10
chr1	13793887	13794410	2.1038e-15	0.419751	10
chr1	13830497	13830759	1.5732e-15	-0.383053	12
chr1	13836376	13836589	1.7127e-22	0.474110	10
chr1	13887672	13888250	1.2804e-18	-0.379319	14
chr1	13904227	13904853	3.7638e-26	-0.434309	13
chr1	13943088	13943417	7.4023e-23	-0.448967	12
chr1	13950316	13950596	3.7145e-29	-0.399721	14
chr1	13976172	13976803	1.4923e-10	-0.426168	10
chr1	14012895	14013135	1.9284e-16	-0.487229	10
chr1	14045032	14045889	9.4051e-19	0.330647	17
chr1	14047662	14048573	2.0457e-16	0.329876	17
chr1	14059673	14059794	3.1656e-27	-0.556125	12
chr1	14114574	14114929	5.5432e-17	0.332738	13
chr1	14156554	14156925	2.0848e-16	-0.350840	10
chr1	14171244	14171673	3.5093e-08	0.308620	10
chr1	14186750	14187422	3.2711e-22	-0.381238	21
chr1	14204492	14204832	3.0548e-31	-0.397624	17
chr1	14222498	14222698	1.2859e-16	-0.418715	10
chr1	14226073	14226277	7.0823e-12	-0.302580	10
chr1	14228486	14228882	2.5113e-15	-0.411715	10
chr1	14231965	14232411	1.9244e-08	-0.327226	10
chr1	14242496	14242783	4.3839e-44	-0.603784	17
chr1	14273300	14273677	0.0015857	-0.328156	14
chr1	14291647	14291986	9.6421e-22	-0.350246	13
chr1	14357201	14357438	1.358e-21	-0.637220	10
chr1	14392160	14392571	5.2459e-16	-0.401819	13
chr1	14542837	14543086	1.7261e-22	-0.366400	14
chr1	14545470	14545797	3.7899e-28	-0.543302	13
chr1	14548825	14549708	7.8398e-11	0.388668	10
chr1	14551093	14551473	4.1187e-10	0.327960	10
chr1	14580701	14580928	4.2352e-15	-0.307290	10
chr1	14588883	14589664	9.6352e-21	-0.615570	10
chr1	14605413	14606000	0.00018425	-0.369897	15
chr1	14619675	14620157	6.77e-12	0.388843	10
chr1	14621071	14621584	0.018737	-0.312668	10
chr1	14646128	14647130	2.7025e-78	-0.432821	41
chr1	14667871	14668148	1.6232e-23	-0.494403	12
chr1	14706700	14707441	6.9037e-90	-0.429817	41
chr1	14708508	14710169	9.5256e-177	-0.563510	64
chr1	14710300	14713430	1.2648e-196	-0.565813	97
chr1	14715488	14716152	8.3237e-16	-0.348162	13
chr1	14717890	14718300	1.7903e-32	-0.460374	20
chr1	14721625	14721765	7.5488e-18	-0.314633	12
chr1	14722932	14723594	2.1588e-43	-0.323366	27
chr1	14724333	14724440	5.42e-14	-0.316722	10
chr1	14731122	14732354	4.7796e-79	-0.474475	41
chr1	14733606	14735625	4.2731e-173	-0.589760	70
chr1	14735646	14736038	3.8906e-27	-0.429492	18
chr1	14736867	14737387	1.328e-19	-0.308280	10
chr1	14737457	14739110	3.8376e-138	-0.466552	65
chr1	14744157	14744667	2.0523e-05	-0.346824	17
chr1	14748522	14748905	4.219e-25	-0.488457	14
chr1	14751392	14751925	3.6113e-59	-0.516263	26
chr1	14758943	14759563	1.6427e-37	-0.403711	24
chr1	14760550	14760798	6.1694e-19	-0.334070	10
chr1	14762274	14764113	3.9202e-78	-0.395658	61
chr1	14772715	14773147	9.3375e-29	-0.385579	14
chr1	14775089	14777021	1.0493e-156	-0.595515	68
chr1	14785372	14785732	2.8221e-20	-0.452443	13
chr1	14788252	14789112	6.9515e-42	-0.428777	24
chr1	14794128	14794347	1.2926e-10	0.328830	10
chr1	14799873	14800490	1.6211e-50	-0.455896	25
chr1	14801403	14801904	7.2848e-09	-0.316230	10
chr1	14801997	14802153	9.4328e-21	-0.572459	10
chr1	14806313	14806591	8.8069e-20	-0.492610	10
chr1	14806987	14807436	2.4093e-24	-0.506057	13
chr1	14808947	14810101	3.5712e-84	-0.370526	48
chr1	14820887	14821275	5.1851e-36	-0.601458	17
chr1	14821557	14822006	5.0319e-12	-0.443471	10
chr1	14822541	14822893	1.0491e-30	-0.374795	19
chr1	14830005	14830495	3.2652e-66	-0.540711	27
chr1	14854399	14854698	1.0974e-15	-0.459051	10
chr1	14895252	14895677	3.5498e-19	-0.359625	16
chr1	14898524	14898803	1.2604e-10	0.367846	10
chr1	14924891	14925246	1.8675e-10	-0.392123	12
chr1	14927727	14928367	7.7863e-30	-0.576022	15
chr1	14928423	14928913	6.4107e-34	-0.384145	22
chr1	14935342	14936092	6.9926e-38	-0.529805	23
chr1	14940514	14940631	5.7238e-17	-0.315682	11
chr1	14943699	14943859	5.1151e-20	-0.444956	10
chr1	14953288	14953784	2.445e-12	-0.384089	10
chr1	14978742	14979135	9.1463e-19	-0.375775	12
chr1	14984764	14985460	1.4058e-06	-0.335430	10
chr1	14999456	14999801	2.3277e-14	-0.428840	10
chr1	15002925	15003151	2.9801e-17	-0.391890	10
chr1	15012180	15012420	1.9285e-26	-0.443010	14
chr1	15018206	15018858	6.8077e-44	-0.496944	21
chr1	15023170	15023610	1.8125e-13	-0.422203	12
chr1	15039275	15040057	1.8061e-15	-0.359525	12
chr1	15151451	15151735	6.4821e-18	-0.464690	10
chr1	15191144	15191842	0.00016571	0.332688	10
chr1	15207109	15207538	5.6145e-25	-0.405302	13
chr1	15252662	15253223	3.3598e-16	-0.378816	12
chr1	15280549	15280902	3.2521e-05	0.418847	10
chr1	15284419	15284602	2.2719e-27	0.440217	12
chr1	15290912	15291267	2.724e-35	-0.534631	17
chr1	15303792	15304282	1.825e-26	0.394200	13
chr1	15330448	15330840	5.0009e-20	-0.370160	10
chr1	15346182	15346652	1.0683e-29	-0.595117	13
chr1	15358237	15358635	9.4049e-09	-0.341930	10
chr1	15361847	15362282	1.6887e-10	0.346790	10
chr1	15401150	15401782	3.6505e-19	0.320341	17
chr1	15402181	15402942	7.1481e-20	-0.310610	22
chr1	15466818	15467806	5.2413e-15	-0.385063	20
chr1	15491021	15491288	7.7769e-22	-0.313133	12
chr1	15500032	15501006	7.5223e-74	-0.505399	35
chr1	15526241	15526919	3.9976e-15	-0.308213	16
chr1	15528491	15528616	4.6652e-12	-0.339724	10
chr1	15575681	15575989	2.8893e-12	0.354977	10
chr1	15718234	15718418	6.3466e-19	-0.393500	12
chr1	15725907	15726270	1.484e-33	-0.392126	23
chr1	15753062	15753562	4.4826e-09	-0.322800	10
chr1	15755179	15755642	0.00032274	0.327832	10
chr1	15776323	15776815	1.4928e-16	0.322875	12
chr1	15808521	15808983	9.4829e-13	-0.302900	15
chr1	15878869	15879128	2.1301e-05	-0.326620	10
chr1	15911863	15912230	1.0133e-21	-0.345694	16
chr1	15912466	15913543	3.4569e-27	-0.345549	30
chr1	15941123	15941870	3.1041e-38	-0.476181	26
chr1	15947065	15947474	6.885e-16	-0.321258	12
chr1	16200260	16200946	3.5001e-46	-0.477894	25
chr1	16217308	16217455	2.689e-23	-0.480127	11
chr1	16226982	16227501	1.2269e-27	-0.482005	15
chr1	16251544	16252635	1.2449e-29	-0.451942	20
chr1	16288085	16288532	1.2548e-11	0.391960	10
chr1	16311137	16312178	6.4791e-89	-0.460383	46
chr1	16326735	16327446	3.3664e-26	-0.324780	28
chr1	16332734	16333202	4.8339e-19	-0.451208	13
chr1	16339643	16340189	2.1552e-38	-0.317108	24
chr1	16347205	16347645	3.4951e-11	-0.323440	10
chr1	16354925	16355823	4.8191e-14	-0.303021	14
chr1	16382238	16382661	4.2594e-12	-0.437599	10
chr1	16410989	16411140	7.2024e-23	-0.556911	10
chr1	16411145	16412369	2.5033e-05	-0.303487	21
chr1	16420121	16420519	3.6094e-30	-0.459223	16
chr1	16445028	16445297	1.031e-12	-0.429698	10
chr1	16467826	16468452	7.2703e-15	0.302029	14
chr1	16479700	16480033	1.5266e-22	0.346410	10
chr1	16482258	16482929	1.2752e-17	0.314408	12
chr1	16484613	16485073	2.3752e-29	0.308172	18
chr1	16489172	16489446	1.8744e-20	0.563822	12
chr1	16496560	16497043	1.5824e-18	0.384000	12
chr1	16514093	16515012	2.0346e-95	-0.573612	37
chr1	16520717	16521509	2.0804e-34	-0.541103	17
chr1	16523279	16523432	4.4559e-13	-0.389844	10
chr1	16528787	16529395	4.29e-19	-0.398182	12
chr1	16578875	16579015	7.3718e-12	-0.301258	10
chr1	16610885	16611194	5.8057e-12	-0.338768	12
chr1	16813361	16813603	8.2745e-25	0.461735	12
chr1	16862781	16863268	5.8792e-15	0.356894	10
chr1	16864623	16864975	3.5304e-20	-0.450242	18
chr1	16881330	16881500	5.7595e-15	0.360907	14
chr1	16908424	16908598	4.9197e-28	-0.457516	12
chr1	16981661	16981968	5.226e-12	-0.304100	10
chr1	16986937	16987306	1.2657e-28	-0.324859	17
chr1	17014340	17014572	4.9932e-21	-0.480340	10
chr1	17016769	17017362	0.00040515	0.386488	10
chr1	17062740	17063197	2.2498e-22	-0.488917	10
chr1	17097551	17097690	1.0566e-15	-0.345680	10
chr1	17131799	17132807	2.1776e-29	-0.361014	25
chr1	17142698	17143450	3.9644e-29	-0.468337	18
chr1	17159263	17159508	3.0838e-15	-0.446976	10
chr1	17182060	17182425	2.8265e-09	-0.355810	13
chr1	17246845	17247071	1.2607e-29	-0.445815	14
chr1	17249028	17249650	2.5278e-20	-0.346340	20
chr1	17269366	17270066	1.3408e-07	-0.346304	12
chr1	17291491	17291834	3.6872e-20	-0.314583	12
chr1	17324879	17325006	3.3431e-19	-0.600909	10
chr1	17333763	17333981	4.6746e-11	-0.419499	10
chr1	17346575	17346899	1.0442e-19	0.393910	10
chr1	17386934	17387142	2.4718e-26	-0.445008	13
chr1	17387624	17388232	2.6853e-20	-0.452746	14
chr1	17403076	17403620	1.2493e-34	0.393767	18
chr1	17405727	17405997	9.3885e-27	-0.438150	16
chr1	17406683	17407354	4.2135e-39	-0.509792	18
chr1	17407628	17408275	3.7945e-11	0.328210	10
chr1	17410893	17411254	1.0772e-24	0.325467	12
chr1	17413198	17413443	4.6456e-16	0.403400	10
chr1	17417965	17418163	1.0291e-18	-0.378930	10
chr1	17427933	17428262	4.9617e-24	-0.394034	12
chr1	17429926	17430145	4.3884e-22	-0.436760	10
chr1	17430885	17431074	1.4102e-31	-0.484638	15
chr1	17434414	17434738	1.0773e-34	-0.381325	16
chr1	17436763	17436991	4.5498e-33	-0.549055	14
chr1	17449709	17450014	3.228e-14	-0.324050	10
chr1	17470612	17471131	2.954e-23	-0.430243	14
chr1	17495473	17495922	8.0859e-07	0.364680	10
chr1	17545539	17545985	5.9014e-20	-0.350765	16
chr1	17576308	17576775	3.413e-15	-0.341433	12
chr1	17580678	17581049	2.972e-17	0.452141	10
chr1	17582757	17583101	3.083e-26	-0.398467	12
chr1	17679345	17679939	4.7331e-12	-0.308210	10
chr1	17686054	17686586	0.48977	0.321803	12
chr1	17687775	17688026	2.3923e-13	-0.362560	10
chr1	17746898	17747360	6.6718e-11	-0.435018	10
chr1	17860068	17860396	5.2479e-15	-0.313129	10
chr1	17889441	17889736	7.3355e-14	-0.345507	10
chr1	17915456	17915897	5.1877e-30	-0.461469	17
chr1	17966930	17967193	4.9964e-17	-0.302858	16
chr1	18034843	18035400	2.0941e-17	0.461235	12
chr1	18082018	18082348	1.2214e-16	-0.382120	10
chr1	18098741	18099130	3.8893e-12	-0.365480	10
chr1	18127188	18127360	3.4433e-30	-0.469808	14
chr1	18146931	18147169	1.0977e-42	-0.562924	17
chr1	18160226	18161236	1.2819e-50	-0.457209	35
chr1	18164248	18164544	1.9263e-47	-0.438895	20
chr1	18176387	18177133	1.4893e-25	-0.318671	24
chr1	18198951	18199342	2.2976e-15	-0.343395	15
chr1	18453309	18454209	5.2221e-26	-0.353764	22
chr1	18490912	18491518	7.6142e-34	-0.538979	15
chr1	18514990	18515826	0.00015936	-0.331261	10
chr1	18519336	18519726	6.7703e-28	-0.453174	14
chr1	18523194	18523838	8.1512e-11	-0.343208	12
chr1	18535320	18536248	9.8915e-53	-0.477595	27
chr1	18597965	18598147	5.0593e-28	-0.347383	12
chr1	18615524	18616176	4.7469e-32	-0.312200	20
chr1	18635738	18636196	1.5262e-47	-0.607898	19
chr1	18639796	18640219	6.4746e-10	-0.312180	10
chr1	18648415	18648800	2.0821e-25	-0.389858	12
chr1	18654113	18654565	0.00064891	-0.325594	10
chr1	18665282	18665657	4.5789e-06	-0.340393	10
chr1	18677414	18678125	3.2242e-42	-0.500337	23
chr1	18681547	18681789	2.4223e-14	-0.352950	10
chr1	18684980	18685377	1.5125e-21	-0.358220	10
chr1	18690943	18691992	1.3475e-34	-0.448288	25
chr1	18695161	18695999	2.7694e-49	-0.498725	26
chr1	18696932	18697849	1.0649e-24	-0.303717	26
chr1	18707117	18707527	3.5577e-10	0.354340	10
chr1	18707964	18708568	3.0358e-33	-0.478132	17
chr1	18714537	18715248	1.2858e-08	0.322492	10
chr1	18719602	18720204	5.5505e-11	-0.401711	10
chr1	18729751	18730453	3.3264e-16	-0.332243	19
chr1	18730649	18731066	7.1327e-32	-0.500789	14
chr1	18735736	18736235	2.9553e-40	-0.364358	19
chr1	18736719	18737090	4.0317e-07	-0.368946	10
chr1	18740990	18741868	7.0756e-38	-0.483983	16
chr1	18745209	18745945	1.1804e-54	-0.401711	27
chr1	18759602	18760106	3.0914e-06	-0.339960	12
chr1	18765120	18765624	1.7601e-18	-0.381208	12
chr1	18819165	18819826	1.9348e-31	-0.450192	19
chr1	18886806	18887702	5.4432e-14	-0.395073	14
chr1	18906689	18907241	1.3911e-14	-0.310556	16
chr1	18942020	18942533	1.9917e-13	-0.317608	11
chr1	18976660	18977372	4.5306e-39	-0.413018	23
chr1	19006433	19006581	4.4959e-17	-0.502722	10
chr1	19007094	19007799	2.7018e-22	-0.390449	16
chr1	19020992	19021519	1.9019e-17	-0.367883	12
chr1	19034685	19035152	1.1839e-26	-0.343289	18
chr1	19035210	19035511	3.0565e-31	-0.621325	13
chr1	19062446	19062866	6.5369e-37	-0.438211	18
chr1	19070908	19071137	6.7078e-22	-0.474722	11
chr1	19088858	19089212	1.696e-45	-0.446837	19
chr1	19092448	19092881	1.8269e-18	-0.341661	17
chr1	19100106	19100791	3.1045e-18	-0.323705	18
chr1	19113849	19114152	3.763e-16	-0.417052	10
chr1	19129907	19130394	8.0599e-29	-0.447340	16
chr1	19136567	19137362	3.6478e-29	-0.483237	14
chr1	19182076	19182641	4.1507e-19	-0.354278	12
chr1	19187222	19187621	4.696e-06	-0.322397	10
chr1	19408683	19408926	1.0337e-07	-0.441851	10
chr1	19470515	19470894	1.4083e-06	-0.357285	10
chr1	19473514	19473901	7.3225e-10	-0.300150	10
chr1	19537612	19537848	5.617e-25	-0.412391	13
chr1	19560024	19560495	1.9897e-12	0.366095	10
chr1	19561056	19561402	1.9511e-08	-0.341730	10
chr1	19579637	19579728	1.986e-14	-0.363799	10
chr1	19580663	19581131	3.8118e-19	-0.376948	14
chr1	19581812	19581979	1.3187e-22	-0.579889	10
chr1	19588271	19588591	1.7284e-10	-0.340788	10
chr1	19589448	19589589	1.9791e-27	-0.491158	12
chr1	19604586	19605015	6.6077e-23	-0.510593	12
chr1	19605531	19605766	1.047e-15	-0.507184	10
chr1	19615583	19615882	1.5399e-29	-0.380094	16
chr1	19621009	19622071	1.4055e-40	-0.316800	31
chr1	19625116	19625879	3.0097e-51	-0.423287	25
chr1	19634002	19634355	1.9856e-16	-0.359990	10
chr1	19644843	19645963	1.2887e-34	-0.382959	25
chr1	19649990	19650586	3.5778e-29	-0.345152	21
chr1	19653734	19654015	3.7303e-26	-0.415134	14
chr1	19747758	19748411	3.122e-23	-0.407397	17
chr1	19750998	19751725	2.0481e-46	-0.512908	22
chr1	19760572	19760889	2.4233e-06	-0.309873	10
chr1	19778198	19779126	2.491e-62	-0.434493	30
chr1	19814999	19815219	2.4225e-28	-0.476808	12
chr1	19841143	19841525	5.2275e-29	-0.498468	13
chr1	19871212	19871984	5.5926e-32	-0.401390	24
chr1	19881651	19882001	2.3751e-13	-0.387351	10
chr1	19898757	19899078	2.3857e-14	-0.381790	10
chr1	19900924	19901154	2.2089e-10	-0.402047	10
chr1	19940269	19940643	1.7616e-22	-0.323729	14
chr1	19941900	19942606	0.0038008	0.301715	10
chr1	19945695	19946447	2.905e-20	-0.382873	16
chr1	19949772	19950387	2.041e-43	-0.311682	28
chr1	19992958	19993237	3.3437e-17	-0.431879	10
chr1	20017898	20018201	2.3265e-12	-0.446756	10
chr1	20055229	20056198	2.2322e-25	-0.407257	15
chr1	20070667	20070795	8.8769e-27	-0.416138	13
chr1	20072825	20073228	8.6126e-45	-0.400738	19
chr1	20075221	20075627	6.6263e-21	-0.388474	13
chr1	20080580	20081013	1.3227e-21	-0.428071	11
chr1	20096674	20096868	4.2864e-21	-0.416990	10
chr1	20176729	20177104	2.703e-17	-0.407200	10
chr1	20234767	20235243	7.5424e-15	-0.310751	15
chr1	20286851	20287261	5.3488e-30	-0.447913	15
chr1	20301808	20302071	2.6667e-10	-0.386300	10
chr1	20308765	20309322	3.3794e-14	-0.309525	12
chr1	20369547	20370144	2.8122e-05	-0.316050	10
chr1	20370482	20370801	5.8075e-21	0.391170	10
chr1	20376932	20378095	1.4798e-52	-0.448886	28
chr1	20399133	20399217	6.7318e-23	-0.503450	10
chr1	20452339	20452754	2.3217e-39	-0.493453	18
chr1	20461276	20461915	3.3629e-25	-0.376336	14
chr1	20526799	20527265	4.127e-45	-0.499332	21
chr1	20551447	20551817	1.3656e-10	-0.324840	10
chr1	20553343	20553888	7.0434e-11	0.300493	12
chr1	20622630	20622994	7.9526e-17	-0.415560	14
chr1	20724392	20724769	7.0573e-19	-0.450160	12
chr1	20778720	20778963	1.9491e-28	-0.409707	14
chr1	20796236	20796599	5.7251e-05	-0.323273	10
chr1	20801775	20802430	1.9766e-07	-0.357757	10
chr1	20811245	20811751	6.7772e-71	-0.400106	32
chr1	20841168	20842100	8.0486e-59	-0.397740	35
chr1	20858850	20859299	7.8482e-07	-0.300076	13
chr1	20876244	20876624	4.687e-18	-0.406685	13
chr1	20887576	20888156	1.7689e-16	-0.372923	14
chr1	20889170	20889439	7.5437e-21	-0.403017	12
chr1	20924452	20924968	1.3498e-18	-0.463049	12
chr1	20928591	20929444	1.7842e-19	-0.362613	18
chr1	20942001	20942296	9.8295e-17	-0.408650	10
chr1	20956501	20956872	8.1274e-38	-0.381150	22
chr1	20960330	20961088	1.2897e-30	-0.317336	26
chr1	20964714	20965910	4.719e-23	-0.315736	37
chr1	20970668	20971431	4.108e-16	-0.409861	22
chr1	20979085	20979426	2.1351e-12	-0.310600	10
chr1	20980687	20980930	3.891e-11	0.451999	10
chr1	20987945	20988806	4.1037e-43	-0.389345	31
chr1	20992723	20993213	3.8483e-28	-0.462625	13
chr1	21000665	21000856	6.22e-29	-0.382133	12
chr1	21004562	21005041	9.0329e-29	-0.505136	17
chr1	21064180	21064546	3.4897e-26	-0.531655	13
chr1	21065723	21066374	4.9261e-37	-0.521786	17
chr1	21066444	21067101	4.5901e-82	-0.310823	35
chr1	21074349	21074559	1.4333e-15	-0.449010	10
chr1	21080128	21081180	1.3068e-37	-0.315901	38
chr1	21090658	21091167	1.4156e-31	-0.496110	15
chr1	21104486	21106186	3.4762e-80	-0.482720	48
chr1	21114553	21115187	1.3673e-32	-0.474417	17
chr1	21119089	21119401	1.1873e-21	-0.444617	13
chr1	21120211	21120682	4.9487e-23	-0.427873	15
chr1	21126518	21126954	1.0979e-12	-0.360000	10
chr1	21157201	21158157	8.1618e-33	-0.403187	19
chr1	21160854	21161806	2.2091e-12	-0.306637	27
chr1	21175741	21176332	1.7542e-14	-0.478352	10
chr1	21176964	21177585	4.877e-20	-0.428184	12
chr1	21181024	21181362	1.7048e-14	-0.485730	10
chr1	21203821	21204182	2.4361e-15	0.357660	10
chr1	21208543	21208793	1.8692e-26	-0.397708	12
chr1	21305689	21306149	2.3125e-45	-0.400648	25
chr1	21317921	21318752	2.5835e-25	-0.433457	19
chr1	21326643	21326883	5.641e-23	-0.341714	14
chr1	21334407	21335112	8.8416e-12	-0.334229	15
chr1	21373936	21374106	7.2674e-27	0.525542	12
chr1	21380420	21380711	1.4673e-08	-0.457894	10
chr1	21397726	21398183	3.2495e-25	-0.492292	16
chr1	21436161	21436364	1.3501e-15	-0.460115	10
chr1	21457283	21457715	3.7084e-46	-0.508317	18
chr1	21462634	21462930	1.9617e-05	-0.344677	10
chr1	21476079	21476663	1.5224e-11	0.391050	10
chr1	21533449	21534189	2.2678e-20	0.322889	18
chr1	21586700	21586933	0.0029152	-0.311804	10
chr1	21802426	21802950	1.228e-40	-0.461246	23
chr1	21830678	21830988	1.5452e-20	-0.313825	12
chr1	21892021	21892389	2.2793e-35	-0.541688	18
chr1	21912681	21913056	2.7901e-19	-0.320748	17
chr1	21914538	21915140	1.2711e-37	-0.394224	25
chr1	21935562	21935925	1.5337e-23	-0.323660	15
chr1	22016941	22017143	4.8162e-22	-0.488156	10
chr1	22019700	22019906	4.1321e-06	-0.466518	10
chr1	22069339	22069850	9.4093e-46	-0.316072	25
chr1	22071843	22072500	1.2065e-85	-0.425775	36
chr1	22106031	22106268	6.0078e-10	-0.337770	10
chr1	22111116	22111369	5.3697e-09	-0.325986	10
chr1	22119595	22119850	4.3544e-30	-0.488266	14
chr1	22120014	22120362	5.7563e-31	-0.327687	15
chr1	22145540	22146236	7.7076e-66	-0.465329	29
chr1	22163156	22163845	1.8949e-28	-0.389442	19
chr1	22163874	22164059	6.6779e-22	-0.704491	11
chr1	22171051	22171449	1.7115e-26	-0.568339	12
chr1	22172319	22172444	2.1196e-37	-0.664727	16
chr1	22172536	22173110	9.8658e-12	-0.307769	21
chr1	22177994	22178166	6.3958e-12	-0.422652	10
chr1	22179117	22179451	9.2496e-17	-0.506028	10
chr1	22222377	22222779	1.3965e-06	0.312189	16
chr1	22325689	22325950	8.0882e-12	-0.313790	10
chr1	22340839	22341205	1.0204e-06	-0.312410	10
chr1	22359857	22360361	4.2111e-78	-0.617614	30
chr1	22378249	22378859	2.5482e-13	-0.349316	12
chr1	22398989	22399365	1.1047e-32	-0.311175	16
chr1	22403773	22404095	6.7948e-38	-0.470662	17
chr1	22558714	22559150	2.2075e-19	-0.338394	17
chr1	22595635	22596027	1.0198e-15	0.371516	10
chr1	22609359	22609568	3.4414e-11	0.302480	10
chr1	22651797	22652162	2.4716e-18	0.386483	12
chr1	22656780	22657548	9.4313e-30	0.474047	18
chr1	22686127	22686423	2.1678e-06	0.347140	10
chr1	22699045	22699441	2.9311e-20	-0.355262	15
chr1	22701683	22701889	1.1937e-16	0.406020	10
chr1	22719538	22720078	4.0838e-42	-0.444144	18
chr1	22723574	22723972	3.9148e-30	-0.492086	14
chr1	22735809	22736639	1.2267e-44	-0.422477	26
chr1	22751776	22752423	1.4819e-45	-0.438023	25
chr1	22755044	22755274	4.6779e-07	-0.368270	10
chr1	22771996	22773229	2.2697e-31	-0.306967	29
chr1	22781882	22782529	1.7899e-16	-0.427798	12
chr1	22799680	22799991	0.0024229	-0.331532	10
chr1	22808992	22809528	1.3509e-42	-0.447006	18
chr1	22847148	22847600	1.3603e-13	-0.393106	10
chr1	22856827	22857094	9.9766e-22	-0.370625	12
chr1	22862120	22862456	9.1872e-31	-0.411961	15
chr1	22869289	22869968	1.0482e-23	-0.341895	19
chr1	22929029	22929482	3.9301e-10	-0.408197	10
chr1	22943658	22944064	2.143e-12	-0.414519	10
chr1	22954668	22955163	1.8411e-16	-0.347985	13
chr1	22959989	22960518	0.00075224	-0.303473	10
chr1	22965500	22966123	3.9781e-37	-0.329383	24
chr1	22967852	22968189	6.748e-35	-0.347785	20
chr1	22968665	22969165	3.795e-23	-0.324136	18
chr1	22977190	22977557	2.6128e-25	-0.460523	15
chr1	22980420	22981269	8.1645e-87	-0.670653	35
chr1	22986462	22986760	8.7239e-19	-0.485583	10
chr1	22993930	22994160	2.2134e-17	-0.391677	10
chr1	22996978	22997477	0.00070982	-0.343049	10
chr1	23001365	23002243	5.6258e-60	-0.500380	26
chr1	23015820	23016251	6.4376e-47	-0.584244	20
chr1	23047824	23048838	5.0772e-41	-0.449817	30
chr1	23051864	23052775	0.00096776	-0.322960	10
chr1	23076476	23077048	3.4592e-23	-0.526408	12
chr1	23086077	23086391	7.7772e-05	-0.352330	10
chr1	23118745	23119125	0.0014006	-0.304700	11
chr1	23120456	23121286	2.2592e-47	-0.354204	23
chr1	23123021	23123685	2.85e-37	-0.461052	18
chr1	23124040	23124560	0.03507	-0.333620	10
chr1	23125644	23126081	1.6012e-33	-0.590570	14
chr1	23135692	23136293	1.8669e-14	-0.428433	15
chr1	23138364	23139077	7.5608e-35	-0.445196	19
chr1	23147236	23147501	1.7709e-12	-0.487502	10
chr1	23158897	23159476	0.00026267	0.329635	10
chr1	23163921	23164451	3.3586e-10	0.452319	11
chr1	23164770	23166333	4.872e-65	0.469232	39
chr1	23179224	23180590	3.9865e-34	-0.430182	29
chr1	23181577	23181834	5.1666e-11	-0.407448	10
chr1	23191245	23191512	1.8184e-12	-0.330640	10
chr1	23208947	23209337	5.0361e-19	-0.364118	14
chr1	23305296	23306032	2.6717e-29	0.320506	18
chr1	23329684	23330945	3.1774e-29	-0.390304	22
chr1	23332913	23333502	6.6413e-13	-0.445241	14
chr1	23344692	23345182	2.076e-23	-0.483797	15
chr1	23348416	23349015	1.8489e-47	-0.499500	23
chr1	23362803	23363004	4.2275e-20	-0.632146	10
chr1	23363037	23363609	0.021159	-0.326001	10
chr1	23367086	23367487	1.2931e-29	-0.455912	17
chr1	23368277	23368870	5.4184e-15	-0.305896	16
chr1	23412938	23413324	1.2722e-07	-0.369677	10
chr1	23431861	23432092	6.5067e-18	-0.303370	10
chr1	23438622	23439262	4.3891e-17	-0.310890	10
chr1	23444877	23445011	1.4659e-14	-0.304688	12
chr1	23453509	23453769	6.7692e-13	0.377490	10
chr1	23466271	23466591	4.4721e-07	0.362530	10
chr1	23486265	23486674	1.3066e-12	-0.320720	10
chr1	23499285	23499788	1.7284e-11	0.367842	10
chr1	23517014	23517282	5.7273e-11	0.329500	13
chr1	23553210	23553522	3.665e-23	-0.535985	10
chr1	23613634	23614326	2.0672e-19	-0.420016	12
chr1	23614951	23615262	1.8655e-09	-0.333480	10
chr1	23641864	23642437	3.1836e-17	0.406970	10
chr1	23656226	23656903	7.3984e-11	-0.394863	10
chr1	23665978	23666320	7.2346e-15	-0.464189	10
chr1	23682210	23682405	5.7279e-30	-0.435061	15
chr1	23685855	23686577	9.8819e-19	-0.392289	19
chr1	23708954	23710764	1.3037e-50	-0.314593	43
chr1	23716786	23717606	8.9168e-31	-0.524236	20
chr1	23718712	23719013	2.7546e-09	-0.406433	10
chr1	23719767	23720428	4.777e-76	-0.736124	28
chr1	23720761	23721090	1.8563e-20	-0.535601	12
chr1	23725295	23725547	2.1971e-20	-0.509420	10
chr1	23736977	23737665	6.6389e-13	-0.377370	10
chr1	23809649	23809896	8.8743e-15	-0.317154	13
chr1	23829287	23829691	1.8284e-08	-0.385894	10
chr1	23831816	23832117	3.1362e-27	-0.413953	12
chr1	23844756	23845357	2.7419e-34	0.386140	21
chr1	23845766	23846115	1.8183e-10	-0.330953	10
chr1	23857982	23858720	6.1922e-31	-0.300426	23
chr1	23865831	23866350	1.8502e-42	-0.479557	18
chr1	23870763	23871104	2.3064e-20	-0.541665	10
chr1	23873856	23874444	4.3494e-23	-0.327025	21
chr1	23878248	23878595	6.3292e-15	-0.449169	10
chr1	23887310	23887570	8.9348e-22	-0.374969	13
chr1	23893154	23893993	1.1411e-36	-0.447983	21
chr1	23895701	23896575	3.084e-26	-0.385131	26
chr1	23900828	23901174	2.8645e-25	-0.351325	16
chr1	23911096	23911986	1.3102e-58	-0.457172	33
chr1	23929178	23929555	1.4994e-14	-0.461398	10
chr1	23936198	23936373	3.301e-10	-0.332818	12
chr1	23936713	23937801	8.2963e-50	-0.396987	32
chr1	23937806	23938305	2.2989e-56	-0.550560	24
chr1	23947477	23948086	4.2366e-38	-0.613092	18
chr1	23949353	23950525	8.2655e-30	-0.330712	24
chr1	23959604	23960287	4.6078e-25	-0.451436	16
chr1	23964482	23964809	1.9712e-20	-0.590293	10
chr1	23965958	23966561	4.572e-08	-0.348903	12
chr1	23982865	23983027	9.3003e-17	-0.416130	10
chr1	23986262	23986628	1.4213e-10	-0.355437	12
chr1	24000352	24000589	2.8709e-06	0.302130	10
chr1	24042591	24043058	2.5224e-26	-0.374270	16
chr1	24052931	24053141	3.7667e-40	-0.480993	16
chr1	24057127	24057665	6.1413e-08	0.303134	10
chr1	24068343	24069092	4.9542e-33	-0.314837	22
chr1	24075311	24076234	2.0002e-50	-0.381525	26
chr1	24086236	24086996	7.7749e-56	-0.522472	26
chr1	24092722	24094012	2.8632e-34	0.341469	30
chr1	24111944	24112455	2.0962e-39	-0.518644	17
chr1	24116157	24116330	5.2972e-10	-0.365190	10
chr1	24121510	24121757	1.5708e-24	-0.484590	12
chr1	24128290	24128421	2.2796e-13	-0.303690	10
chr1	24138994	24139796	8.0046e-05	-0.342821	14
chr1	24143242	24143723	1.4992e-29	-0.497738	13
chr1	24157801	24158007	2.9212e-06	-0.369062	10
chr1	24180862	24181667	1.2715e-62	-0.300892	36
chr1	24184548	24185036	3.7755e-45	-0.458342	19
chr1	24189813	24190592	4.2365e-29	-0.413734	15
chr1	24191170	24191732	7.6863e-22	-0.403000	14
chr1	24196169	24196445	2.0759e-08	-0.348984	15
chr1	24199344	24199840	8.1565e-37	-0.378835	17
chr1	24219582	24220674	1.0544e-27	-0.344051	21
chr1	24260488	24260930	4.5205e-37	-0.589250	16
chr1	24299076	24300090	5.0317e-50	-0.595837	27
chr1	24329015	24329586	2.24e-36	-0.419028	22
chr1	24329617	24330360	3.4219e-27	-0.328413	15
chr1	24335317	24335747	2.8712e-12	-0.346100	10
chr1	24342105	24342614	2.5741e-29	-0.300637	19
chr1	24355719	24355939	5.3665e-14	-0.305000	10
chr1	24366941	24367480	1.3112e-28	-0.446544	13
chr1	24369997	24370261	1.0683e-20	-0.489432	12
chr1	24376964	24377371	1.3748e-25	-0.583703	12
chr1	24378902	24379340	4.2588e-16	0.304590	10
chr1	24381306	24382506	4.2763e-78	-0.462348	40
chr1	24401851	24402601	1.5537e-16	-0.346516	18
chr1	24404852	24405218	5.7121e-27	-0.399183	12
chr1	24417303	24417661	1.8986e-35	-0.426788	17
chr1	24436248	24436575	0.016083	-0.330359	10
chr1	24452045	24452541	1.0902e-14	-0.415010	10
chr1	24493616	24494045	0.00045024	-0.320138	10
chr1	24515449	24516514	4.4619e-25	-0.383340	22
chr1	24526240	24526607	2.9895e-32	-0.543791	14
chr1	24539962	24540290	2.2805e-11	-0.397196	10
chr1	24544975	24545702	1.2037e-60	0.347139	28
chr1	24553051	24553440	2.32e-36	-0.484717	18
chr1	24558362	24558490	3.4109e-21	-0.383210	10
chr1	24562860	24563137	1.1893e-31	-0.496554	13
chr1	24568761	24568899	1.3168e-18	-0.499930	10
chr1	24581034	24581417	2.0483e-39	-0.389527	23
chr1	24586154	24586621	6.964e-22	-0.486330	12
chr1	24597333	24597775	2.4779e-21	-0.384113	16
chr1	24606604	24607007	2.9061e-07	-0.415104	10
chr1	24628058	24628214	6.6689e-21	-0.311130	10
chr1	24637623	24637965	6.5504e-18	-0.571280	10
chr1	24638486	24638675	3.2311e-27	-0.663279	12
chr1	24643883	24644078	5.6314e-10	-0.310700	10
chr1	24661402	24661631	4.3085e-23	-0.545774	10
chr1	24666138	24667255	1.6657e-36	-0.468350	18
chr1	24674460	24674858	3.6977e-21	-0.479626	10
chr1	24682720	24683055	9.5757e-15	-0.349491	10
chr1	24697404	24697987	3.6613e-09	-0.361045	13
chr1	24702399	24703188	2.5773e-42	-0.473017	26
chr1	24719662	24719917	0.00014651	-0.373412	10
chr1	24727173	24727428	2.2994e-27	-0.587382	14
chr1	24768106	24768471	1.1662e-24	0.402342	12
chr1	24769443	24769641	2.7879e-08	-0.325169	10
chr1	24772653	24773415	9.5313e-44	-0.544158	22
chr1	24785774	24786061	0.00012372	-0.365338	10
chr1	24792775	24793624	1.1109e-40	-0.465951	25
chr1	24806412	24806591	2.8961e-28	-0.491985	13
chr1	24837125	24837721	9.3709e-23	-0.400068	15
chr1	24844473	24844899	3.6214e-15	-0.527516	10
chr1	24849176	24849308	2.9642e-18	-0.392867	12
chr1	24900591	24901026	4.0312e-21	-0.506861	10
chr1	24903271	24903967	2.4056e-19	-0.378916	17
chr1	24909109	24909323	1.9202e-15	-0.370490	10
chr1	24921696	24922380	9.4483e-12	-0.403441	10
chr1	24925434	24925892	2.7975e-26	-0.443827	16
chr1	24935731	24936254	8.8665e-50	-0.425005	20
chr1	24937954	24938443	2.1664e-23	-0.308946	13
chr1	24961082	24961559	1.8105e-20	-0.446481	17
chr1	24964461	24965001	5.1279e-12	-0.305388	10
chr1	24969573	24970297	2.255e-24	-0.391154	17
chr1	24988231	24988669	5.7129e-08	-0.400120	10
chr1	24991754	24992507	1.0809e-28	-0.488383	16
chr1	24993690	24994182	0.040605	-0.313002	10
chr1	24996436	24996869	9.3913e-18	-0.333245	13
chr1	25002656	25003025	6.4844e-18	-0.332731	16
chr1	25009955	25010469	3.5794e-07	-0.330163	13
chr1	25011996	25012782	1.0631e-15	-0.431518	17
chr1	25015111	25015766	8.1889e-24	-0.406170	14
chr1	25019660	25020121	3.7525e-26	-0.494050	12
chr1	25027661	25027846	1.6159e-22	-0.612192	10
chr1	25029230	25029541	1.951e-12	-0.321923	10
chr1	25039196	25039804	8.2193e-18	-0.321456	16
chr1	25041519	25041857	2.0087e-27	-0.586884	12
chr1	25061385	25062306	2.8975e-56	-0.495596	30
chr1	25086115	25086812	4.7508e-36	-0.407542	22
chr1	25115651	25115954	7.1296e-07	-0.314680	10
chr1	25173702	25173988	1.8812e-18	-0.509698	10
chr1	25181092	25181232	4.413e-13	-0.354540	10
chr1	25197104	25197692	2.1632e-34	-0.417983	18
chr1	25202003	25202400	3.525e-20	0.378130	10
chr1	25220701	25221093	5.9051e-30	-0.444592	14
chr1	25227750	25227974	1.4322e-37	-0.493212	16
chr1	25247900	25248408	2.0137e-18	-0.338494	21
chr1	25250631	25250884	5.2345e-16	-0.529860	10
chr1	25259387	25259891	3.634e-19	-0.345759	16
chr1	25267506	25268119	8.6717e-17	-0.462515	15
chr1	25268547	25268684	1.292e-18	-0.353510	10
chr1	25271826	25272348	5.5573e-21	-0.335503	18
chr1	25272576	25273481	1.0206e-112	-0.620428	42
chr1	25273906	25274113	1.3996e-30	-0.371403	21
chr1	25301436	25301992	1.3265e-23	-0.491667	14
chr1	25305826	25306177	2.4778e-11	-0.403450	10
chr1	25307278	25307611	3.1869e-07	-0.327518	10
chr1	25310790	25310992	2.1306e-13	-0.326846	13
chr1	25315142	25315502	1.054e-28	-0.380114	15
chr1	25325187	25326765	7.8601e-119	-0.562695	53
chr1	25344051	25344580	2.6212e-52	-0.574285	21
chr1	25373734	25374816	4.4381e-63	-0.489159	27
chr1	25377110	25377365	7.8389e-33	-0.663236	14
chr1	25377599	25378069	2.2556e-13	-0.386000	16
chr1	25378428	25378650	3.6353e-12	-0.373386	10
chr1	25386083	25386475	4.531e-19	-0.393700	10
chr1	25408624	25408867	5.272e-12	-0.391410	10
chr1	25425922	25426193	1.078e-27	-0.483100	14
chr1	25432796	25433691	6.4829e-79	-0.548499	31
chr1	25441809	25442258	4.2522e-08	0.362940	10
chr1	25450155	25450549	5.0417e-13	-0.458526	10
chr1	25452241	25452621	6.8571e-15	-0.404907	10
chr1	25456957	25457483	1.3109e-21	-0.375300	15
chr1	25460249	25461183	6.7894e-26	-0.436126	21
chr1	25463642	25464384	2.2431e-21	-0.312040	15
chr1	25504777	25505444	5.5452e-28	-0.308761	23
chr1	25506898	25507213	3.2851e-32	-0.577479	14
chr1	25531812	25532181	8.0801e-19	-0.416982	16
chr1	25533314	25533486	3.1987e-24	-0.496561	13
chr1	25535965	25536639	1.2824e-17	-0.339888	12
chr1	25554022	25554892	1.0684e-31	-0.395573	23
chr1	25562550	25562848	4.696e-28	-0.533393	14
chr1	25581508	25582035	6.1686e-22	-0.445454	14
chr1	25596787	25597350	2.5393e-34	-0.570700	18
chr1	25604616	25604984	5.3068e-08	0.338330	10
chr1	25608971	25609277	8.0311e-16	-0.342350	10
chr1	25611680	25611852	3.4651e-16	-0.410830	10
chr1	25615033	25615263	1.094e-14	-0.310796	10
chr1	25618383	25618859	5.7592e-37	-0.574181	17
chr1	25624313	25624551	7.2339e-28	-0.385904	14
chr1	25634023	25634840	1.3427e-30	-0.323348	21
chr1	25639421	25639645	1.1309e-18	-0.448249	10
chr1	25644257	25644823	1.1282e-15	-0.363832	17
chr1	25644847	25645621	1.6431e-40	-0.530438	27
chr1	25653898	25654519	7.4777e-27	-0.450937	23
chr1	25668183	25668558	7.0719e-21	-0.378015	13
chr1	25676775	25677750	5.821e-42	-0.366367	29
chr1	25704163	25704596	2.5288e-06	-0.363225	10
chr1	25706931	25707328	0.0022023	-0.317044	10
chr1	25707528	25707882	2.5645e-50	-0.576658	21
chr1	25711236	25711594	1.3953e-18	-0.350477	14
chr1	25714409	25714727	1.2909e-28	-0.429623	13
chr1	25719553	25720196	1.3415e-06	-0.331765	10
chr1	25732129	25732781	7.5546e-26	-0.451944	16
chr1	25738778	25738913	9.4943e-14	-0.452746	10
chr1	25739499	25739553	7.0413e-16	-0.377316	10
chr1	25749419	25749671	3.5082e-06	-0.415684	10
chr1	25752513	25752986	7.8418e-34	-0.496108	15
chr1	25758891	25759517	2.811e-45	-0.446789	20
chr1	25775348	25775689	6.2459e-33	-0.496975	15
chr1	25780216	25780601	1.4706e-36	-0.504006	15
chr1	25794430	25795511	9.0227e-79	0.419570	35
chr1	25796878	25797117	1.3016e-16	-0.427285	13
chr1	25801227	25801525	1.24e-33	-0.458650	14
chr1	25804541	25804897	5.9648e-19	0.371190	10
chr1	25808687	25808915	2.4133e-15	-0.353430	10
chr1	25818643	25818888	1.9796e-22	-0.446531	12
chr1	25837343	25837858	5.4465e-27	-0.569899	15
chr1	25848368	25848927	7.543e-05	-0.329296	12
chr1	25852452	25853325	1.0349e-107	-0.564076	47
chr1	25865007	25866170	5.9096e-47	-0.497674	28
chr1	25892200	25892669	2.6845e-10	0.417924	11
chr1	25927046	25927796	0.01194	-0.335207	12
chr1	25980429	25981236	4.5674e-84	-0.525997	34
chr1	25985022	25985739	1.9081e-29	-0.405828	21
chr1	25993952	25994358	3.8534e-10	-0.353225	12
chr1	26042219	26042602	4.6157e-35	-0.573759	17
chr1	26043315	26043603	0.0048841	0.307660	10
chr1	26058713	26059139	6.8995e-11	-0.341520	10
chr1	26070941	26071941	3.5609e-23	-0.502418	20
chr1	26082074	26082316	5.0349e-22	-0.576026	10
chr1	26086446	26087363	1.0543e-39	-0.435501	20
chr1	26090060	26090729	6.4547e-28	0.488122	15
chr1	26200820	26201417	1.6358e-33	-0.347709	19
chr1	26203848	26204410	2.5032e-05	-0.312153	12
chr1	26206097	26206329	9.1456e-05	-0.381858	10
chr1	26214455	26215184	6.8053e-08	-0.373509	14
chr1	26215890	26216160	2.5747e-19	-0.332675	12
chr1	26219114	26221367	6.2755e-83	-0.470727	53
chr1	26240006	26240522	0.00034194	-0.348176	14
chr1	26252610	26253007	1.1096e-09	-0.378740	10
chr1	26280614	26281152	2.8198e-15	-0.375853	12
chr1	26350711	26351431	4.9781e-14	-0.339063	19
chr1	26393502	26393859	2.881e-10	-0.358019	10
chr1	26394555	26394780	4.4077e-13	-0.346251	10
chr1	26489422	26490055	1.3379e-07	0.352633	10
chr1	26531392	26531804	2.7124e-17	-0.420170	12
chr1	26568672	26569034	4.2831e-17	-0.363744	10
chr1	26606329	26607263	1.1747e-64	0.426300	26
chr1	26634482	26635174	1.4346e-17	0.327915	13
chr1	26635248	26636138	0.38419	-0.326570	10
chr1	26638884	26639189	2.0823e-21	-0.314120	10
chr1	26640443	26641309	2.7589e-17	0.334179	19
chr1	26649207	26649351	6.5624e-13	-0.414215	10
chr1	26656852	26657883	1.4066e-22	-0.451525	17
chr1	26663434	26663851	4.6667e-37	-0.708417	15
chr1	26664306	26664901	6.6961e-17	-0.341474	21
chr1	26669252	26669807	1.4296e-37	-0.346805	18
chr1	26674741	26674909	2.4849e-12	-0.413375	12
chr1	26677665	26678048	9.2859e-30	0.518641	14
chr1	26681350	26681780	1.911e-19	-0.421764	16
chr1	26684597	26685643	2.8859e-48	-0.426203	33
chr1	26736701	26737199	2.7336e-07	0.332557	12
chr1	26873851	26874176	9.9421e-17	-0.364670	10
chr1	26894225	26894519	1.693e-08	-0.322586	10
chr1	26962292	26962527	1.1763e-19	-0.302260	15
chr1	27003555	27003824	0.00061171	0.306818	10
chr1	27242674	27244127	5.1611e-111	-0.462773	58
chr1	27244944	27245993	5.3286e-103	-0.415690	54
chr1	27246571	27247052	8.4912e-44	-0.580033	18
chr1	27248895	27249431	2.973e-20	-0.627291	10
chr1	27250853	27251037	9.8256e-32	-0.586209	14
chr1	27254382	27254610	5.1112e-13	-0.387330	10
chr1	27256251	27256495	1.904e-33	0.463156	16
chr1	27256613	27256763	4.3866e-22	-0.615935	10
chr1	27272576	27273172	1.1323e-23	-0.321139	18
chr1	27277290	27277645	3.8017e-13	-0.367852	10
chr1	27289331	27290038	1.0815e-08	-0.334527	10
chr1	27291515	27293242	2.5178e-13	-0.396366	25
chr1	27297513	27297876	8.6186e-22	0.326247	17
chr1	27320864	27322128	7.3699e-17	0.377223	15
chr1	27322499	27322963	4.9512e-28	0.513731	14
chr1	27331712	27331852	1.006e-14	0.336550	10
chr1	27344511	27344867	2.8928e-24	-0.545392	12
chr1	27348014	27348510	9.6056e-38	0.454874	20
chr1	27383717	27384482	1.0481e-41	-0.447376	35
chr1	27392069	27392483	1.6072e-15	-0.471692	10
chr1	27405703	27406251	1.2683e-33	-0.344575	18
chr1	27413358	27413897	6.8468e-33	-0.394133	19
chr1	27441298	27441907	2.7323e-33	-0.353014	22
chr1	27450111	27450307	3.074e-14	-0.390560	10
chr1	27453926	27454046	3.6744e-05	-0.334691	10
chr1	27470042	27470836	5.532e-24	-0.319231	29
chr1	27491120	27491479	6.9255e-15	0.402443	12
chr1	27546475	27547008	1.1959e-08	0.329537	10
chr1	27574886	27575173	2.7169e-10	0.311280	10
chr1	27579033	27579215	1.0987e-22	-0.568313	10
chr1	27584271	27584873	1.7453e-09	0.308971	10
chr1	27603593	27604566	8.765e-14	-0.300127	29
chr1	27604739	27604920	1.8671e-20	-0.343775	12
chr1	27639700	27639990	0.0038629	-0.352782	10
chr1	27640674	27641726	5.8326e-86	-0.526648	41
chr1	27663262	27664118	1.2113e-09	0.319257	19
chr1	27675956	27676482	0.013559	-0.321038	10
chr1	27679879	27680611	8.9279e-08	-0.309273	13
chr1	27683210	27683896	6.7053e-15	-0.440379	10
chr1	27694709	27694872	8.6805e-36	-0.455325	16
chr1	27699250	27699838	2.5679e-07	0.302300	10
chr1	27702720	27703069	9.7887e-24	0.651085	12
chr1	27725576	27725849	3.0786e-18	-0.309881	16
chr1	27761858	27762323	0.0025794	0.449030	10
chr1	27764647	27764991	1.1021e-25	0.389575	12
chr1	27771404	27772301	1.1594e-34	0.491896	18
chr1	27782734	27783229	7.2457e-40	-0.632163	16
chr1	27819336	27819566	1.4461e-06	0.385610	10
chr1	27823035	27823330	3.8358e-23	-0.386930	13
chr1	27831452	27831979	1.4952e-24	-0.450972	13
chr1	27833554	27834549	1.7772e-21	-0.421291	16
chr1	27862515	27862744	8.0702e-09	-0.344170	10
chr1	27925593	27926085	8.1329e-21	-0.312056	16
chr1	27958582	27959520	4.027e-53	-0.379337	32
chr1	27970849	27971089	3.6404e-37	-0.470087	15
chr1	28004707	28005461	2.7112e-21	-0.360663	16
chr1	28036243	28036648	7.8706e-13	0.319670	10
chr1	28053310	28053602	2.5018e-08	-0.330732	10
chr1	28053758	28054122	7.1956e-35	-0.309580	20
chr1	28067901	28068393	2.2937e-26	-0.467256	15
chr1	28120727	28121420	6.7605e-14	-0.371009	16
chr1	28156317	28156628	3.2054e-29	-0.392667	15
chr1	28159720	28159960	5.5426e-19	-0.397595	15
chr1	28179002	28179637	1.2468e-17	-0.387773	15
chr1	28185958	28186388	2.6751e-32	-0.431926	18
chr1	28194836	28195514	3.1071e-53	-0.528765	23
chr1	28242475	28242808	5.0713e-26	-0.414444	13
chr1	28263400	28263812	3.0398e-24	0.407736	14
chr1	28264968	28265424	5.3704e-47	-0.348195	21
chr1	28269576	28269852	2.036e-05	0.301110	10
chr1	28288570	28289078	3.3584e-56	-0.485310	21
chr1	28305924	28306839	1.0772e-45	0.410758	24
chr1	28351795	28352197	2.5053e-18	0.301173	18
chr1	28395523	28395732	2.1755e-20	-0.377560	10
chr1	28398595	28399270	6.4488e-34	-0.399793	26
chr1	28547214	28547684	8.4897e-35	-0.499303	15
chr1	28559491	28559717	4.0357e-26	-0.314871	14
chr1	28562387	28562622	2.197e-26	-0.420112	15
chr1	28601630	28601966	5.3385e-20	-0.406078	14
chr1	28607571	28607866	3.6372e-11	0.304630	10
chr1	28630591	28631245	0.19266	0.312898	10
chr1	28697867	28698106	2.8724e-08	0.314140	10
chr1	28719683	28720005	9.5903e-09	-0.358650	10
chr1	28744048	28744484	5.2363e-11	-0.350906	17
chr1	28763735	28763917	1.003e-27	-0.685058	11
chr1	28763985	28764544	9.6167e-20	-0.427642	18
chr1	28789918	28790313	1.1541e-28	-0.500994	14
chr1	28800483	28800999	2.4398e-12	-0.319800	10
chr1	28828265	28828636	1.5847e-06	-0.478209	10
chr1	28844780	28845305	1.6506e-53	-0.545212	27
chr1	28848959	28849675	0.047984	0.301577	10
chr1	28858360	28858740	3.6616e-35	0.565417	16
chr1	28861900	28862921	6.5104e-44	-0.416113	32
chr1	28864724	28865634	3.9713e-27	-0.434446	23
chr1	28869537	28870167	2.3439e-44	-0.482986	21
chr1	28874034	28874989	1.4736e-21	-0.421572	26
chr1	28890715	28891108	1.5507e-24	-0.462228	15
chr1	28894321	28895164	6.4923e-96	-0.486845	40
chr1	28909118	28909836	2.5081e-20	-0.389347	18
chr1	28923484	28924458	1.0842e-39	-0.387103	25
chr1	28938736	28939499	4.7183e-28	0.461500	12
chr1	28993343	28993563	4.2144e-21	-0.494561	10
chr1	29015204	29015575	3.9394e-33	-0.639691	17
chr1	29041642	29042058	1.5597e-19	-0.341586	18
chr1	29043722	29044259	1.7304e-07	0.327508	13
chr1	29056633	29056812	1.8554e-19	0.343175	12
chr1	29099112	29099494	3.9187e-05	0.369132	10
chr1	29113102	29113376	3.238e-14	0.370050	10
chr1	29129503	29129939	8.4956e-16	0.309450	10
chr1	29275786	29276294	4.879e-12	-0.402727	12
chr1	29294685	29295356	6.9076e-51	-0.344073	32
chr1	29314929	29315544	2.3189e-11	0.379040	10
chr1	29389858	29390031	2.5395e-37	-0.574859	14
chr1	29402499	29402910	7.2375e-05	-0.323447	10
chr1	29402933	29403229	3.0315e-47	-0.599392	18
chr1	29403779	29404537	6.7258e-36	-0.435929	22
chr1	29413775	29414397	6.6885e-28	-0.461867	15
chr1	29416364	29417178	7.8804e-42	-0.559371	25
chr1	29424594	29425832	2.8983e-26	-0.352888	31
chr1	29427160	29427427	6.0146e-17	-0.462437	10
chr1	29430776	29431119	1.9007e-20	-0.476418	12
chr1	29439709	29440001	2.696e-16	-0.486966	10
chr1	29441659	29441855	5.5626e-12	-0.455853	10
chr1	29445640	29446193	5.0847e-26	-0.381375	19
chr1	29446718	29447104	1.2914e-55	-0.574303	23
chr1	29449525	29450451	2.173e-28	-0.411167	24
chr1	29471321	29471797	5.8529e-41	-0.478807	20
chr1	29512127	29512514	0.00017971	0.307190	10
chr1	29627257	29627722	1.4666e-24	-0.469937	17
chr1	29679456	29679709	5.0741e-05	-0.304294	10
chr1	29680322	29680536	7.8641e-14	-0.405460	10
chr1	29721852	29722455	4.4311e-18	-0.308938	16
chr1	29766819	29767550	4.6186e-23	-0.304949	27
chr1	29780844	29781050	2.673e-20	-0.424950	10
chr1	29789002	29789386	1.557e-16	-0.358401	13
chr1	29806902	29807353	9.5808e-15	-0.372073	10
chr1	29826789	29827040	5.7879e-09	-0.344009	10
chr1	29842054	29842305	3.5062e-06	-0.331935	10
chr1	29865313	29865821	2.5677e-16	0.473674	12
chr1	29887143	29887266	6.2047e-19	0.342300	10
chr1	29907750	29908368	1.0987e-21	0.593502	10
chr1	29930605	29930862	2.9082e-17	-0.355122	10
chr1	29984507	29984967	5.956e-10	0.331925	13
chr1	30018068	30018743	3.595e-44	0.387050	25
chr1	30026652	30027114	8.6676e-31	0.351058	19
chr1	30029686	30030015	0.0043113	-0.336150	10
chr1	30045691	30046284	7.138e-05	-0.369032	12
chr1	30049725	30050456	9.7843e-17	0.321492	13
chr1	30101850	30102051	7.3458e-23	-0.353979	14
chr1	30102868	30103244	1.1766e-26	0.380537	19
chr1	30118548	30118812	0.00048922	0.402991	10
chr1	30122472	30123058	4.0668e-05	0.315379	10
chr1	30130599	30131251	0.0006243	0.317706	14
chr1	30148837	30149071	2.0741e-20	-0.451401	10
chr1	30149983	30150456	2.7899e-07	-0.393464	10
chr1	30152334	30152505	5.136e-23	-0.319010	10
chr1	30157036	30157828	1.0692e-26	-0.524919	22
chr1	30159935	30160453	0.0012371	-0.360636	10
chr1	30160808	30163453	5.4798e-156	-0.372477	83
chr1	30169852	30170486	2.754e-52	-0.441686	30
chr1	30171179	30171464	9.4295e-31	-0.379336	14
chr1	30171467	30173347	7.3482e-144	-0.573808	64
chr1	30173374	30173519	1.2805e-22	-0.351367	12
chr1	30174975	30175429	1.7119e-33	-0.597571	14
chr1	30176044	30176792	5.9542e-40	-0.527331	19
chr1	30179033	30179727	0.00064476	-0.302724	10
chr1	30182148	30182864	6.677e-32	0.367743	23
chr1	30183285	30183814	1.4379e-18	0.329170	10
chr1	30308587	30309244	1.8096e-33	-0.341126	20
chr1	30309317	30310032	9.5854e-48	-0.634875	21
chr1	30380237	30381046	9.324e-25	-0.344800	22
chr1	30479965	30480394	4.2051e-19	-0.530773	10
chr1	30507409	30507831	1.1251e-10	-0.349542	10
chr1	30682682	30682886	6.6004e-10	-0.435208	10
chr1	30710038	30710413	5.9348e-17	-0.324594	12
chr1	30750811	30751027	1.4928e-26	-0.585967	12
chr1	30770755	30771143	7.8977e-12	-0.361825	12
chr1	30773631	30775009	1.9361e-84	-0.468277	39
chr1	30785144	30785818	2.4993e-47	-0.412640	26
chr1	30794341	30794979	4.0543e-32	-0.396746	22
chr1	30799521	30800291	1.7656e-18	-0.300214	23
chr1	30805037	30805211	3.0084e-15	-0.467154	10
chr1	30808180	30809253	9.6649e-75	-0.567239	29
chr1	30840344	30841492	1.0107e-64	-0.421860	36
chr1	30867058	30867411	1.8546e-11	-0.337250	10
chr1	30890848	30891424	5.3581e-27	-0.407350	14
chr1	30896632	30897342	8.934e-41	-0.367805	20
chr1	30906866	30907313	3.4068e-20	-0.374475	12
chr1	30939888	30940422	0.0023944	-0.322946	10
chr1	30970215	30970445	1.3327e-15	-0.408140	10
chr1	31016341	31016670	1.8976e-11	-0.353570	10
chr1	31039349	31039605	0.0003886	-0.363999	10
chr1	31078556	31078875	2.6587e-09	-0.397754	10
chr1	31079519	31079976	2.1969e-29	-0.430411	18
chr1	31088211	31088768	3.7954e-21	-0.380217	17
chr1	31102498	31102623	2.9258e-14	-0.363720	10
chr1	31106171	31107339	8.4431e-43	-0.407135	32
chr1	31126895	31127287	3.5506e-05	-0.332775	12
chr1	31175925	31176229	1.8907e-18	-0.358830	10
chr1	31288517	31290225	2.6816e-37	-0.348191	36
chr1	31419485	31419825	5.255e-21	-0.467483	10
chr1	31421784	31422314	2.8708e-30	-0.379928	18
chr1	31443316	31443767	3.1372e-16	-0.360913	12
chr1	31560180	31560754	9.4193e-26	-0.402010	15
chr1	31561485	31561838	3.0514e-13	-0.353645	10
chr1	31576991	31578283	1.2816e-40	-0.307376	39
chr1	31725467	31726032	7.4696e-31	-0.505667	14
chr1	31730411	31730710	1.9273e-10	-0.363685	10
chr1	31756683	31757069	1.6804e-12	-0.449947	10
chr1	31778959	31779430	1.5766e-22	-0.632055	12
chr1	31801771	31802326	6.5376e-35	-0.458892	17
chr1	31837448	31838750	2.2827e-25	-0.357337	21
chr1	31845051	31845866	1.1483e-57	-0.579508	25
chr1	31920991	31921250	2.5501e-28	0.526126	12
chr1	31935909	31936127	1.45e-23	-0.319357	14
chr1	31953486	31953666	3.6037e-28	-0.356771	14
chr1	31969512	31970029	1.013e-18	0.315045	15
chr1	32027248	32027392	1.9605e-07	-0.310866	10
chr1	32049609	32049915	3.9262e-24	-0.325500	14
chr1	32060127	32060743	1.3363e-42	-0.398381	21
chr1	32062135	32062488	1.6471e-08	-0.346889	10
chr1	32070711	32070898	8.3425e-18	-0.378716	12
chr1	32080253	32080414	1.3093e-19	-0.413010	10
chr1	32080811	32081108	5.6595e-21	-0.461051	11
chr1	32084682	32085651	2.1883e-47	-0.508885	25
chr1	32085753	32086377	2.1299e-26	-0.382964	21
chr1	32093780	32094234	3.1752e-12	-0.370911	10
chr1	32127649	32128659	2.4686e-27	0.330683	23
chr1	32140450	32141659	3.325e-25	-0.359109	26
chr1	32156511	32156749	2.3427e-15	0.390823	10
chr1	32157471	32157901	2.0827e-16	-0.323697	23
chr1	32159518	32159773	5.3618e-16	0.323190	10
chr1	32167335	32167507	6.2232e-15	0.424082	10
chr1	32213519	32213776	5.6955e-09	0.342590	10
chr1	32294730	32294957	1.3275e-07	-0.303880	10
chr1	32304418	32304968	1.3408e-05	-0.345300	12
chr1	32332717	32333024	4.423e-18	-0.364880	10
chr1	32337741	32338549	0.00029293	-0.301944	10
chr1	32370930	32371306	0.00012892	-0.311262	10
chr1	32380849	32381249	1.9011e-11	-0.420620	10
chr1	32388716	32389203	1.1452e-09	-0.369604	10
chr1	32505719	32506147	3.042e-09	-0.348320	10
chr1	32510794	32511129	1.411e-13	-0.357140	10
chr1	32616842	32617335	1.5119e-41	-0.489945	21
chr1	32651402	32651694	1.514e-32	0.435480	21
chr1	32652534	32652995	8.6376e-23	0.368183	12
chr1	32666810	32667718	9.142e-18	-0.367408	16
chr1	32673271	32673327	3.5314e-20	0.449010	10
chr1	32680026	32680450	6.7721e-23	-0.375972	13
chr1	32718792	32719945	1.5726e-35	-0.535189	22
chr1	32719998	32720291	3.0528e-21	-0.329383	12
chr1	32754127	32754376	5.2493e-19	-0.343875	12
chr1	32772141	32772527	1.26e-16	-0.409820	10
chr1	32778743	32779089	9.6452e-14	-0.322985	13
chr1	32803280	32803622	9.4242e-36	-0.466147	15
chr1	32811290	32812245	8.7495e-64	-0.382501	38
chr1	32827436	32827653	6.8555e-15	0.303610	10
chr1	32854974	32855203	1.1817e-21	-0.616332	11
chr1	32859566	32860739	7.8749e-136	-0.635819	56
chr1	32860867	32861559	6.5127e-41	-0.379787	25
chr1	32861580	32861837	9.3567e-31	-0.549964	14
chr1	32861841	32862596	3.0442e-53	-0.308065	31
chr1	32863456	32864326	2.8459e-91	-0.456453	42
chr1	32867091	32867606	3.2956e-17	-0.395044	14
chr1	32870518	32870983	3.0208e-29	-0.417206	16
chr1	32871026	32871206	9.0347e-22	-0.574060	10
chr1	32871234	32871516	2.4371e-08	-0.323223	15
chr1	32873122	32873945	1.3396e-32	-0.442323	25
chr1	32880117	32880559	9.8114e-08	-0.382473	10
chr1	32880953	32881555	3.6021e-25	-0.344156	16
chr1	32884391	32884620	5.6349e-26	0.394058	14
chr1	32885606	32885736	1.4102e-10	-0.426047	10
chr1	32886937	32887134	1.1551e-21	-0.513250	10
chr1	32896173	32896592	4.8428e-12	-0.393796	12
chr1	32896741	32897015	2.9162e-11	-0.444411	10
chr1	32900461	32900740	1.787e-19	-0.444290	10
chr1	32904061	32904474	1.9717e-17	-0.373369	13
chr1	32910931	32912551	2.6018e-57	-0.346154	56
chr1	32923053	32924239	2.5937e-80	-0.544328	36
chr1	32928172	32929003	3.2503e-18	-0.312392	19
chr1	32929940	32930362	4.0345e-28	-0.481062	14
chr1	32941569	32942269	1.2518e-33	-0.366180	27
chr1	32950938	32951195	5.6161e-26	-0.415058	12
chr1	32955065	32955284	5.3192e-08	-0.355680	10
chr1	32957376	32957863	2.4831e-51	-0.408918	25
chr1	32962603	32962818	3.3289e-14	-0.309070	10
chr1	32963842	32964332	0.025425	-0.312604	12
chr1	32967982	32968368	9.0163e-28	-0.328773	15
chr1	32969329	32969496	3.0681e-21	-0.304686	14
chr1	32975280	32976239	3.6892e-05	-0.319820	19
chr1	32985362	32985606	8.1887e-22	-0.445665	12
chr1	32987639	32987800	5.088e-18	-0.340250	10
chr1	32989152	32989459	7.5765e-06	-0.328564	10
chr1	32998061	32998492	7.9746e-37	-0.413855	22
chr1	33010478	33010826	1.1101e-12	-0.393737	10
chr1	33031847	33032098	1.2663e-11	0.373517	10
chr1	33037851	33038275	0.01174	0.318539	15
chr1	33105066	33105289	2.0656e-14	-0.370276	10
chr1	33112514	33112803	4.1878e-05	-0.362270	10
chr1	33135066	33135400	1.1102e-06	-0.316600	10
chr1	33175281	33175468	2.659e-18	-0.434572	10
chr1	33181832	33182213	6.8802e-36	-0.468150	17
chr1	33226059	33226732	2.4406e-13	-0.384023	10
chr1	33240577	33240888	8.3445e-15	-0.331967	12
chr1	33245932	33246713	2.6765e-19	-0.370119	16
chr1	33257353	33257757	7.3125e-22	-0.558428	12
chr1	33258197	33258644	2.1618e-07	-0.350876	10
chr1	33309884	33310104	1.573e-16	-0.341730	10
chr1	33311948	33312775	4.4511e-24	-0.374472	20
chr1	33316514	33316878	6.3373e-25	-0.452080	14
chr1	33395239	33396157	9.9915e-39	-0.386729	26
chr1	33396779	33397032	1.2983e-10	0.351400	10
chr1	33453813	33454122	8.7139e-33	-0.395263	16
chr1	33477818	33478344	2.208e-20	0.409692	12
chr1	33491812	33492299	1.1364e-18	-0.390800	12
chr1	33529022	33529445	0.066327	-0.338178	10
chr1	33563421	33563745	1.8099e-38	-0.420784	19
chr1	33576166	33576956	4.7943e-23	-0.307265	14
chr1	33586216	33586907	8.3731e-59	-0.396107	27
chr1	33595917	33596443	1.8585e-41	-0.466508	22
chr1	33684912	33685359	3.1962e-19	0.359238	16
chr1	33685992	33686503	1.1588e-13	-0.332608	12
chr1	33691243	33691748	5.29e-19	-0.407883	10
chr1	33703477	33703754	3.5016e-28	-0.305100	15
chr1	33711362	33711542	1.4133e-15	-0.444530	10
chr1	33733972	33734118	1.5743e-15	-0.420890	10
chr1	33742680	33743402	6.7854e-21	-0.454899	18
chr1	33761548	33762203	2.044e-41	-0.476379	18
chr1	33765592	33766112	4.7874e-37	-0.458478	20
chr1	33773596	33774187	4.5218e-26	-0.345505	19
chr1	33801207	33801718	1.9094e-24	-0.311320	20
chr1	33816558	33817099	5.6254e-45	-0.406227	22
chr1	33819639	33820135	1.1133e-27	-0.347307	20
chr1	33831825	33832016	1.1028e-17	-0.386070	10
chr1	33839480	33839639	1.0572e-23	-0.542475	10
chr1	33842783	33842959	6.8689e-24	-0.478288	13
chr1	33849522	33850245	1.8561e-30	-0.369079	24
chr1	33851366	33851483	9.9988e-15	-0.365285	10
chr1	33854975	33856103	4.7345e-48	-0.387474	37
chr1	33863243	33863667	2.3573e-17	-0.336098	13
chr1	33876154	33877395	5.7525e-24	-0.354745	25
chr1	33883507	33884067	1.4236e-31	-0.375470	21
chr1	33887540	33888056	9.1228e-19	0.356122	15
chr1	33900955	33901622	1.1478e-44	-0.304262	29
chr1	33905224	33905810	2.2328e-44	-0.388532	26
chr1	33908701	33910025	2.0231e-57	-0.325864	38
chr1	33923153	33923316	4.552e-23	-0.582961	10
chr1	33939795	33940636	1.1912e-27	-0.380152	20
chr1	33944900	33945245	6.0865e-25	-0.484591	13
chr1	33989930	33990261	1.9693e-06	-0.315960	10
chr1	34049942	34050258	1.0212e-15	-0.415440	10
chr1	34168507	34169128	3.1848e-26	-0.413200	21
chr1	34188553	34189155	2.7015e-33	-0.371878	18
chr1	34268746	34269208	2.7309e-20	-0.335658	12
chr1	34294199	34294749	1.1373e-19	-0.386719	14
chr1	34297226	34297832	1.0391e-13	-0.333918	17
chr1	34373699	34374959	1.7216e-31	0.312056	25
chr1	34381260	34381672	4.3128e-14	0.356453	10
chr1	34404521	34404927	5.8083e-22	-0.347777	13
chr1	34437607	34438880	1.3041e-24	-0.309749	32
chr1	34449183	34449541	2.4336e-30	-0.405138	13
chr1	34486437	34486962	2.6044e-18	-0.398247	10
chr1	34522114	34523176	9.6011e-30	-0.308859	21
chr1	34613037	34613187	1.94e-07	0.347325	10
chr1	34661854	34662360	3.5492e-29	-0.398244	16
chr1	34716477	34717167	1.0179e-21	-0.362875	17
chr1	34759237	34759958	1.2613e-23	-0.311141	17
chr1	34872128	34873155	5.0087e-47	-0.323622	31
chr1	34883436	34883706	1.6794e-16	-0.363940	10
chr1	34908943	34910173	1.5725e-117	-0.402676	56
chr1	34911699	34912313	1.5375e-26	-0.373215	13
chr1	34923944	34924526	8.7535e-12	-0.421152	10
chr1	34935793	34936335	9.1723e-30	-0.435746	13
chr1	34954372	34955037	1.8414e-09	-0.411857	10
chr1	34956950	34957210	1.4456e-27	-0.494692	13
chr1	34963797	34964043	1.0294e-26	-0.347389	17
chr1	34972019	34972302	9.2576e-32	-0.489996	15
chr1	34975291	34975715	3.9332e-24	-0.310719	15
chr1	34982688	34982890	1.9054e-16	-0.438570	10
chr1	34990672	34991141	1.2683e-09	-0.388142	10
chr1	34999220	34999715	1.0981e-11	-0.348960	10
chr1	35030302	35030642	1.8141e-27	-0.426614	12
chr1	35037484	35037984	9.5978e-28	-0.539704	16
chr1	35053873	35054816	1.4289e-52	-0.447493	28
chr1	35068231	35069179	2.5522e-42	-0.474905	27
chr1	35098049	35098418	1.0566e-34	-0.317555	20
chr1	35228547	35229133	6.4442e-30	0.367230	19
chr1	35280720	35280972	3.3588e-17	-0.324400	10
chr1	35297373	35297749	4.7777e-39	0.492474	18
chr1	35303586	35305028	1.1087e-17	-0.331470	26
chr1	35311514	35311687	9.0962e-23	-0.356492	12
chr1	35320584	35321153	4.4987e-19	-0.505162	11
chr1	35321698	35322768	7.0878e-31	-0.533582	15
chr1	35326202	35326934	3.9318e-41	-0.433448	21
chr1	35331159	35332980	7.883e-52	-0.391323	43
chr1	35333116	35333522	1.4675e-39	-0.707118	17
chr1	35336280	35337032	5.7388e-56	-0.475468	24
chr1	35337370	35337943	2.8059e-28	-0.392219	16
chr1	35339153	35339793	1.7219e-24	-0.613788	12
chr1	35340652	35341521	1.0803e-29	-0.486726	20
chr1	35342308	35342455	2.282e-09	0.300487	10
chr1	35342556	35343362	1.59e-53	-0.421378	23
chr1	35348002	35349519	1.923e-24	-0.433524	22
chr1	35352272	35352804	8.6041e-27	-0.481226	13
chr1	35353642	35354070	0.0030257	-0.341382	10
chr1	35384899	35385104	1.1027e-16	-0.418162	10
chr1	35385792	35386101	5.4179e-14	-0.349401	10
chr1	35386360	35386811	6.7678e-15	0.302985	13
chr1	35403311	35403494	0.0014522	-0.300415	10
chr1	35436427	35436962	6.9898e-15	-0.339869	13
chr1	35483168	35483289	1.7033e-20	-0.446022	13
chr1	35489502	35490027	2.292e-19	-0.317712	16
chr1	35490474	35490843	5.6093e-26	-0.556975	13
chr1	35506350	35506733	1.5693e-20	-0.399396	16
chr1	35510390	35511332	5.2714e-50	-0.380579	38
chr1	35516076	35516593	1.5678e-49	-0.483019	22
chr1	35517723	35518167	5.4803e-38	-0.388662	19
chr1	35519545	35519877	2.335e-24	-0.327359	17
chr1	35520165	35520478	2.2025e-21	-0.381348	12
chr1	35522914	35523247	6.417e-08	-0.327837	10
chr1	35537120	35537363	1.0405e-17	-0.421027	10
chr1	35539900	35540442	1.0915e-40	-0.356175	30
chr1	35544389	35545291	4.958e-64	-0.345742	31
chr1	35546974	35547125	7.1416e-13	-0.310536	11
chr1	35552438	35552923	9.1884e-43	-0.492402	21
chr1	35741264	35741738	6.5906e-29	0.370313	15
chr1	35799908	35800818	1.2556e-84	-0.615577	33
chr1	35824964	35825469	4.058e-32	-0.530798	16
chr1	35839334	35839726	2.0818e-18	-0.616215	10
chr1	35851827	35852044	3.7986e-14	-0.452041	10
chr1	35857320	35858023	8.918e-37	0.420809	23
chr1	35896270	35896905	3.0618e-29	-0.356283	23
chr1	35899002	35900128	3.8816e-16	-0.346258	21
chr1	35910622	35911171	2.6649e-08	0.315409	10
chr1	35942172	35942676	2.9382e-14	0.436896	10
chr1	35944963	35945443	9.2333e-15	-0.330801	10
chr1	35957008	35957243	1.7453e-25	0.645524	12
chr1	35972705	35972863	4.9165e-14	0.365490	10
chr1	35987612	35988393	0.0011546	-0.313660	10
chr1	36003969	36005450	6.7555e-68	0.389638	34
chr1	36009584	36010038	2.4077e-24	0.384438	13
chr1	36011335	36011749	1.9805e-26	0.477036	17
chr1	36013097	36013786	2.3264e-05	-0.401321	10
chr1	36020357	36020772	1.3231e-39	-0.525417	16
chr1	36027798	36028325	3.0655e-09	0.412466	10
chr1	36051114	36051681	1.356e-13	0.437932	14
chr1	36053894	36054499	1.4478e-07	0.326370	10
chr1	36054726	36055400	3.3609e-05	-0.366122	10
chr1	36060651	36061029	1.9251e-37	-0.533891	17
chr1	36070437	36070810	1.6905e-18	-0.314092	12
chr1	36084880	36085955	6.2455e-66	-0.588650	26
chr1	36093669	36094524	1.256e-22	-0.350919	17
chr1	36104158	36104908	6.6274e-17	-0.444378	10
chr1	36126422	36126965	7.1856e-19	-0.624239	12
chr1	36130274	36130807	8.6479e-16	0.316073	14
chr1	36131269	36131844	7.836e-11	0.305080	20
chr1	36139026	36139335	2.4042e-31	-0.530645	13
chr1	36163852	36164180	2.0882e-34	-0.422975	17
chr1	36166671	36166888	3.9522e-16	0.318180	10
chr1	36228782	36229528	2.6349e-09	-0.387428	10
chr1	36230457	36230798	2.0864e-13	-0.369930	10
chr1	36261298	36262046	4.3622e-25	-0.305632	26
chr1	36306599	36306934	4.0904e-21	-0.324756	15
chr1	36309427	36310535	1.9357e-31	-0.532199	18
chr1	36334967	36335471	1.1811e-10	-0.303235	10
chr1	36340569	36341085	8.0189e-07	-0.392967	10
chr1	36353717	36354153	5.0585e-16	0.307310	10
chr1	36354981	36355431	6.9555e-25	0.305939	18
chr1	36386363	36387071	1.8526e-09	0.321720	10
chr1	36490543	36491004	1.5237e-18	-0.520460	10
chr1	36514094	36514873	3.1654e-43	-0.378535	23
chr1	36522742	36522932	1.5486e-16	-0.429500	10
chr1	36533633	36534946	1.216e-58	-0.468126	31
chr1	36536363	36537208	7.0419e-32	-0.378152	22
chr1	36549719	36550201	9.769e-23	-0.452515	12
chr1	36552075	36552426	6.4989e-07	-0.309490	10
chr1	36558861	36559189	2.3009e-27	-0.509016	16
chr1	36598350	36599194	7.2221e-33	-0.501349	22
chr1	36609245	36609725	1.7439e-10	0.382881	10
chr1	36617352	36617994	1.8493e-10	-0.390891	12
chr1	36627384	36627689	2.8451e-18	0.427423	12
chr1	36652868	36653495	3.9206e-13	-0.589198	10
chr1	36662749	36663209	3.2339e-07	0.311710	10
chr1	36671577	36672013	5.1052e-30	-0.555344	14
chr1	36684861	36685595	4.2515e-12	0.324677	13
chr1	36687631	36687813	4.2889e-07	0.332775	10
chr1	36712157	36712725	8.9893e-14	-0.329709	21
chr1	36729404	36730026	1.4392e-25	0.382000	13
chr1	36733488	36733985	9.2447e-11	0.401139	10
chr1	36744171	36744405	1.3492e-05	-0.312916	10
chr1	36790457	36790805	1.762e-10	-0.437044	10
chr1	36816831	36817188	1.2071e-10	-0.450487	10
chr1	36823167	36823990	2.9852e-29	-0.359165	19
chr1	36828567	36829424	5.003e-33	-0.365088	24
chr1	36854610	36855699	3.2551e-43	-0.413009	28
chr1	36878658	36879203	0.00096335	-0.332123	10
chr1	36908161	36908728	2.0861e-52	-0.366062	24
chr1	36920908	36921394	1.8034e-18	0.352276	16
chr1	36923789	36924385	2.6013e-15	0.335936	20
chr1	36937404	36937713	2.0526e-13	-0.386020	12
chr1	36938784	36939346	0.0035418	0.303136	10
chr1	36961497	36961801	6.8407e-11	0.307940	10
chr1	37008900	37009370	0.00013074	-0.392008	10
chr1	37111041	37111231	9.0748e-24	-0.455706	10
chr1	37138160	37138466	1.6762e-10	-0.365746	10
chr1	37145555	37145811	3.1664e-12	-0.378528	12
chr1	37154488	37154811	5.0929e-16	-0.343850	10
chr1	37172133	37172444	5.3411e-09	-0.305510	10
chr1	37182011	37182262	3.14e-22	-0.433050	10
chr1	37185179	37185586	1.5836e-14	-0.379904	10
chr1	37197923	37198631	2.1895e-09	-0.456335	10
chr1	37215043	37215678	2.4703e-39	-0.457232	20
chr1	37221212	37222082	2.0799e-59	-0.558618	27
chr1	37226864	37227161	2.9521e-14	-0.340512	10
chr1	37235943	37236155	8.3033e-05	0.316524	10
chr1	37236507	37237193	1.4554e-15	-0.375069	18
chr1	37245926	37246542	0.00065073	0.340370	10
chr1	37252488	37253212	2.8674e-12	0.307910	10
chr1	37273383	37273875	7.9592e-18	0.514510	10
chr1	37275096	37275584	2.6918e-37	0.469597	17
chr1	37275794	37276135	2.8634e-27	-0.376117	14
chr1	37280215	37280572	1.6647e-10	-0.357861	10
chr1	37311495	37311779	2.3268e-19	0.500327	12
chr1	37318486	37318842	3.5608e-08	0.336215	12
chr1	37323865	37324406	6.2122e-15	0.365071	14
chr1	37327036	37327391	1.4854e-27	0.378679	14
chr1	37332531	37332946	1.125e-30	-0.344271	15
chr1	37338788	37339206	4.5612e-22	-0.536220	10
chr1	37362411	37362781	1.4225e-15	-0.449246	10
chr1	37414887	37415169	5.9637e-10	-0.365987	10
chr1	37428219	37428542	1.5728e-19	-0.340756	14
chr1	37430072	37430570	0.0040696	0.301960	10
chr1	37464636	37464823	7.9751e-22	-0.386050	10
chr1	37478118	37478750	9.1682e-32	-0.521520	15
chr1	37483318	37483546	1.1169e-11	-0.358559	12
chr1	37490660	37491056	2.2046e-37	-0.596752	17
chr1	37491107	37492246	5.662e-16	-0.330255	23
chr1	37498543	37499254	9.4859e-48	-0.369427	32
chr1	37506417	37506812	8.5457e-07	-0.316528	10
chr1	37531600	37533027	9.5556e-35	-0.439685	31
chr1	37539528	37539858	3.6108e-30	-0.461621	14
chr1	37543947	37544267	4.0108e-12	-0.433291	12
chr1	37548992	37549540	3.5216e-14	0.308124	17
chr1	37557567	37558317	1.4605e-14	-0.395625	19
chr1	37611599	37611967	2.2194e-09	-0.375290	10
chr1	37644438	37644708	5.7136e-30	0.465282	13
chr1	37645005	37645309	2.2707e-31	-0.418766	16
chr1	37681165	37681470	1.8689e-12	0.351561	10
chr1	37703621	37703888	3.928e-20	-0.504920	10
chr1	37709575	37710144	9.6651e-44	-0.445953	19
chr1	37714292	37714984	5.1116e-56	-0.551445	24
chr1	37715522	37716345	1.1189e-28	-0.450385	16
chr1	37719711	37720563	1.5578e-61	-0.559720	27
chr1	37734572	37734781	6.904e-32	0.423700	14
chr1	37747675	37747930	2.0129e-16	-0.394200	10
chr1	37748466	37750628	5.2686e-84	-0.514697	39
chr1	37754579	37756645	2.6409e-94	-0.504605	42
chr1	37760166	37760588	3.5645e-13	-0.348567	10
chr1	37768925	37769801	1.9519e-37	-0.515840	21
chr1	37775674	37776061	7.8694e-22	-0.607699	11
chr1	37781659	37781883	1.3859e-23	-0.370354	13
chr1	37800478	37800923	3.158e-10	-0.412956	10
chr1	37808828	37809525	1.1244e-30	-0.619251	14
chr1	37811634	37812361	4.3278e-15	-0.450251	10
chr1	37812820	37813053	1.8026e-23	-0.442837	12
chr1	37817674	37818346	2.1291e-50	-0.414953	26
chr1	37820802	37821477	1.4725e-10	-0.414917	10
chr1	37828772	37829493	3.8614e-13	-0.441846	10
chr1	37845333	37845577	4.821e-13	-0.323390	10
chr1	37847630	37849538	4.4146e-43	-0.421278	31
chr1	37856357	37856826	1.41e-21	-0.493867	10
chr1	37878042	37878442	0.0057722	0.331049	10
chr1	37895689	37895871	8.8053e-23	-0.520671	10
chr1	37903843	37904551	1.0555e-10	0.449402	12
chr1	37905568	37906266	1.2511e-36	0.421106	16
chr1	37906568	37906806	2.4394e-21	0.435190	10
chr1	37907251	37908453	9.0483e-28	-0.409839	23
chr1	37909687	37910046	7.4834e-18	-0.505179	10
chr1	37912232	37912887	0.0014411	-0.334597	12
chr1	37914342	37914694	8.1524e-13	0.492829	10
chr1	37915932	37916135	1.726e-10	0.347219	10
chr1	37922835	37923402	4.501e-10	0.343091	10
chr1	37941673	37942360	0.13331	-0.306364	14
chr1	37944820	37945390	5.9958e-11	0.376110	10
chr1	37967750	37968267	3.3731e-06	0.306760	10
chr1	37973546	37974235	0.84422	0.322357	10
chr1	37992540	37992681	3.2686e-15	-0.321440	10
chr1	38014078	38015127	4.4284e-30	-0.361767	27
chr1	38074745	38075064	3.9268e-11	-0.384083	10
chr1	38076507	38077274	2.1588e-16	-0.300028	24
chr1	38077308	38077644	2.2063e-29	-0.544789	15
chr1	38080395	38080650	7.4835e-26	-0.611645	12
chr1	38084099	38085794	8.7336e-74	-0.387236	47
chr1	38092476	38092929	1.5793e-19	-0.322296	14
chr1	38101205	38101513	2.8128e-29	-0.311517	18
chr1	38103068	38103752	1.7588e-23	-0.489425	15
chr1	38123208	38123592	2.3814e-15	-0.304971	14
chr1	38123616	38123819	1.7295e-25	-0.475020	15
chr1	38140511	38140753	2.9152e-27	-0.493158	12
chr1	38147139	38147471	3.7449e-09	0.306760	10
chr1	38157004	38157250	4.2901e-23	-0.416658	12
chr1	38160953	38162019	1.4588e-34	-0.372966	20
chr1	38173456	38173839	5.4625e-19	-0.475229	17
chr1	38177283	38177598	0.018698	-0.387613	10
chr1	38186548	38186805	6.8269e-08	0.318180	10
chr1	38194271	38195375	8.4709e-74	-0.583409	36
chr1	38199797	38200156	4.731e-45	-0.347794	18
chr1	38205367	38205480	9.159e-16	-0.404070	10
chr1	38211470	38212182	6.2658e-18	0.417712	20
chr1	38219997	38220648	0.00010162	-0.308330	10
chr1	38227554	38227869	1.2391e-16	0.352540	12
chr1	38247497	38248080	3.1526e-42	-0.450580	21
chr1	38252917	38253099	4.5471e-10	-0.411477	10
chr1	38259731	38260337	2.0585e-49	-0.436482	24
chr1	38260615	38261722	4.6431e-30	0.429790	20
chr1	38283478	38284035	7.144e-35	-0.503107	18
chr1	38296744	38297202	7.2021e-34	-0.462722	15
chr1	38297702	38298216	0.81622	-0.305311	10
chr1	38300580	38302047	7.1976e-45	-0.355878	45
chr1	38310158	38310472	4.733e-12	-0.324600	10
chr1	38347860	38348462	1.5353e-08	0.363128	13
chr1	38382559	38382958	1.0449e-27	0.362121	14
chr1	38388016	38388307	4.1156e-29	-0.306592	12
chr1	38486276	38486733	0.0085567	0.309202	10
chr1	38549120	38549652	1.5224e-22	-0.371026	17
chr1	38593477	38594243	6.4368e-26	0.387857	16
chr1	38622672	38622986	1.8866e-19	-0.419855	15
chr1	38626499	38627146	9.4691e-21	-0.450985	12
chr1	38652240	38652432	1.731e-23	-0.448703	12
chr1	38722914	38723242	2.3453e-15	0.332525	12
chr1	38788632	38788841	1.938e-11	-0.345429	10
chr1	38790883	38791502	4.1625e-11	-0.314200	14
chr1	38794366	38796171	1.3828e-62	-0.447747	46
chr1	38902427	38902875	2.385e-19	-0.431757	12
chr1	39185493	39186280	7.032e-22	-0.425067	16
chr1	39186981	39187157	2.958e-18	0.355570	10
chr1	39262234	39262534	7.8167e-11	0.314330	10
chr1	39379512	39380465	3.2863e-27	0.436667	19
chr1	39396701	39397030	1.5119e-11	0.347810	10
chr1	39412092	39412665	1.2911e-17	0.496961	12
chr1	39417235	39417403	2.3794e-26	-0.443588	13
chr1	39442365	39442625	4.1359e-05	0.309990	10
chr1	39443385	39443754	1.6035e-16	-0.384854	13
chr1	39461417	39462213	1.0848e-09	-0.375043	14
chr1	39462710	39462855	5.3159e-15	-0.300477	11
chr1	39482455	39482719	1.9169e-10	0.432860	10
chr1	39563828	39564654	2.3423e-29	-0.404142	19
chr1	39574493	39575832	8.5739e-85	-0.450849	46
chr1	39581196	39582914	3.2535e-33	-0.381423	34
chr1	39584224	39584715	1.7458e-20	-0.434631	14
chr1	39599477	39600164	6.295e-12	0.322380	10
chr1	39619160	39619435	6.9197e-22	-0.480306	12
chr1	39636376	39637462	5.3468e-31	-0.434920	21
chr1	39638886	39639084	2.9298e-11	-0.319570	10
chr1	39660030	39660384	3.8945e-06	0.313593	10
chr1	39663298	39663821	2.3707e-33	-0.411936	17
chr1	39688464	39689446	6.3275e-31	-0.427702	21
chr1	39711311	39711818	1.9031e-16	0.584762	10
chr1	39739956	39740479	3.7736e-08	-0.310782	13
chr1	39745649	39746717	1.6789e-40	-0.441901	20
chr1	39749858	39750171	1.2253e-14	-0.418397	10
chr1	39758890	39759151	7.4218e-17	-0.431157	13
chr1	39760837	39761195	3.8797e-14	-0.400576	10
chr1	39771338	39771467	3.4023e-12	-0.353130	10
chr1	39783151	39783493	0.0087189	-0.305644	10
chr1	39833990	39834785	5.73e-26	-0.411731	19
chr1	39839694	39839944	1.3522e-30	-0.465627	14
chr1	39896475	39896680	6.3581e-14	-0.364330	10
chr1	39909681	39910149	5.8063e-08	-0.322353	12
chr1	39916753	39916900	1.6108e-20	-0.415517	12
chr1	39923350	39923619	2.0965e-12	-0.375551	10
chr1	39945108	39945649	8.6938e-13	-0.329130	10
chr1	39947256	39948943	6.6746e-61	-0.400539	41
chr1	39953536	39954522	9.6558e-15	-0.343703	23
chr1	39961642	39962378	3.3994e-15	-0.377397	15
chr1	39987785	39988139	5.295e-27	-0.558738	12
chr1	39997586	39997900	8.3337e-15	-0.385810	10
chr1	40013218	40013720	4.1532e-17	-0.383796	15
chr1	40032476	40033289	1.4257e-26	-0.304213	18
chr1	40033370	40033758	1.0405e-26	-0.438337	16
chr1	40046551	40047270	2.1627e-34	-0.332488	23
chr1	40095772	40096239	7.9071e-07	-0.317927	10
chr1	40104437	40105021	5.0587e-17	-0.356016	22
chr1	40105424	40105932	8.0196e-10	-0.326616	12
chr1	40145322	40145917	1.3084e-20	-0.373140	17
chr1	40158053	40158769	1.4124e-41	-0.366328	32
chr1	40170490	40171256	4.6932e-27	-0.402261	19
chr1	40188865	40189069	2.0306e-13	-0.502964	10
chr1	40202336	40202964	1.7845e-28	-0.412983	20
chr1	40270315	40270874	9.6865e-46	-0.439234	23
chr1	40278320	40279273	3.361e-37	-0.425452	25
chr1	40289718	40290019	3.1435e-13	-0.300094	15
chr1	40295700	40295953	1.4615e-09	-0.314792	12
chr1	40305959	40306958	2.1624e-54	-0.565892	28
chr1	40341341	40342528	2.3607e-84	-0.415631	48
chr1	40354388	40355039	2.2415e-28	-0.318872	18
chr1	40365964	40366233	1.0361e-29	-0.332340	15
chr1	40374714	40375971	6.1504e-36	-0.488623	21
chr1	40386223	40386907	3.4253e-05	-0.326589	10
chr1	40397962	40398538	1.1245e-21	-0.319400	16
chr1	40407552	40408020	1.2957e-21	-0.448840	10
chr1	40421485	40421769	1.8688e-15	-0.402720	10
chr1	40427220	40427646	3.2745e-20	-0.391137	13
chr1	40429109	40429666	2.6136e-76	-0.687080	31
chr1	40439686	40439866	4.6194e-21	-0.307650	12
chr1	40440551	40440788	1.1311e-21	-0.437564	11
chr1	40461620	40462100	5.0634e-25	0.379221	14
chr1	40463363	40463643	2.6441e-17	-0.482860	10
chr1	40481522	40482053	3.3813e-12	0.395470	10
chr1	40505569	40505885	1.3071e-21	-0.501278	10
chr1	40537624	40537895	1.6465e-30	-0.525454	14
chr1	40583518	40584291	4.7217e-06	0.410576	12
chr1	40592046	40592660	5.1079e-53	-0.327303	31
chr1	40599719	40600648	1.7169e-37	0.359807	25
chr1	40609964	40610567	1.4774e-48	-0.604828	19
chr1	40615234	40615497	2.9277e-17	-0.417416	10
chr1	40626640	40628173	7.2559e-70	-0.440680	46
chr1	40640468	40641629	3.8357e-32	0.411510	20
chr1	40650833	40651127	3.4521e-22	-0.546563	13
chr1	40653576	40653721	1.1409e-09	-0.351294	10
chr1	40658644	40659182	4.8574e-07	-0.391083	10
chr1	40679345	40679837	8.0433e-19	-0.512335	10
chr1	40696898	40698151	1.5386e-21	0.324886	18
chr1	40715585	40717204	1.2217e-71	0.572265	35
chr1	40722704	40723501	6.4488e-13	0.387887	11
chr1	40726547	40726857	3.1661e-13	-0.314869	11
chr1	40730467	40730988	2.9542e-29	0.470704	19
chr1	40752319	40752832	4.6762e-30	0.394656	16
chr1	40878647	40879002	2.4902e-36	0.342928	18
chr1	40895677	40896098	7.7069e-08	-0.336264	10
chr1	40896841	40897215	7.1794e-20	0.614284	10
chr1	40899554	40900066	5.8762e-22	0.502350	10
chr1	40926988	40927745	4.6434e-09	0.305590	10
chr1	40950995	40951628	1.4232e-21	0.339606	16
chr1	40956776	40957564	3.5202e-33	-0.418453	22
chr1	40970622	40971549	1.0888e-50	-0.545918	23
chr1	40971559	40972057	6.937e-11	-0.300200	13
chr1	40974790	40974943	6.064e-17	0.367730	10
chr1	40978515	40978853	5.8906e-18	-0.569055	10
chr1	40983484	40984649	1.642e-53	-0.507676	29
chr1	41000827	41001193	5.7772e-09	-0.400602	10
chr1	41020974	41021746	4.203e-28	-0.533472	16
chr1	41036670	41037422	3.2439e-27	-0.499208	16
chr1	41044858	41045307	2.1766e-15	0.482041	10
chr1	41045497	41046546	1.1226e-34	-0.387311	29
chr1	41046560	41046911	6.1537e-23	-0.464762	13
chr1	41047609	41048089	4.6426e-45	-0.580316	21
chr1	41054543	41055020	4.9192e-39	-0.515604	19
chr1	41056290	41056486	3.7036e-17	-0.474610	10
chr1	41059396	41059650	2.4286e-10	-0.305060	10
chr1	41081840	41082296	3.446e-05	0.360604	10
chr1	41082686	41083188	1.4663e-23	0.371400	14
chr1	41086943	41087162	4.1163e-06	-0.323623	10
chr1	41087989	41089220	1.4029e-66	-0.392331	36
chr1	41093136	41093436	3.4271e-24	-0.522766	12
chr1	41093911	41094314	2.9922e-15	-0.402814	10
chr1	41096586	41097029	1.0252e-15	-0.466887	10
chr1	41099015	41100474	4.4276e-51	-0.451620	38
chr1	41102922	41103705	4.8038e-36	0.407332	22
chr1	41104687	41105691	7.0014e-53	-0.508575	33
chr1	41112368	41112701	3.6958e-28	-0.585826	14
chr1	41118734	41119157	4.0004e-07	-0.306010	10
chr1	41119743	41120204	4.7445e-14	-0.466313	10
chr1	41134296	41134605	1.0059e-44	-0.487955	18
chr1	41142750	41143046	2.06e-20	0.311310	10
chr1	41149450	41149720	4.5243e-20	-0.333493	14
chr1	41153031	41154067	2.1446e-48	-0.387997	38
chr1	41162039	41162386	1.3806e-11	0.404748	10
chr1	41162651	41162888	0.0003765	0.305099	12
chr1	41168288	41168704	1.4667e-09	-0.429512	10
chr1	41169213	41169472	1.9877e-15	-0.440773	10
[truncated: 45,238 more rows]

## Sheet: Liver vs Heart
chrom	start	end	adj. p-value	delta methylation	#CpGs
chr1	238553	238965	3.8812e-11	-0.419110	10
chr1	590992	591284	2.4727e-10	0.333998	10
chr1	1227175	1227313	9.1535e-13	-0.391011	10
chr1	1598942	1599447	3.2573e-13	-0.339979	21
chr1	1617761	1618053	3.0228e-27	-0.454272	15
chr1	1625497	1626723	7.3315e-36	-0.345532	36
chr1	1711411	1711888	1.8388e-34	-0.374660	18
chr1	1931646	1931799	1.9406e-18	-0.527346	10
chr1	2033547	2033914	4.796e-28	-0.411223	13
chr1	2042693	2042880	1.8266e-07	-0.359932	10
chr1	2905324	2907040	1.3288e-59	-0.314845	38
chr1	2911190	2911551	7.1642e-50	-0.471642	21
chr1	2913305	2913472	1.2592e-11	-0.374687	10
chr1	2918463	2919072	1.5665e-22	-0.366469	13
chr1	2922157	2922484	1.3677e-30	-0.514645	13
chr1	2928667	2930530	5.9716e-139	-0.419830	61
chr1	2958493	2959026	1.0047e-11	-0.335541	16
chr1	3018413	3018671	9.7042e-16	-0.300646	12
chr1	3602125	3602560	8.347e-15	-0.370931	10
chr1	3627343	3627516	1.0461e-11	-0.329907	10
chr1	3751487	3751833	1.1359e-25	-0.337734	14
chr1	4081250	4081583	3.6968e-09	-0.339042	10
chr1	4212717	4212959	4.3426e-14	-0.363196	10
chr1	4322894	4323178	1.812e-07	-0.426714	10
chr1	4335301	4335745	4.3228e-15	-0.336808	10
chr1	4366380	4366814	1.6713e-06	-0.300112	17
chr1	4474264	4474738	0.00081128	-0.307772	10
chr1	4838622	4838867	2.1086e-11	0.307931	10
chr1	4889264	4889536	6.1593e-21	0.332649	13
chr1	5384988	5385210	2.5514e-11	0.314431	10
chr1	6170238	6170667	1.2234e-06	-0.306785	12
chr1	6211556	6211950	5.7922e-14	-0.462245	10
chr1	6294982	6295466	7.9786e-21	-0.424010	20
chr1	6322691	6323184	0.0016802	-0.318485	10
chr1	6334816	6335403	8.7693e-06	-0.318581	10
chr1	6464554	6464966	1.2105e-19	-0.321460	18
chr1	6680999	6681423	2.4736e-20	-0.347308	12
chr1	6759045	6759857	9.2283e-14	-0.381035	12
chr1	6848658	6849001	9.8592e-21	-0.421127	10
chr1	6938735	6939493	5.2949e-10	-0.322091	10
chr1	6955467	6955914	1.3915e-10	-0.307687	10
chr1	7093964	7094156	4.9157e-17	0.326615	10
chr1	7190060	7190213	2.5813e-11	0.355810	10
chr1	7480720	7481011	8.1623e-10	-0.321480	10
chr1	7608093	7608572	5.7991e-07	0.329925	12
chr1	7610636	7611018	4.5627e-19	0.370609	12
chr1	7686533	7686702	2.7574e-12	0.328193	10
chr1	7888955	7889284	1.3498e-11	-0.378666	10
chr1	7922204	7922778	3.5388e-22	-0.341675	13
chr1	8083216	8083517	2.6039e-11	-0.309062	10
chr1	8201933	8202123	3.9915e-20	0.372108	12
chr1	8387894	8388252	6.8804e-18	-0.425095	12
chr1	8582828	8583038	4.0472e-12	-0.349071	10
chr1	8751360	8751551	7.3875e-16	-0.318977	10
chr1	8857508	8857969	4.5094e-22	-0.321351	20
chr1	8864412	8865547	7.4296e-45	-0.362329	28
chr1	8891877	8892700	8.2508e-66	-0.309177	41
chr1	8915019	8915574	5.5192e-23	-0.341138	16
chr1	8955600	8955797	6.2797e-17	-0.362661	10
chr1	9049454	9050047	1.0889e-12	-0.342532	12
chr1	9052515	9053178	7.6312e-14	-0.312807	12
chr1	9073288	9073788	1.0353e-08	-0.336647	13
chr1	9153578	9154137	3.3685e-23	-0.336215	19
chr1	9186126	9186596	8.8908e-12	-0.330042	12
chr1	9186878	9187326	1.7158e-11	-0.329979	12
chr1	9240555	9241033	1.8443e-13	-0.303625	14
chr1	9286625	9286946	3.7824e-10	-0.329490	10
chr1	9397715	9397879	1.6941e-14	-0.300914	10
chr1	9578868	9579197	1.2522e-30	-0.486009	15
chr1	9603056	9603294	3.1873e-11	0.305511	10
chr1	9621381	9621805	5.8352e-24	-0.381658	14
chr1	9645199	9645909	5.0251e-06	-0.363072	10
chr1	9679830	9680437	1.3327e-37	-0.365278	27
chr1	9697445	9697747	6.1511e-20	0.463396	10
chr1	9701788	9702184	0.00022042	0.312056	10
chr1	9725896	9726145	9.7146e-28	0.339248	20
chr1	9787247	9787543	1.5203e-11	-0.322552	10
chr1	9831085	9831526	1.0474e-09	-0.371220	10
chr1	10616242	10616433	1.2096e-12	-0.339280	10
chr1	11222060	11222344	5.4319e-15	-0.359049	10
chr1	11321725	11321988	4.5659e-29	-0.416088	13
chr1	11376893	11377094	1.8542e-13	-0.314079	10
chr1	11408191	11408607	2.1919e-28	-0.340857	16
chr1	11417767	11418277	3.1981e-14	0.359285	12
chr1	11493430	11494530	1.4576e-28	-0.313397	29
chr1	11507551	11507938	2.5098e-05	-0.326756	10
chr1	11520316	11521315	1.8625e-44	-0.405572	25
chr1	11552689	11553120	2.6131e-12	-0.369563	10
chr1	11732121	11732498	1.045e-08	-0.396391	10
chr1	11744538	11745060	6.3426e-16	0.361661	14
chr1	11756104	11756383	7.2385e-20	0.523263	10
chr1	11783900	11785086	4.5662e-51	0.336559	41
chr1	11790225	11790771	1.0795e-22	-0.431844	13
chr1	11813401	11813796	1.7269e-09	-0.330231	10
chr1	11899556	11899915	7.1285e-07	0.311093	10
chr1	11987969	11988528	4.1427e-08	-0.316166	10
chr1	12034798	12035074	2.6639e-10	-0.329214	10
chr1	12121758	12122196	2.0009e-08	-0.315130	10
chr1	12823819	12824197	3.3282e-08	0.346823	10
chr1	12829833	12830470	5.2104e-13	0.357213	10
chr1	13089900	13090401	0.039273	0.386849	10
chr1	13549504	13550159	3.9095e-17	-0.338130	17
chr1	13554392	13554784	2.3383e-06	-0.352283	10
chr1	13694907	13695326	7.7007e-20	-0.454404	10
chr1	13779435	13779861	7.8374e-11	-0.355887	10
chr1	13836376	13836589	6.6175e-14	-0.377751	10
chr1	13981331	13981539	0.04689	-0.300670	10
chr1	14045032	14045889	1.8765e-18	-0.319269	17
chr1	14048086	14048573	3.4428e-11	-0.316855	12
chr1	14217618	14217815	1.4532e-10	-0.313141	10
chr1	14537581	14537865	2.9569e-18	0.323381	13
chr1	14551093	14551473	4.9996e-11	-0.350427	10
chr1	14728500	14729098	1.4711e-32	0.360717	20
chr1	14732159	14732504	3.1347e-20	0.396601	11
chr1	14757033	14758584	8.0318e-20	-0.309312	25
chr1	14761814	14762345	4.8366e-09	-0.368688	12
chr1	14794128	14794347	2.7346e-15	-0.377064	10
chr1	14896650	14897063	1.6887e-48	0.301211	30
chr1	14898524	14898803	2.0992e-07	-0.341975	10
chr1	14907232	14907417	2.5338e-20	-0.463150	10
chr1	14923234	14923710	9.0435e-13	-0.324667	14
chr1	15264463	15264856	4.9579e-28	0.306053	18
chr1	15281501	15281644	1.4756e-10	-0.308411	10
chr1	15291713	15292287	9.4752e-43	-0.411745	21
chr1	15303792	15304282	2.1808e-21	-0.371321	13
chr1	15358003	15358595	1.2463e-11	0.302836	10
chr1	15427773	15428038	4.0158e-06	-0.301248	10
chr1	15510437	15511490	6.9088e-09	-0.322684	10
chr1	15776323	15776815	2.2115e-23	-0.462785	12
chr1	15803452	15803690	4.3798e-06	-0.330756	10
chr1	16288085	16288532	4.4396e-10	-0.406342	10
chr1	16467687	16468434	1.9818e-16	-0.322062	15
chr1	16479628	16480033	1.605e-25	-0.350069	12
chr1	16482258	16482929	2.1913e-19	-0.360300	12
chr1	16496560	16497043	4.8078e-20	-0.379789	12
chr1	16864812	16865286	2.1683e-20	-0.313941	19
chr1	16881330	16881581	1.5575e-13	-0.335732	15
chr1	17113760	17114012	2.9188e-20	0.302450	14
chr1	17346502	17347183	1.6966e-24	-0.384622	13
chr1	17404470	17404567	3.0597e-07	0.335489	10
chr1	17410893	17411254	3.427e-21	-0.306192	12
chr1	17699118	17699443	0.034836	0.363607	10
chr1	17860207	17860469	6.6148e-14	-0.318803	10
chr1	18691624	18692259	1.6015e-12	0.314150	13
chr1	18704468	18705194	1.7772e-31	-0.328682	22
chr1	18707059	18707479	4.813e-08	-0.338042	10
chr1	18719044	18719694	3.8414e-12	0.337604	17
chr1	19077324	19077985	2.3446e-06	-0.305151	10
chr1	19560024	19560547	5.8992e-09	-0.318192	12
chr1	19576493	19576829	1.6865e-09	0.325373	10
chr1	19737712	19738051	4.841e-14	-0.340833	10
chr1	19825917	19826225	9.742e-10	-0.336984	10
chr1	20370612	20370867	1.2326e-11	-0.318373	10
chr1	20553343	20553917	1.6247e-16	-0.381035	15
chr1	20769903	20770099	4.7451e-20	-0.463449	10
chr1	20796305	20796599	2.9352e-09	0.386780	10
chr1	21331782	21332224	7.2791e-29	-0.467209	19
chr1	21335134	21335674	7.1857e-08	-0.322825	12
chr1	21476079	21476663	2.9512e-12	-0.416502	10
chr1	21513102	21513494	1.8659e-16	-0.414990	10
chr1	21521820	21522101	2.658e-20	0.305684	16
chr1	22026524	22026772	2.8646e-19	-0.348801	10
chr1	22117227	22117703	2.0955e-50	0.322596	23
chr1	22172870	22173110	2.0534e-14	0.361668	12
chr1	22595456	22596027	1.8796e-16	-0.421386	13
chr1	22609359	22609568	1.6483e-14	-0.352710	10
chr1	22651797	22652162	5.4105e-26	-0.492658	12
chr1	22657433	22657866	8.1295e-25	-0.335223	20
chr1	22686087	22686287	0.013385	-0.324700	10
chr1	22951310	22951697	2.7559e-14	-0.396430	14
chr1	22969301	22969608	1.8532e-33	-0.426793	14
chr1	22986462	22986760	4.8977e-09	0.343122	10
chr1	23001365	23001866	7.1133e-15	0.320151	13
chr1	23123345	23123685	2.7857e-10	0.330761	14
chr1	23125623	23126256	1.273e-09	0.332934	18
chr1	23161285	23161756	2.8359e-09	-0.343617	10
chr1	23166092	23166373	3.1854e-12	-0.383087	10
chr1	23289455	23289941	3.0275e-12	0.361302	10
chr1	23305210	23306032	3.1004e-33	-0.344236	20
chr1	23365744	23366030	9.0803e-10	0.329818	12
chr1	23377946	23378028	3.4494e-20	0.352709	10
chr1	23466323	23466647	6.5583e-09	-0.332926	10
chr1	23499285	23499788	1.1007e-11	-0.351710	10
chr1	23517164	23517277	3.6124e-09	-0.301053	10
chr1	23641864	23642437	1.5362e-08	-0.363303	10
chr1	23844756	23845315	1.5438e-21	-0.369333	18
chr1	24092942	24093802	1.3832e-53	-0.425052	26
chr1	24545240	24545702	1.4117e-51	-0.368969	24
chr1	24768170	24768438	8.3444e-20	-0.407828	10
chr1	24930801	24931363	1.1556e-09	-0.335468	12
chr1	25015111	25015405	2.9382e-17	0.348378	10
chr1	25081028	25081274	1.9899e-27	-0.486563	12
chr1	25281069	25281386	0.0023792	-0.309903	10
chr1	25404177	25404488	2.146e-07	-0.327094	10
chr1	25562847	25563925	6.8753e-21	-0.324508	22
chr1	25739493	25739832	2.6268e-11	-0.330501	18
chr1	25761439	25761673	1.3704e-15	-0.359411	10
chr1	25892200	25892638	5.6111e-10	-0.375577	10
chr1	25994357	25994900	7.395e-33	-0.369325	19
chr1	26080737	26081197	3.3569e-12	-0.308932	10
chr1	26083020	26083391	4.0764e-12	-0.328815	12
chr1	26200905	26201007	6.5642e-20	-0.368356	10
chr1	26325108	26325278	5.6387e-09	-0.343692	10
chr1	26606329	26607263	1.8419e-49	-0.342168	26
chr1	26634915	26635249	4.9453e-26	-0.380232	13
chr1	26676771	26676964	4.5615e-06	0.350729	10
chr1	27256236	27256522	2.4774e-29	-0.415481	19
chr1	27293174	27293339	1.6175e-10	0.361402	10
chr1	27297518	27297714	3.9803e-15	-0.374409	10
chr1	27348014	27348510	1.2444e-27	-0.370594	20
chr1	27422008	27422222	5.865e-19	-0.425024	13
chr1	27574188	27574994	2.7012e-24	-0.308799	23
chr1	27690996	27691640	3.6743e-16	0.326853	18
chr1	27702235	27703069	9.1316e-24	-0.482506	16
chr1	27720864	27721199	4.6347e-14	0.306025	17
chr1	27761150	27761454	1.4893e-20	0.310102	17
chr1	27764647	27764872	4.1179e-17	-0.387193	10
chr1	27771218	27772828	4.3422e-39	-0.364164	34
chr1	27819336	27819566	5.5168e-13	-0.438799	10
chr1	27830893	27831161	7.9063e-16	-0.351029	12
chr1	28263400	28263946	7.2177e-14	-0.343775	17
chr1	28285364	28285711	1.0096e-21	-0.469134	10
chr1	28306514	28306839	3.0706e-22	-0.419452	12
chr1	28347257	28347440	2.0097e-18	0.407870	10
chr1	28715457	28715776	2.6693e-07	-0.325199	10
chr1	28834287	28834591	1.3253e-18	-0.377172	10
chr1	28858360	28858644	1.5425e-25	-0.413155	13
chr1	28938736	28939080	3.0199e-20	-0.434502	10
chr1	28955530	28956484	1.3908e-46	0.319510	28
chr1	29056633	29056812	6.6052e-20	-0.374792	12
chr1	29303674	29303912	5.0885e-16	-0.315964	10
chr1	29544763	29545097	4.8067e-08	-0.306712	10
chr1	29612608	29612943	4.7979e-13	-0.389357	10
chr1	29887143	29887266	2.0854e-20	-0.368149	10
chr1	30026456	30027114	2.6506e-35	-0.368528	24
chr1	30049725	30050456	2.6034e-21	-0.360647	13
chr1	30160757	30162534	1.9588e-129	0.360949	61
chr1	30169852	30170486	2.2627e-37	0.380253	30
chr1	30171157	30171587	7.5425e-31	0.339524	22
chr1	30182857	30183814	6.7497e-37	-0.339404	21
chr1	30184249	30184677	2.5458e-18	-0.391541	10
chr1	30344520	30344856	1.6516e-06	-0.327262	10
chr1	30809414	30809721	3.1298e-05	-0.307156	10
chr1	31714051	31714307	1.0572e-14	-0.303888	10
chr1	31920977	31921250	5.3221e-23	-0.466106	13
chr1	32156511	32156749	1.8565e-13	-0.397711	10
chr1	32167335	32167507	3.3173e-06	-0.322004	10
chr1	32206338	32206685	4.3983e-05	0.315901	10
chr1	32651402	32652143	5.0842e-30	-0.346036	36
chr1	32673271	32673412	6.0301e-26	-0.504729	12
chr1	32684041	32684602	3.7878e-40	-0.328428	25
chr1	32740215	32740508	1.5197e-05	-0.356397	10
chr1	32764933	32765666	3.8119e-26	-0.323799	21
chr1	32839733	32839976	2.0329e-10	-0.310060	10
chr1	32884348	32884944	2.0675e-39	-0.431055	29
chr1	33035692	33035973	1.76e-08	0.311257	10
chr1	33477818	33478344	9.6113e-16	-0.323377	12
chr1	33684912	33685569	7.4406e-43	-0.396285	25
chr1	33846259	33846676	2.7415e-18	-0.392470	10
chr1	33886260	33886613	1.6343e-17	-0.345856	12
chr1	33887523	33888041	1.3856e-17	-0.363453	15
chr1	34373699	34374617	1.8439e-25	-0.321857	21
chr1	34381260	34381672	8.6884e-12	-0.320672	10
chr1	34942825	34943529	5.63e-37	-0.330003	22
chr1	35228547	35229133	2.7401e-39	-0.415919	19
chr1	35271558	35272225	0.0037746	0.314236	12
chr1	35305013	35305683	5.7427e-10	-0.326410	10
chr1	35342308	35342455	4.2641e-17	-0.375376	10
chr1	35413083	35413318	9.0595e-19	-0.333212	10
chr1	35741264	35741738	7.8892e-26	-0.373959	15
chr1	35757692	35758081	7.4904e-11	-0.329069	10
chr1	35857160	35857591	1.769e-23	-0.414997	16
chr1	36003969	36005450	1.1516e-78	-0.448766	34
chr1	36009584	36009975	3.7204e-10	-0.309051	10
chr1	36027798	36028325	3.1161e-05	-0.366125	10
chr1	36045490	36045767	5.0204e-17	0.311194	10
chr1	36053949	36054579	1.3673e-08	-0.318438	10
chr1	36089885	36091049	3.887e-27	-0.353472	22
chr1	36123114	36123294	1.6826e-13	-0.346720	10
chr1	36132901	36133090	9.7385e-14	-0.441614	10
chr1	36347171	36347965	2.302e-26	-0.393755	20
chr1	36355092	36355603	1.6492e-13	-0.340081	13
chr1	36635181	36635710	1.6198e-09	0.313322	12
chr1	36639662	36639857	3.9797e-08	0.302709	10
chr1	36645789	36646188	5.3288e-22	0.353878	13
chr1	36875355	36876319	2.5583e-35	-0.338613	25
chr1	36919609	36919825	1.7827e-07	-0.309230	10
chr1	36920908	36921381	3.7241e-29	-0.510497	15
chr1	36924854	36925010	5.7867e-14	-0.310980	10
chr1	36960415	36960617	9.0692e-19	0.465859	10
chr1	36961497	36961801	7.0895e-15	-0.357617	10
chr1	37252653	37253361	1.8494e-09	-0.347320	10
chr1	37311495	37311821	0.00010176	-0.319800	13
chr1	37327043	37327391	4.3728e-24	-0.395203	13
chr1	37494594	37495153	1.6506e-17	-0.324988	12
chr1	37548992	37549540	1.4512e-24	-0.361017	17
chr1	37644438	37644708	1.8819e-20	-0.466620	13
chr1	37681165	37681470	6.6823e-07	-0.311651	10
chr1	37734508	37734781	9.6481e-34	-0.452702	15
chr1	37817674	37818346	2.7822e-20	0.311598	26
chr1	37822266	37822887	1.6308e-20	0.308004	19
chr1	37884793	37884965	1.0813e-17	0.353211	10
chr1	37903843	37904701	0.065343	-0.303709	13
chr1	37905409	37906266	1.9335e-32	-0.351737	24
chr1	37906568	37907055	1.6467e-16	-0.372895	15
chr1	37910045	37910927	5.4957e-44	-0.438645	27
chr1	37922835	37923830	1.1743e-27	-0.364371	19
chr1	37936273	37936826	8.4924e-21	0.334585	17
chr1	37961366	37961629	2.3895e-05	0.354179	10
chr1	37967757	37968289	7.4727e-10	-0.348758	10
chr1	37973546	37974235	3.9035e-07	-0.387949	10
chr1	38095616	38096596	6.6598e-15	-0.339228	18
chr1	38113251	38113393	1.439e-15	-0.327978	10
chr1	38199111	38199332	2.4544e-05	-0.342833	10
chr1	38219234	38219577	1.2274e-08	-0.346553	10
chr1	38593322	38594243	1.2764e-16	-0.322987	17
chr1	38722914	38723242	1.7013e-16	-0.349488	12
chr1	39184279	39184746	1.4291e-11	-0.404692	10
chr1	39186795	39187396	8.4868e-22	-0.321523	15
chr1	39380309	39380544	4.2043e-07	-0.344045	10
chr1	39396701	39397030	1.093e-09	-0.320867	10
chr1	39574012	39574422	2.2125e-10	-0.321295	13
chr1	39699901	39700114	2.5539e-24	-0.488477	13
chr1	40247608	40248177	8.6955e-12	-0.312327	10
chr1	40300021	40300845	2.0096e-70	-0.328519	32
chr1	40332901	40333159	0.00032893	0.360583	14
chr1	40444773	40445436	9.865e-12	-0.315591	13
chr1	40493309	40494100	4.5069e-05	-0.306664	10
chr1	40501776	40502307	1.5311e-19	-0.376972	11
chr1	40583405	40584161	0.075244	-0.305621	10
chr1	40640023	40640531	6.6491e-10	-0.311283	10
chr1	40752319	40752832	9.6104e-22	-0.322754	16
chr1	40873421	40873922	4.0909e-28	-0.394340	14
chr1	40878647	40879058	1.4222e-41	-0.360023	21
chr1	41066970	41067096	7.4383e-11	0.308779	10
chr1	41093900	41094378	1.316e-13	0.303423	15
chr1	41139436	41139675	2.4494e-09	0.313814	11
chr1	41353149	41353764	8.0559e-13	-0.369539	10
chr1	41436885	41437114	2.8078e-11	-0.347212	10
chr1	41454701	41454890	2.7255e-16	-0.363464	12
chr1	41460283	41460794	1.893e-06	-0.304891	12
chr1	41614080	41614227	1.7489e-22	-0.390176	11
chr1	41728987	41729286	8.42e-15	0.510790	10
chr1	41798427	41799578	1.4251e-13	-0.310295	17
chr1	42070786	42071573	0.0080216	-0.302634	11
chr1	42088617	42089019	9.6896e-08	-0.335061	12
chr1	42235743	42236311	8.1797e-07	0.300005	12
chr1	42244573	42245068	3.278e-08	-0.313666	17
chr1	42251008	42251885	2.8893e-06	-0.318417	15
chr1	42256792	42257736	1.1279e-45	-0.445127	23
chr1	42392191	42392635	1.2023e-17	-0.418708	12
chr1	42405019	42405967	2.9422e-60	-0.392440	32
chr1	42535422	42536106	2.398e-24	-0.367128	19
chr1	42553174	42553276	2.4758e-17	-0.472509	10
chr1	42645578	42645819	1.6514e-05	-0.307995	10
chr1	42660145	42660292	1.226e-07	0.310066	10
chr1	42776392	42776849	8.6963e-29	-0.448892	16
chr1	43113506	43114216	9.6931e-25	-0.353303	16
chr1	43205391	43206369	1.2958e-41	-0.322333	30
chr1	43213363	43213790	7.1858e-09	-0.312089	10
chr1	43440791	43441813	1.6483e-62	-0.354153	38
chr1	43476536	43476941	4.443e-13	-0.347724	10
chr1	43502680	43503064	1.2549e-16	-0.354134	13
chr1	43505951	43508602	5.7181e-62	-0.316708	38
chr1	43605611	43605836	9.8085e-07	-0.308575	10
chr1	43607879	43608168	2.6103e-11	-0.388142	10
chr1	43640701	43641092	0.040059	-0.311074	10
chr1	43672907	43673064	2.2264e-16	-0.421873	10
chr1	43747706	43748041	2.5075e-15	0.309172	10
chr1	43805306	43805410	2.1798e-12	-0.323384	10
chr1	43820519	43820667	6.6021e-13	-0.433758	10
chr1	43859870	43860415	6.8898e-05	-0.364286	10
chr1	43885276	43886205	1.6752e-53	-0.474165	33
chr1	43913811	43914078	4.7921e-23	-0.366815	12
chr1	43917482	43917741	1.2598e-13	-0.400314	10
chr1	43938360	43938520	2.3539e-14	0.343228	10
chr1	43984654	43985447	2.2706e-18	-0.306629	18
chr1	44006665	44007352	1.0692e-34	-0.438251	16
chr1	44011188	44011738	3.47e-08	-0.345647	13
chr1	44012344	44012665	3.2126e-11	-0.349540	14
chr1	44014438	44014844	2.2941e-06	-0.347015	12
chr1	44049558	44049797	1.2287e-19	-0.383720	12
chr1	44055188	44055495	0.00026767	-0.321639	10
chr1	44356294	44356871	8.4166e-08	-0.328510	10
chr1	44394895	44395376	3.2533e-10	-0.384843	10
chr1	44753656	44753897	9.0979e-11	0.314712	10
chr1	44785190	44785544	2.2005e-16	0.329836	16
chr1	45318768	45319031	9.553e-20	0.389288	12
chr1	45332576	45333087	1.3926e-13	-0.352191	14
chr1	45548205	45548686	3.6985e-08	0.329557	10
chr1	45687315	45689581	1.7419e-54	-0.342103	33
chr1	45703251	45703669	3.6706e-07	-0.307785	12
chr1	45810617	45811124	7.6612e-09	-0.303381	10
chr1	45853599	45854064	7.8943e-24	0.322746	17
chr1	45870378	45871267	8.4524e-10	-0.305258	14
chr1	45888722	45889251	0.0018354	0.307204	10
chr1	45922490	45923281	1.593e-14	-0.312554	10
chr1	46002165	46002397	1.8599e-10	0.308498	13
chr1	46012695	46013254	0.0038733	-0.304398	10
chr1	46043579	46044611	8.5828e-16	-0.344368	21
chr1	46254026	46254282	3.4871e-18	-0.373960	10
chr1	46283383	46284407	2.1959e-10	0.305502	27
chr1	46286922	46287287	3.6694e-20	0.367564	19
chr1	46291407	46291685	0.0035811	0.302859	10
chr1	46293815	46294102	2.2083e-14	0.344648	12
chr1	46295417	46295997	1.8824e-13	-0.401222	10
chr1	46302923	46304031	7.6185e-16	-0.366988	15
chr1	46411384	46412037	6.0771e-19	-0.340404	12
chr1	46555560	46556211	1.5503e-33	-0.432936	19
chr1	46583715	46583850	2.032e-19	-0.372496	10
chr1	46599283	46600487	6.8695e-65	-0.428384	31
chr1	46603740	46604303	1.8574e-37	-0.439552	17
chr1	46694139	46694439	2.078e-29	-0.379584	16
chr1	46758337	46758551	6.9329e-10	-0.353618	10
chr1	46792928	46793278	1.0951e-05	-0.375273	10
chr1	47103989	47104513	5.8481e-06	-0.320704	10
chr1	47107983	47108238	0.00058397	-0.329392	10
chr1	47135320	47135735	5.3384e-10	-0.329679	12
chr1	47242834	47243168	4.4283e-08	0.317239	12
chr1	47267804	47269355	1.196e-74	-0.464358	40
chr1	47288886	47289575	0.046869	-0.319586	10
chr1	47290927	47291516	2.2513e-34	-0.385185	20
chr1	47302153	47302799	0.13606	-0.320361	10
chr1	47308072	47308354	1.5738e-27	-0.469826	13
chr1	47369486	47369640	6.3022e-14	0.328270	10
chr1	47397622	47398282	5.5203e-16	-0.333150	18
chr1	47399981	47400254	0.00020805	-0.372255	10
chr1	47619587	47619678	1.0314e-18	-0.389628	11
chr1	47743188	47743467	2.7781e-18	-0.374245	14
chr1	47867302	47867595	2.1739e-19	-0.423448	10
chr1	47869406	47869727	2.6572e-23	-0.429278	13
chr1	47898916	47899233	4.3049e-23	0.329059	15
chr1	47940967	47941199	8.9024e-09	0.312791	12
chr1	48015207	48015788	8.5896e-08	-0.301691	12
chr1	48078217	48078594	3.6456e-09	-0.307183	10
chr1	48098468	48098762	7.1383e-12	-0.417821	10
chr1	48184373	48184631	1.27e-14	-0.321306	10
chr1	48250751	48251154	4.6417e-09	-0.371970	10
chr1	48692926	48693169	2.906e-06	-0.338002	10
chr1	48694005	48694276	3.7647e-13	0.333581	12
chr1	48698875	48699058	1.3085e-12	-0.336638	10
chr1	48703012	48703268	4.112e-07	0.307469	10
chr1	48828226	48828846	2.4902e-17	-0.323560	18
chr1	48881074	48881307	1.9842e-09	-0.351023	10
chr1	48887199	48887323	1.0653e-34	-0.340623	15
chr1	48895061	48895282	1.3884e-16	-0.336264	10
chr1	48981002	48981285	2.8346e-20	-0.317730	14
chr1	49034736	49035358	1.5705e-26	-0.351673	17
chr1	49266063	49266434	1.0929e-18	-0.405367	12
chr1	49341059	49341503	2.0916e-09	-0.332749	10
chr1	49352663	49352870	1.9959e-11	0.326690	10
chr1	49367083	49367679	1.1844e-41	-0.447088	22
chr1	49370516	49370698	6.5541e-38	-0.486518	16
chr1	49383917	49384595	4.8881e-21	-0.385739	18
chr1	49420907	49421049	1.2054e-13	0.344023	10
chr1	49456973	49457301	5.3188e-17	-0.432594	10
chr1	49486869	49487515	2.3393e-31	-0.362285	16
chr1	49706686	49706987	4.8684e-09	-0.311011	10
chr1	49710088	49710925	4.9373e-62	-0.348739	34
chr1	49845048	49845315	1.731e-10	0.345391	12
chr1	49980722	49981019	9.368e-16	-0.365814	10
chr1	50009898	50010357	1.0538e-13	-0.415575	11
chr1	50447411	50447613	1.8033e-15	-0.352698	10
chr1	50515642	50515853	1.2048e-16	-0.415603	10
chr1	50544512	50544869	3.0596e-18	-0.489874	10
chr1	50660843	50661444	3.2265e-38	-0.383363	27
chr1	50680243	50682304	6.9934e-54	-0.329494	43
chr1	50719361	50719726	0.0034824	-0.321115	10
chr1	50720282	50720827	6.8008e-36	-0.406443	18
chr1	50734865	50735526	4.3307e-27	0.354767	28
chr1	50893707	50894207	2.669e-15	-0.335046	10
chr1	50904004	50904213	1.1636e-25	-0.317078	12
chr1	50922500	50922837	2.1732e-22	-0.456622	12
chr1	50967914	50968237	9.995e-09	-0.326057	10
chr1	51056074	51056299	1.735e-18	-0.339208	10
chr1	51071833	51072599	3.7888e-61	-0.509190	26
chr1	51072636	51072954	2.7489e-09	-0.337017	10
chr1	51074189	51075101	4.7253e-45	-0.332729	33
chr1	51083413	51084045	5.1823e-29	-0.353520	25
chr1	51132687	51133509	8.3539e-51	-0.419820	25
chr1	51405369	51406824	3.0221e-25	-0.308752	34
chr1	51419733	51420030	4.6568e-15	-0.306998	13
chr1	51429055	51429298	1.7051e-24	-0.333432	11
chr1	51545204	51545619	1.7456e-10	-0.328553	12
chr1	51592677	51592966	4.4788e-31	0.334487	18
chr1	52217885	52218116	2.3318e-11	-0.350047	10
chr1	52455282	52455512	1.1343e-15	0.370311	10
chr1	52554609	52554925	4.6793e-20	-0.371616	13
chr1	52716853	52717089	6.4482e-22	-0.315085	12
chr1	52996139	52996929	1.4802e-17	-0.305872	17
chr1	53029826	53030415	1.3233e-10	-0.344346	10
chr1	53039656	53041796	3.9016e-52	-0.314599	32
chr1	53042210	53042888	1.148e-38	-0.356922	21
chr1	53318574	53318976	5.9616e-05	-0.317534	13
chr1	53439827	53440430	7.7187e-17	-0.335988	12
chr1	53748541	53749058	2.3891e-16	-0.400610	10
chr1	53757817	53758177	5.9525e-10	-0.313151	10
chr1	53764562	53764931	9.7451e-28	-0.380054	18
chr1	54419421	54419632	2.3011e-12	0.319509	10
chr1	54511262	54511630	2.8751e-05	-0.307059	10
chr1	54637903	54638715	4.104e-18	0.313946	16
chr1	54715372	54715809	7.1969e-33	-0.482929	14
chr1	55093776	55093957	1.5544e-25	-0.390024	12
chr1	55472493	55472875	8.3978e-43	-0.424882	19
chr1	55695015	55695150	3.4461e-16	-0.327847	13
chr1	55877149	55877395	7.4695e-10	-0.347402	10
chr1	55921987	55922163	1.7127e-21	-0.428619	10
chr1	55948441	55949248	7.3638e-10	-0.311803	20
chr1	55958302	55958912	5.6148e-55	-0.325594	28
chr1	55959675	55960241	4.202e-21	-0.310245	14
chr1	55986483	55987594	3.6033e-42	-0.415780	25
chr1	55989083	55989369	3.8834e-18	-0.365753	12
chr1	56125177	56125541	0.016442	-0.312151	10
chr1	56167679	56169271	1.2269e-91	-0.426747	49
chr1	56189191	56189603	0.53227	-0.311956	10
chr1	56253392	56255139	3.8745e-88	-0.354266	42
chr1	56256462	56256740	2.1791e-18	-0.380842	10
chr1	56263002	56263447	3.7002e-08	-0.301513	10
chr1	56291429	56291597	4.3541e-19	-0.349268	12
chr1	56298061	56298476	0.0028704	-0.309563	10
chr1	56331923	56332173	5.4089e-26	-0.441518	14
chr1	56358609	56358916	8.396e-10	-0.378763	10
chr1	56361366	56361515	1.7612e-12	-0.317847	12
chr1	56444047	56444230	8.7931e-15	-0.365688	10
chr1	56445061	56445399	0.00074036	-0.304129	10
chr1	56592150	56592405	3.267e-20	-0.353463	10
chr1	56609609	56610032	1.545e-16	-0.307695	12
chr1	56629910	56630099	6.5732e-18	0.344943	10
chr1	56636212	56636312	1.1584e-15	0.319062	12
chr1	56778514	56778772	4.4082e-17	0.349781	12
chr1	56901136	56901382	4.0681e-24	0.412406	16
chr1	56968113	56968279	1.6377e-18	-0.477730	10
chr1	57241056	57241364	3.6994e-07	-0.389908	10
chr1	57299617	57299889	1.0921e-06	-0.314804	10
chr1	57303046	57303211	3.4505e-14	-0.508847	10
chr1	57304034	57304563	1.2031e-48	-0.413045	24
chr1	57307202	57307379	1.7919e-16	-0.363973	10
chr1	57341395	57341821	9.0885e-07	-0.315864	10
chr1	57388728	57389223	3.9117e-15	-0.357286	10
chr1	57440400	57440784	0.0026999	-0.323205	10
chr1	57465705	57465987	6.5127e-26	-0.470141	12
chr1	57506321	57506869	3.5558e-16	0.365866	10
chr1	57670291	57671088	9.7612e-23	-0.392988	16
chr1	57686002	57686429	1.0986e-12	-0.355477	10
chr1	57698822	57699047	8.9031e-18	-0.404062	10
chr1	57699359	57699763	6.8971e-39	-0.398872	18
chr1	57734635	57735222	9.9732e-13	-0.380633	10
chr1	58125261	58125513	2.6937e-33	-0.303883	18
chr1	58152755	58153010	1.9413e-15	-0.408277	10
chr1	58359702	58360310	0.0003261	0.331860	10
chr1	58388467	58389408	5.8274e-31	-0.300232	32
chr1	58397064	58397374	3.4823e-22	-0.332212	12
chr1	59237704	59238147	6.6904e-14	-0.306381	12
chr1	59968267	59968751	6.3407e-08	-0.328736	10
chr1	60112811	60113161	3.7126e-07	-0.365009	10
chr1	60143045	60143656	0.00034219	0.305390	10
chr1	60213652	60213917	0.00096199	-0.350404	10
chr1	60306295	60307710	1.6877e-51	-0.349221	32
chr1	60379615	60379886	7.4359e-13	-0.366101	10
chr1	60388899	60389268	9.8022e-19	-0.308228	13
chr1	60411184	60411600	1.5275e-16	0.336221	15
chr1	60414408	60414968	2.0343e-38	0.304992	25
chr1	60415186	60415359	5.8868e-09	0.319396	10
chr1	60551289	60551558	4.4836e-19	-0.356370	10
chr1	60614176	60614534	7.0533e-13	-0.350178	10
chr1	60626985	60627529	5.9627e-10	-0.379691	10
chr1	61213136	61213401	2.3593e-23	-0.383769	12
chr1	61273752	61274027	6.5176e-18	-0.392918	10
chr1	61285616	61285801	0.011002	-0.309269	10
chr1	61499726	61500185	1.225e-10	-0.353257	10
chr1	61516830	61516996	1.3239e-25	-0.388960	13
chr1	61562632	61563098	1.4669e-11	-0.343886	10
chr1	61565847	61566113	3.1121e-21	-0.422070	12
chr1	61586098	61586215	5.9998e-11	0.349443	10
chr1	61667219	61667472	3.2782e-14	0.324332	12
chr1	62171725	62172083	6.988e-16	0.303948	14
chr1	62239691	62239752	5.8772e-17	0.418961	10
chr1	62383313	62384242	1.662e-61	-0.404892	29
chr1	62434821	62435068	3.0173e-20	-0.347859	14
chr1	63093643	63093880	3.9362e-10	-0.320263	10
chr1	63274958	63275509	1.28e-40	0.348044	25
chr1	63276642	63277017	1.0692e-25	-0.445779	12
chr1	63391991	63392421	1.971e-27	0.342456	20
chr1	63463684	63463886	1.7221e-23	0.313628	16
chr1	63474158	63474446	5.0427e-08	0.314266	10
chr1	63610195	63610757	2.2127e-24	-0.313353	22
chr1	63614538	63614812	7.0648e-25	-0.459774	13
chr1	63656698	63657053	1.6298e-07	-0.335162	10
chr1	63778020	63778201	4.2851e-05	0.321002	10
chr1	63991909	63992561	0.01705	0.301532	10
chr10	65253	65749	7.451e-23	0.329989	20
chr10	87936	88381	4.8412e-16	-0.387405	12
chr10	91266	91697	6.2616e-25	-0.466459	16
chr10	104717	105148	1.4583e-22	-0.426026	16
chr10	110520	110700	2.0967e-18	-0.361123	10
chr10	190056	191235	1.5022e-66	-0.365158	40
chr10	201199	202202	4.4054e-38	-0.337442	27
chr10	239193	239421	3.1969e-20	0.392213	14
chr10	266646	266839	3.6224e-27	-0.473774	13
chr10	280376	280561	1.4008e-28	-0.415113	14
chr10	335815	336350	4.4533e-13	-0.313120	20
chr10	364838	365378	4.0261e-56	-0.336915	24
chr10	430909	431100	4.7522e-14	-0.341187	10
chr10	502254	502361	9.5575e-12	0.327000	10
chr10	1013875	1014251	2.7929e-19	-0.419411	10
chr10	1536140	1536423	1.0126e-15	-0.383407	14
chr10	1629884	1629985	8.3231e-19	-0.449880	10
chr10	1749511	1750045	9.1265e-20	-0.383626	13
chr10	1756385	1756793	2.3391e-07	-0.357126	12
chr10	1919730	1919901	2.7342e-35	-0.503710	16
chr10	1931168	1931450	1.3415e-05	-0.380439	10
chr10	1955003	1955192	4.3997e-05	-0.306363	10
chr10	2076572	2076798	7.8348e-21	-0.391577	10
chr10	2108717	2109340	3.8659e-80	-0.441560	38
chr10	2124632	2124905	1.2891e-05	-0.330872	10
chr10	2255897	2256154	8.4474e-12	-0.303405	17
chr10	2266464	2266640	6.1274e-16	-0.351458	10
chr10	2300870	2301332	7.008e-06	-0.313291	10
chr10	2356897	2357117	5.8647e-24	-0.367271	12
chr10	2423599	2423815	1.3778e-37	-0.462682	17
chr10	2766899	2767353	1.1865e-51	-0.538749	22
chr10	2839553	2839915	5.628e-07	-0.361401	10
chr10	3095238	3095436	6.3058e-13	-0.324292	10
chr10	4195869	4196243	1.3365e-07	-0.305977	10
chr10	4865899	4866296	5.0186e-17	-0.430054	10
chr10	5078371	5078573	3.552e-14	-0.351988	10
chr10	5403620	5403932	6.8878e-11	0.315387	13
chr10	5622915	5623242	5.0382e-16	-0.363691	10
chr10	5626393	5626956	1.7996e-17	-0.396977	10
chr10	5766569	5766723	2.9591e-13	-0.386296	10
chr10	5781308	5781776	4.3297e-15	-0.323368	10
chr10	5942656	5943118	2.1143e-07	-0.327596	10
chr10	5945430	5945968	4.8026e-23	-0.339626	15
chr10	6033843	6034052	5.8013e-09	-0.360867	10
chr10	6311752	6312035	3.075e-14	-0.321013	12
chr10	6403578	6404311	5.6984e-08	-0.335813	10
chr10	6429117	6429330	7.1008e-13	-0.315933	10
chr10	6431652	6431863	4.5869e-30	-0.305986	17
chr10	6451228	6451832	7.4058e-31	-0.470254	17
chr10	6559175	6559296	3.0608e-19	-0.331889	10
chr10	6561038	6561342	1.1463e-19	-0.442699	10
chr10	6699924	6700309	1.5254e-09	-0.449114	10
chr10	7060991	7061644	7.3193e-18	-0.304950	18
chr10	7279183	7279489	1.0223e-11	0.303671	10
chr10	7324535	7325388	5.1633e-21	-0.300807	18
chr10	7326099	7326948	1.0011e-22	-0.342593	16
chr10	7840521	7841197	1.321e-38	-0.381906	19
chr10	7970557	7971056	4.3929e-07	-0.304608	10
chr10	7976982	7977251	1.679e-15	-0.369230	10
chr10	8081633	8081837	2.5883e-24	-0.379826	15
chr10	8278103	8279143	6.6104e-18	-0.329196	17
chr10	8282385	8283027	9.2686e-20	-0.325692	16
chr10	8304452	8305041	8.8025e-05	-0.314846	10
chr10	8337748	8338253	9.1184e-21	-0.406466	10
chr10	8380273	8380855	6.4298e-39	-0.408682	17
chr10	8517282	8517678	3.0996e-24	-0.379813	18
chr10	8600185	8600872	9.2988e-23	-0.321105	21
chr10	8745095	8745555	2.4545e-13	-0.350287	10
chr10	9167866	9168271	2.1297e-15	-0.370717	10
chr10	9512514	9512963	7.2926e-16	-0.338201	10
chr10	9654463	9654913	1.9776e-44	-0.415368	20
chr10	9660640	9661874	8.1045e-52	-0.365495	27
chr10	9766239	9766387	7.2843e-19	0.379429	10
chr10	9769298	9770304	2.3439e-33	-0.339671	38
chr10	9772616	9773124	1.1512e-32	-0.356784	23
chr10	9794222	9795054	7.2851e-22	0.338168	15
chr10	9888614	9889113	1.4636e-32	-0.381885	19
chr10	9937332	9937447	1.7078e-09	-0.350048	10
chr10	9953370	9953744	4.9031e-41	-0.468722	17
chr10	9961831	9963128	3.0186e-64	-0.431398	28
chr10	9967429	9968707	1.36e-108	-0.366432	48
chr10	9973154	9973890	2.8048e-37	-0.406915	19
chr10	10043353	10043901	1.1763e-35	-0.366078	21
chr10	10109434	10111075	9.4571e-44	-0.351728	30
chr10	10118756	10119109	3.8468e-09	-0.310383	10
chr10	10119751	10120234	4.3454e-37	-0.409656	18
chr10	10436288	10436479	2.3586e-22	-0.329405	15
chr10	10449744	10450037	1.8494e-31	-0.354352	20
chr10	10609042	10609217	3.4518e-11	-0.338406	10
chr10	10745010	10745280	6.515e-16	-0.361719	10
chr10	10770975	10771254	2.9544e-30	-0.404467	13
chr10	10776296	10776737	4.4016e-05	-0.307769	10
chr10	10790549	10790865	2.3174e-08	-0.319640	10
chr10	10804758	10804904	1.217e-15	-0.340441	10
chr10	11367256	11367709	6.6095e-32	0.469562	14
chr10	11400088	11400256	2.6535e-15	0.310477	10
chr10	11411390	11411880	1.4124e-12	-0.399214	12
chr10	11617337	11617893	1.3858e-42	-0.454969	18
chr10	11643580	11643782	6.6141e-24	0.310490	15
chr10	11767883	11768099	1.6619e-10	-0.321997	10
chr10	11774743	11775326	2.395e-10	-0.372504	10
chr10	11885312	11885978	8.4946e-22	-0.312294	22
chr10	11900617	11901308	2.62e-47	-0.395093	19
chr10	12134487	12134601	1.3638e-15	-0.382960	10
chr10	12138648	12138877	4.9304e-21	-0.358677	14
chr10	12177322	12177739	7.1299e-06	-0.324743	10
chr10	12183861	12184214	1.4019e-20	-0.327514	12
chr10	12237036	12237238	9.2523e-13	-0.302949	10
chr10	12385819	12386282	2.9269e-33	0.359118	20
chr10	12405648	12405909	6.1038e-15	-0.360118	10
chr10	12430761	12431069	7.5153e-18	-0.394834	12
chr10	12436931	12437467	8.3058e-44	-0.407052	20
chr10	12501544	12502054	2.8944e-42	-0.411518	23
chr10	12505501	12505762	2.8638e-12	0.322269	12
chr10	12748164	12749297	1.6257e-56	-0.354609	35
chr10	12980388	12980756	0.00010369	-0.302447	14
chr10	13447637	13448223	4.6588e-17	-0.308390	16
chr10	13522589	13524055	4.7295e-99	-0.359250	59
chr10	13543054	13543495	0.72319	-0.305036	10
chr10	13564755	13565245	1.4087e-06	-0.310543	10
chr10	13569398	13569704	2.8522e-05	-0.302231	10
chr10	13578248	13578697	4.1946e-30	0.315721	23
chr10	13650821	13651943	8.2874e-19	-0.301431	25
chr10	13652535	13653295	6.4952e-19	-0.468574	13
chr10	13722614	13722827	1.5835e-22	0.308288	12
chr10	13741151	13741476	1.458e-08	-0.320307	10
chr10	13750781	13751333	2.8277e-27	-0.414510	16
chr10	13753240	13753788	2.3715e-17	-0.372281	12
chr10	13755353	13755773	6.0599e-16	-0.323818	10
chr10	13759756	13759951	2.9811e-20	-0.416216	10
chr10	13791743	13792125	1.1477e-11	-0.322449	14
chr10	13852798	13853469	9.6409e-15	-0.302485	19
chr10	13870776	13871033	3.0313e-18	-0.313137	10
chr10	14736555	14736660	1.1299e-24	-0.429020	12
chr10	14788075	14788458	4.4683e-13	-0.372192	10
chr10	14794095	14794360	7.9675e-09	0.369046	10
chr10	14868611	14868778	1.5389e-21	-0.517044	13
chr10	14910150	14910472	2.1066e-26	-0.344087	15
chr10	14945206	14945598	1.83e-08	-0.336508	10
chr10	14996787	14997615	1.9532e-16	-0.325884	13
chr10	14999689	15000312	2.6221e-05	0.306987	12
chr10	15023856	15024338	2.4864e-34	-0.463988	16
chr10	15139267	15139550	0.00054355	0.301804	10
chr10	15145196	15145628	0.25275	-0.325658	15
chr10	15154241	15154756	0.0048821	0.311586	10
chr10	15234400	15234901	0.30047	-0.302837	10
chr10	15259402	15259743	1.6435e-18	-0.377937	12
chr10	15488831	15489299	3.0596e-14	-0.338640	20
chr10	15955961	15956123	5.0575e-08	-0.306584	10
chr10	16253214	16253454	0.00025442	0.309020	10
chr10	16295731	16296332	9.3499e-21	0.310169	16
chr10	16303933	16304243	9.9133e-13	-0.313052	14
chr10	16406022	16406642	8.9019e-11	0.302713	30
chr10	16460468	16460874	3.3752e-23	-0.356057	12
chr10	16761827	16762381	4.1908e-05	-0.308482	10
chr10	16844358	16844986	1.1992e-14	-0.363772	17
chr10	16891894	16892260	1.2417e-25	-0.432185	13
chr10	16911674	16912062	2.1919e-13	-0.361293	10
chr10	17014957	17015424	2.9252e-10	-0.306947	10
chr10	17027384	17027821	1.0814e-16	-0.303292	13
chr10	17081632	17081803	1.5146e-11	-0.311819	10
chr10	17127079	17127204	6.506e-12	-0.381576	10
chr10	17169412	17169966	1.5686e-16	-0.300230	15
chr10	17358205	17358549	2.0851e-14	-0.394926	10
chr10	17591961	17592333	8.2216e-13	-0.423917	10
chr10	17861155	17861572	1.3499e-25	0.368953	20
chr10	17980074	17980572	7.0054e-13	-0.390120	10
chr10	18479841	18480124	1.4e-22	-0.373651	10
chr10	18564141	18564674	7.3224e-06	-0.303963	10
chr10	18707935	18708524	1.6966e-23	-0.396518	24
chr10	18727120	18727370	8.9273e-11	0.383849	12
chr10	18749072	18749458	0.0043566	-0.340660	10
chr10	18754471	18755119	3.675e-17	-0.402815	16
chr10	18759745	18760046	3.3049e-16	-0.331544	10
chr10	18924147	18924660	1.4904e-13	0.336643	16
chr10	18971775	18972098	1.2546e-14	0.419095	12
chr10	19005349	19006238	9.2092e-38	0.307027	22
chr10	19017429	19017703	6.0574e-08	0.406103	10
chr10	19039003	19039513	9.9641e-27	0.385977	24
chr10	19114962	19115221	5.371e-14	0.342309	12
chr10	19119411	19120033	4.7742e-32	-0.424082	19
chr10	19127717	19128310	9.0705e-21	-0.369752	17
chr10	19149693	19150155	3.6918e-12	-0.357518	10
chr10	19158526	19159196	8.3034e-16	-0.364095	12
chr10	19189269	19190117	6.5214e-17	-0.302219	14
chr10	19205468	19206976	1.3241e-25	-0.302296	24
chr10	19234225	19234451	2.6572e-17	0.312344	13
chr10	19465701	19466078	2.4356e-23	-0.451227	12
chr10	19910477	19910674	5.2361e-11	-0.365712	10
chr10	20788058	20788616	1.2932e-15	-0.379821	10
chr10	21026185	21026592	6.4106e-32	-0.471386	16
chr10	21039705	21040177	1.4756e-15	-0.366612	12
chr10	21047450	21047870	9.7769e-22	-0.368007	12
chr10	21118774	21119237	1.6576e-18	-0.334184	14
chr10	21142530	21142767	3.6537e-14	-0.354216	10
chr10	21184555	21184817	5.6085e-16	-0.395521	10
chr10	21397947	21398199	6.4755e-12	-0.332399	10
chr10	21400564	21400958	5.2222e-12	-0.337311	10
chr10	21495534	21496282	7.1587e-31	-0.334554	20
chr10	21507299	21507641	2.0899e-21	-0.372131	15
chr10	21531063	21531682	2.834e-20	-0.424457	16
chr10	21533689	21534106	2.371e-27	-0.461193	12
chr10	21556448	21556775	1.8465e-13	-0.366234	10
chr10	21620864	21621217	0.00074639	-0.305563	10
chr10	21713289	21713879	2.4637e-17	-0.327779	15
chr10	21714207	21715364	4.6371e-39	-0.413890	21
chr10	21724583	21725642	8.1548e-25	-0.413803	13
chr10	21840573	21840942	3.4359e-26	-0.380753	14
chr10	21876855	21877170	6.3464e-06	0.319934	10
chr10	22436517	22436869	3.3853e-07	-0.333969	10
chr10	22628787	22629135	1.9127e-44	-0.454655	22
chr10	22643030	22643382	0.0085994	-0.312844	10
chr10	22645086	22645593	2.0627e-35	-0.498117	17
chr10	22646368	22648010	1.4128e-49	-0.386886	35
chr10	22668655	22669153	2.9792e-09	-0.319317	16
chr10	23085538	23086024	2.4259e-08	-0.306884	10
chr10	23606116	23606454	1.8368e-11	-0.350748	12
chr10	23610307	23612053	3.4709e-47	-0.313040	44
chr10	23833901	23834210	1.546e-13	-0.401867	10
chr10	23874862	23875039	2.3058e-18	-0.311164	13
chr10	23928664	23928936	1.0838e-15	-0.358911	10
chr10	24148454	24148643	2.214e-17	0.320387	10
chr10	24448039	24448704	2.1455e-06	0.301715	16
chr10	24646115	24646353	1.1634e-25	-0.330576	15
chr10	24702592	24703370	1.8935e-09	-0.396606	10
chr10	24747215	24747835	2.3206e-08	-0.332889	12
chr10	24838273	24838382	1.7274e-21	-0.355090	10
chr10	24918355	24918875	9.97e-31	0.310580	22
chr10	25206435	25206761	0.0017627	0.373362	10
chr10	25270324	25270888	1.9415e-28	-0.454204	15
chr10	25272074	25272476	7.5772e-08	0.362907	10
chr10	25387288	25387553	3.9698e-12	0.359006	10
chr10	25598540	25598907	3.9182e-08	-0.334279	10
chr10	26354723	26355062	1.1133e-27	-0.322886	21
chr10	26401812	26402227	1.112e-21	-0.330735	14
chr10	26457724	26458088	2.1385e-07	-0.336308	10
chr10	26512523	26513369	6.6544e-47	-0.402345	30
chr10	26568619	26568890	1.5438e-14	-0.347761	10
chr10	26696805	26697060	0.0013256	-0.321133	10
chr10	28441444	28442241	7.6963e-50	-0.359618	24
chr10	28500192	28501137	2.3471e-12	-0.317815	16
chr10	28504011	28504264	2.966e-11	-0.306492	10
chr10	28509451	28510025	3.4952e-20	-0.416624	16
chr10	28642558	28642990	7.588e-07	-0.310761	10
chr10	28788311	28788806	0.12109	0.345019	10
chr10	29417575	29417860	6.8488e-10	-0.322068	10
chr10	29623448	29623751	1.1053e-13	-0.369083	10
chr10	29710582	29710722	9.2484e-17	-0.367830	10
chr10	29711731	29712176	7.1072e-11	-0.312584	10
chr10	29718983	29719250	5.2225e-21	-0.317595	14
chr10	29910639	29911331	7.7995e-31	-0.371508	20
chr10	29917717	29918347	6.8381e-45	-0.423178	22
chr10	29920020	29920405	1.6327e-14	-0.357002	14
chr10	29933490	29933752	4.2504e-09	-0.432059	10
chr10	30285588	30286109	1.3127e-19	-0.303304	13
chr10	30530615	30530890	2.2717e-14	-0.345954	10
chr10	30593119	30593417	1.6012e-16	-0.302123	13
chr10	30705091	30705256	2.87e-21	-0.341878	10
chr10	30772722	30773192	5.5784e-15	-0.302075	15
chr10	30776507	30776935	1.4584e-17	-0.356787	12
chr10	31098203	31098627	0.0012898	-0.323769	10
chr10	31794446	31794723	1.1505e-26	0.384949	12
chr10	32646405	32646567	4.7054e-08	-0.383297	10
chr10	32727085	32727334	7.0696e-09	-0.331087	10
chr10	32737284	32737498	4.6173e-27	0.484604	12
chr10	32788379	32788710	9.0268e-14	-0.410302	10
chr10	32858611	32858910	5.6094e-12	-0.375044	10
chr10	32976743	32977103	3.2918e-11	-0.312172	10
chr10	33261222	33261780	4.0579e-25	-0.333011	19
chr10	34023558	34024027	0.0088517	0.314491	10
chr10	34082644	34083636	8.2598e-14	-0.310072	20
chr10	34741050	34741600	1.2072e-41	-0.391586	24
chr10	35304609	35305595	3.1129e-18	-0.344176	16
chr10	35321262	35321491	7.6883e-21	0.450470	11
chr10	35323474	35323861	7.9154e-33	-0.405852	19
chr10	35329524	35330183	6.7054e-28	-0.379513	15
chr10	35454133	35455358	4.9134e-56	-0.359419	29
chr10	35459097	35459290	2.2869e-21	-0.429868	10
chr10	36008413	36008801	1.2343e-19	-0.324703	12
chr10	36475147	36475515	6.3887e-28	-0.402342	16
chr10	37508746	37509015	3.3005e-08	-0.329655	10
chr10	37601946	37602605	1.5478e-24	0.311362	16
chr10	37609544	37609910	8.6262e-33	0.399133	15
chr10	37696002	37696487	1.6403e-16	-0.337265	11
chr10	37715448	37715727	3.806e-37	0.347434	16
chr10	37789227	37789607	1.4527e-12	-0.314787	10
chr10	37918817	37919311	3.2034e-06	-0.326318	10
chr10	37922930	37923166	1.6515e-17	-0.306207	10
chr10	37953722	37953898	1.3008e-11	0.358273	10
chr10	37954565	37955011	4.7842e-07	-0.332806	14
chr10	37978138	37978655	8.1796e-26	-0.386894	16
chr10	38064977	38065384	2.8729e-22	-0.523652	10
chr10	38093225	38094981	6.7114e-65	-0.364472	36
chr10	38168814	38169543	2.1674e-24	-0.404128	18
chr10	38173654	38173960	3.9463e-13	-0.359210	10
chr10	38402974	38403325	1.2158e-12	0.325931	12
chr10	38447871	38448102	1.8961e-14	-0.329236	10
chr10	38508120	38508462	5.0243e-28	0.342737	15
chr10	38570131	38570771	8.7818e-06	-0.342783	10
chr10	38957194	38957446	9.7703e-06	-0.302395	10
chr10	39043380	39043793	2.2283e-16	-0.434374	10
chr10	39184521	39185222	1.151e-28	-0.342457	15
chr10	39404427	39404904	1.7785e-09	-0.324536	10
chr10	39446765	39447517	2.0204e-29	-0.323518	22
chr10	39487151	39487693	2.2539e-16	-0.386084	10
chr10	39582789	39583036	5.1286e-11	0.328240	10
chr10	39586113	39586373	9.0012e-33	0.318895	18
chr10	40063292	40063526	8.0631e-26	-0.414569	12
chr10	40101467	40101850	4.3944e-32	-0.377548	22
chr10	40107073	40107476	9.6334e-08	-0.392842	11
chr10	40197680	40198087	1.642e-23	-0.435912	15
chr10	40224780	40225025	1.1287e-15	-0.375463	10
chr10	40254079	40254416	5.7236e-11	-0.383180	10
chr10	40343976	40344549	2.3973e-34	-0.350095	19
chr10	40358467	40359563	1.8603e-56	-0.322646	31
chr10	40368608	40369021	3.8493e-29	-0.315719	18
chr10	40377994	40378358	0.0056569	-0.322494	10
chr10	40413776	40414707	6.4484e-09	-0.336630	10
chr10	40428034	40428421	5.6814e-06	-0.317110	10
chr10	40443491	40444128	8.3632e-12	-0.364142	10
chr10	40477830	40478290	0.00051825	-0.332198	10
chr10	40641835	40642152	8.5135e-11	-0.304707	17
chr10	40642184	40643265	4.0674e-30	-0.365653	26
chr10	40686479	40686735	1.6388e-11	0.315280	10
chr10	40697372	40697605	1.3957e-16	0.311029	12
chr10	40728405	40728614	3.1957e-09	0.305733	10
chr10	40756680	40757020	8.5922e-14	0.320417	12
chr10	40774175	40774496	3.2098e-21	-0.320965	12
chr10	40775865	40776204	6.4795e-18	-0.437398	10
chr10	40779668	40780038	2.1888e-19	0.337647	12
chr10	40790400	40790614	0.00030756	0.331620	10
chr10	40811337	40811919	6.5972e-29	-0.380750	18
chr10	40873504	40873850	3.5371e-18	-0.370960	10
chr10	40916810	40917012	5.1617e-15	0.323483	10
chr10	40971160	40971795	1.3425e-31	-0.439851	16
chr10	41148978	41149464	4.6403e-09	-0.384398	10
chr10	41207803	41209087	5.5877e-39	0.303559	32
chr10	41211381	41211687	3.8539e-21	0.327698	14
chr10	41239302	41239701	0.024474	0.314877	10
chr10	41372119	41372503	2.0725e-16	-0.351869	10
chr10	41374400	41375261	4.2081e-36	-0.394441	24
chr10	41380395	41380682	7.9481e-24	-0.454784	13
chr10	41405741	41406306	2.3143e-16	-0.313823	13
chr10	41585218	41585502	0.018297	0.301171	10
chr10	41599724	41600036	8.2436e-05	0.308227	11
chr10	41804182	41804475	6.7853e-11	0.322352	10
chr10	42219157	42219779	0.016129	0.332127	10
chr10	42576887	42577255	1.1614e-20	-0.362194	16
chr10	43949833	43950392	3.8506e-22	-0.370032	14
chr10	43976269	43977458	1.0503e-77	-0.382417	38
chr10	44102912	44103593	7.607e-22	-0.375911	12
chr10	44571284	44571710	1.573e-24	-0.304435	14
chr10	44618650	44619022	1.1722e-28	-0.303560	17
chr10	44623163	44623375	0.018104	-0.335218	10
chr10	44677801	44678332	9.3062e-14	-0.390020	10
chr10	45126404	45126862	2.1046e-05	-0.314434	10
chr10	45324798	45324986	4.9113e-25	-0.350624	15
chr10	45375668	45376169	6.818e-06	-0.303203	10
chr10	45642448	45642693	5.7533e-23	0.331983	13
chr10	45643264	45643518	7.4474e-08	0.318401	11
chr10	45692527	45693070	5.7594e-16	-0.331221	10
chr10	45965746	45966346	3.8196e-38	-0.313040	20
chr10	46096643	46097066	2.2591e-24	-0.467329	13
chr10	46146440	46146791	1.6645e-18	-0.358689	15
chr10	46197356	46197762	1.2428e-51	-0.508945	24
chr10	46248716	46249040	8.7774e-26	-0.417891	12
chr10	46257526	46257745	1.6708e-16	0.398693	10
chr10	46266671	46266904	9.9928e-20	0.369799	12
chr10	46770834	46771164	9.413e-14	-0.326654	10
chr10	46888003	46888130	2.966e-10	0.316190	10
chr10	47096872	47097020	4.4999e-25	-0.415711	13
chr10	47277896	47278141	9.3245e-20	-0.372111	10
chr10	47368392	47368875	1.1401e-22	0.330044	17
chr10	47570427	47570774	5.3468e-31	-0.497785	13
chr10	48306285	48306518	1.2096e-29	0.330465	14
chr10	48456872	48457257	1.9685e-55	-0.442792	23
chr10	48787513	48788460	4.3516e-18	-0.319479	18
chr10	48917539	48917859	6.4359e-17	0.331629	18
chr10	49014822	49015091	9.3826e-12	-0.329368	10
chr10	49146205	49146484	1.1135e-29	-0.359190	15
chr10	49177995	49178366	1.7594e-09	-0.312943	13
chr10	49311632	49311877	0.0025036	-0.322648	10
chr10	49616115	49616649	1.5132e-12	-0.338994	10
chr10	49638486	49638765	5.5057e-08	-0.365693	10
chr10	49659106	49659459	2.3778e-22	-0.326199	13
chr10	49797939	49798052	1.3869e-10	-0.310297	10
chr11	21001	21395	1.0556e-08	-0.320993	10
chr11	46079	46138	1.9652e-15	-0.357706	10
chr11	103257	103820	4.7033e-05	-0.318192	10
chr11	258301	258608	1.5963e-15	-0.334230	10
chr11	260282	260893	2.0237e-73	-0.434814	30
chr11	531419	531726	9.2283e-23	-0.323620	15
chr11	614790	615232	7.0675e-32	-0.382115	19
chr11	811686	812110	3.2333e-22	-0.416614	12
chr11	820001	820739	5.9644e-25	-0.360812	31
chr11	836427	836923	8.1857e-31	-0.318309	22
chr11	986853	987119	5.2612e-22	-0.363745	12
chr11	1340348	1340580	4.5156e-09	-0.316331	10
chr11	1408315	1408789	2.5085e-20	-0.399558	10
chr11	1445602	1446011	3.4528e-05	0.320637	10
chr11	1570396	1570692	3.2373e-16	-0.363811	13
chr11	1625665	1626199	9.1756e-16	-0.327164	24
chr11	1633327	1633575	1.0152e-15	-0.357939	10
chr11	1749904	1750143	9.4969e-12	0.439211	10
chr11	1963993	1964320	4.906e-28	0.337168	22
chr11	2013039	2013418	3.4147e-27	-0.414798	17
chr11	2356383	2356577	2.7264e-10	-0.301653	10
chr11	2415192	2415572	9.9971e-13	-0.369647	12
chr11	2621193	2622356	1.0427e-35	-0.304293	40
chr11	2684869	2685211	1.3859e-08	-0.365273	10
chr11	2739739	2740159	4.2195e-17	-0.318821	18
chr11	2762102	2762274	2.8489e-07	-0.374467	10
chr11	2849964	2850265	4.3372e-16	0.317530	13
chr11	2859961	2860164	9.5064e-13	-0.341031	12
chr11	2864823	2865072	1.8414e-29	-0.398699	15
chr11	3062248	3062765	3.4235e-10	-0.375147	10
chr11	3063021	3063553	7.7713e-26	-0.420056	16
chr11	3102741	3102930	4.0972e-10	-0.359405	10
chr11	3127829	3128244	9.0568e-06	-0.316400	10
chr11	3138654	3139366	6.2316e-11	-0.391764	10
chr11	3190240	3190360	4.9284e-16	-0.331349	10
chr11	3244789	3245031	2.0474e-18	-0.319916	15
chr11	3294750	3295077	1.4235e-09	0.374723	13
chr11	3307280	3307629	4.8157e-16	-0.351987	13
chr11	3370661	3370934	3.3609e-39	0.340168	21
chr11	3382867	3383179	3.3254e-29	-0.312408	17
chr11	3716420	3716713	2.0382e-21	-0.408097	12
chr11	3719796	3720943	1.7629e-40	-0.375108	35
chr11	3746215	3746419	8.8811e-11	0.310439	10
chr11	3758965	3759202	0.00045053	-0.355347	10
chr11	3858686	3858946	1.3365e-15	-0.394890	10
chr11	4024104	4024434	2.347e-28	0.425956	13
chr11	4052515	4052677	2.4586e-20	0.404608	12
chr11	4091878	4092406	1.1033e-30	-0.451010	16
chr11	4123562	4123797	2.7675e-12	-0.353853	10
chr11	4126509	4128278	8.3839e-70	-0.354214	63
chr11	4148467	4148645	2.4731e-19	-0.449236	10
chr11	4153572	4154148	9.6985e-35	-0.405320	20
chr11	4268967	4269225	1.0956e-20	0.375231	12
chr11	4274724	4275566	9.6022e-60	-0.424717	32
chr11	4289089	4289328	1.492e-05	-0.318944	10
chr11	4293138	4293383	1.5819e-24	0.322112	20
chr11	4303474	4303674	2.4058e-12	-0.386199	10
chr11	4505650	4505946	1.6389e-09	-0.341682	15
chr11	4666952	4667648	2.6157e-11	-0.401017	10
chr11	4695056	4695250	1.478e-07	-0.329864	10
chr11	4697239	4697926	6.9159e-22	-0.452572	12
chr11	4733902	4734292	5.6569e-19	-0.396538	16
chr11	4749636	4749908	1.8161e-12	-0.382065	13
chr11	4753869	4754438	0.00076846	-0.319162	10
chr11	4771190	4771558	1.3655e-11	0.323229	10
chr11	4788863	4789316	2.187e-20	-0.325464	15
chr11	4793428	4793915	1.3511e-14	-0.354526	10
chr11	4839658	4839910	8.5229e-18	0.327987	14
chr11	4864114	4864251	3.1161e-12	-0.416476	10
chr11	4909210	4909500	5.1331e-21	-0.329374	10
chr11	5021623	5021955	1.6721e-33	-0.363018	19
chr11	5067352	5067700	1.1924e-13	-0.359332	10
chr11	5600981	5601230	1.6731e-18	0.318670	15
chr11	5778865	5779214	8.5972e-06	0.317240	10
chr11	5848819	5849046	6.0574e-13	-0.307607	10
chr11	5849210	5849895	5.0701e-37	0.303177	28
chr11	5892233	5892743	1.4831e-32	0.307650	25
chr11	5896441	5896678	1.7579e-07	0.310981	10
chr11	5911395	5911634	4.0126e-14	-0.406147	10
chr11	5959800	5960696	3.118e-26	-0.370410	15
chr11	5969927	5970690	4.7771e-43	-0.331003	26
chr11	5982360	5982767	4.2704e-30	-0.396130	17
chr11	5983404	5984138	2.2908e-31	-0.480486	17
chr11	5988188	5988814	8.7347e-22	-0.361581	22
chr11	6000157	6000321	1.1072e-17	-0.369269	10
chr11	6015685	6015832	5.6365e-17	-0.306613	12
chr11	6084080	6084308	0.0015335	-0.310727	10
chr11	6206200	6206527	1.0729e-09	0.308671	12
chr11	6456266	6456495	1.8643e-23	-0.425076	12
chr11	6532141	6532420	9.4674e-10	-0.320068	10
chr11	6953293	6953652	2.1993e-25	-0.399601	13
chr11	6999488	7000168	1.2151e-40	-0.397881	20
chr11	7012057	7012316	1.4558e-05	0.395241	10
chr11	7363235	7363566	3.1375e-08	-0.325992	10
chr11	7364975	7365304	2.1606e-25	-0.408578	16
chr11	7421922	7422944	4.237e-15	-0.362336	13
chr11	7424561	7424730	2.2261e-20	0.495216	10
chr11	7602699	7602820	2.2251e-11	-0.440580	10
chr11	7635553	7636325	3.9331e-51	-0.442805	23
chr11	7734828	7735028	1.761e-17	-0.320176	12
chr11	7785540	7786455	1.3608e-45	-0.378450	29
chr11	7797944	7798137	1.194e-08	-0.325262	10
chr11	7828744	7828994	4.4343e-23	-0.428282	14
chr11	8009943	8010557	3.4833e-06	-0.326506	10
chr11	8079140	8079402	2.3605e-16	-0.306682	13
chr11	8092403	8092612	1.7006e-14	-0.391143	10
chr11	8095399	8095596	1.1441e-11	-0.415123	10
chr11	8097765	8098583	4.9963e-34	-0.332820	25
chr11	8149384	8149913	1.4771e-13	-0.394521	10
chr11	8209076	8209465	2.2302e-18	-0.434542	10
chr11	8311870	8312713	1.725e-42	-0.400746	21
chr11	8313787	8314297	5.129e-12	-0.332293	10
chr11	8315615	8316817	5.9486e-58	-0.404954	30
chr11	8346537	8347633	8.4047e-37	-0.369059	34
chr11	8558040	8558260	2.6085e-05	0.304442	10
chr11	8760490	8761046	4.3758e-17	-0.347429	13
chr11	8803739	8804156	4.7714e-22	-0.396473	14
chr11	9048343	9049169	1.1985e-31	-0.386523	36
chr11	9051549	9052925	1.5014e-49	-0.407025	36
chr11	9092721	9093117	3.9953e-11	-0.305493	12
chr11	9244404	9244715	1.5382e-17	-0.321806	13
chr11	9404133	9404812	3.5941e-31	-0.378910	19
chr11	9540133	9540562	5.7327e-05	-0.317867	10
chr11	9933822	9934294	2.0725e-24	0.303930	18
chr11	9938648	9939024	3.4285e-18	-0.313499	14
chr11	10069923	10070348	1.998e-05	0.326293	10
chr11	10122261	10123383	1.5537e-05	0.323002	14
chr11	10354496	10354691	4.1996e-19	-0.473541	10
chr11	10437466	10437695	1.6574e-14	-0.341469	10
chr11	10448373	10448563	2.7529e-15	-0.371356	10
chr11	10827716	10827865	6.9923e-14	0.341322	10
chr11	11001068	11001695	2.4932e-06	-0.323034	10
chr11	11310835	11311725	1.2607e-29	0.319348	26
chr11	11343777	11343949	3.248e-12	0.316121	10
chr11	11692665	11692942	4.4249e-11	-0.346678	14
chr11	12118729	12119068	5.3324e-06	-0.376240	10
chr11	12144830	12145187	1.2812e-09	-0.329673	10
chr11	12159180	12159561	2.6928e-28	-0.493600	14
chr11	12415497	12416072	0.00010202	-0.341205	10
chr11	12488695	12488967	4.1423e-10	0.303144	10
chr11	12511701	12512211	6.8105e-18	0.382167	16
chr11	12711045	12711372	8.2505e-20	-0.469784	12
chr11	12722847	12723236	7.0862e-12	-0.307901	10
chr11	12800718	12801312	5.8369e-18	-0.380012	10
chr11	13454193	13454426	8.3464e-15	-0.399211	10
chr11	13541172	13542150	5.318e-32	-0.301672	30
chr11	13570161	13570634	1.4472e-19	-0.348233	15
chr11	13680429	13680605	2.9937e-18	-0.541159	10
chr11	13718314	13718775	0.00010008	-0.304189	10
chr11	13782836	13783472	8.3402e-15	-0.389426	10
chr11	13783821	13784341	6.7522e-41	-0.416756	24
chr11	13855437	13856596	1.3731e-48	-0.438467	29
chr11	13865808	13866245	3.5857e-22	-0.332320	17
chr11	14483057	14483467	0.25938	0.305674	10
chr11	14504178	14505668	1.5703e-09	0.315443	23
chr11	14602136	14602344	3.0251e-07	0.332627	12
chr11	14604711	14604960	8.5031e-18	-0.361776	15
chr11	14615210	14615493	4.1395e-12	-0.366171	10
chr11	14644464	14644814	2.1358e-19	-0.438912	10
chr11	14710245	14710533	5.2008e-16	-0.343158	12
chr11	14745212	14745509	4.8769e-18	-0.376597	10
chr11	14824716	14825168	6.0616e-13	-0.341771	15
chr11	14852849	14853022	5.8365e-12	0.311263	10
chr11	14876977	14877908	5.4762e-35	-0.387873	16
chr11	15025891	15026243	2.8217e-08	-0.312426	10
chr11	15050255	15051480	1.7954e-14	-0.314951	18
chr11	15057667	15058178	5.5068e-22	-0.385154	12
chr11	15215791	15216219	2.8024e-12	-0.355888	10
chr11	15219037	15219627	2.6799e-18	-0.328797	17
chr11	15247508	15248474	3.1869e-38	-0.335373	25
chr11	15361337	15361638	1.4492e-12	-0.383986	10
chr11	15371408	15371991	0.0005718	-0.300007	10
chr11	15415933	15416587	1.2112e-21	-0.413515	15
chr11	15491684	15492134	1.8539e-19	-0.367453	10
chr11	15494515	15495565	4.8826e-49	-0.360676	33
chr11	15543870	15544416	1.232e-07	-0.315380	10
chr11	15608978	15609207	5.0653e-05	-0.346444	10
chr11	15684548	15684858	4.3624e-06	-0.332983	10
chr11	15692209	15692469	6.3932e-05	0.347039	10
chr11	15745132	15745417	6.8615e-12	0.428892	10
chr11	15757849	15758284	1.663e-06	-0.305334	14
chr11	15838645	15839123	4.2059e-05	-0.341667	10
chr11	15842958	15843538	0.00013663	-0.308191	10
chr11	16095732	16096222	0.00022526	0.308096	10
chr11	16482738	16482886	5.0121e-10	-0.335474	10
chr11	16488616	16489161	9.2682e-29	-0.440710	14
chr11	16523501	16524129	5.0655e-17	-0.400289	10
chr11	16541081	16541504	2.3384e-11	-0.343526	10
chr11	16745859	16746397	8.0853e-35	-0.495811	18
chr11	16843496	16843834	2.2779e-08	-0.377187	10
chr11	17053222	17053580	1.5442e-13	-0.368934	10
chr11	17075194	17075584	5.518e-21	-0.383792	12
chr11	17104391	17104615	1.039e-25	-0.386362	13
chr11	17245872	17246074	0.00082084	-0.319493	10
chr11	17258425	17258740	1.0329e-06	-0.300308	10
chr11	17277295	17277827	2.2561e-08	-0.376676	10
chr11	17308481	17308760	7.7085e-11	-0.313676	10
chr11	17334523	17334756	0.00019373	-0.322791	10
chr11	17362459	17363038	1.2783e-10	-0.309898	17
chr11	17495699	17496154	4.2109e-25	-0.326235	22
chr11	17517106	17517540	7.0605e-11	-0.361418	10
chr11	17543221	17543620	1.2164e-06	-0.328713	12
chr11	18055532	18055767	1.7558e-06	-0.308182	10
chr11	18474987	18475246	1.1742e-13	-0.352982	10
chr11	18579988	18580291	1.1521e-13	-0.300488	10
chr11	18771328	18771523	9.0528e-16	-0.348620	10
chr11	18801361	18801861	5.8602e-05	-0.330231	10
chr11	18876886	18877512	1.9451e-15	0.379978	10
chr11	19043854	19044363	3.631e-17	-0.332097	12
chr11	19580297	19580788	3.0114e-14	-0.353895	12
chr11	19683416	19683853	2.8096e-14	-0.337161	10
chr11	19769398	19770557	1.2851e-25	-0.345847	25
chr11	19868354	19868981	3.4687e-13	-0.445655	10
chr11	19907271	19907778	3.6704e-14	0.361976	11
chr11	20002272	20003163	1.8078e-16	-0.300312	17
chr11	20024432	20024768	1.5025e-11	-0.321737	13
chr11	20114364	20114811	6.5606e-51	-0.439711	25
chr11	20173121	20173496	2.0617e-10	-0.392077	10
chr11	20188852	20189311	9.6034e-21	-0.370126	20
chr11	20216868	20217412	1.7737e-20	-0.330460	15
chr11	21281497	21282085	3.7392e-37	-0.308600	18
chr11	21306367	21306939	6.6466e-11	-0.301381	10
chr11	21763559	21763846	0.091723	0.391724	10
chr11	21813052	21813332	2.996e-11	-0.406749	10
chr11	21835530	21835851	4.037e-07	-0.340739	10
chr11	21939694	21940145	1.5942e-09	-0.332244	10
chr11	22276572	22277309	2.4397e-08	-0.316047	10
chr11	22289226	22289593	1.3877e-33	-0.438792	17
chr11	22290185	22290655	2.8919e-22	-0.381222	12
chr11	22321886	22322539	5.6967e-16	-0.348543	10
chr11	22403435	22403956	5.1903e-22	-0.330539	13
chr11	22405659	22406156	1.1395e-12	-0.360438	10
chr11	22675802	22676466	7.9816e-50	-0.399447	22
chr11	22690354	22690770	1.5485e-26	-0.439244	12
chr11	22773603	22773868	0.0021517	-0.307635	10
chr11	22778186	22778621	4.9728e-06	-0.305197	10
chr11	23291016	23291216	2.8128e-17	-0.352522	10
chr11	23812874	23812985	5.0989e-08	-0.331010	10
chr11	23913861	23914530	1.4957e-08	-0.300589	10
chr11	24023065	24023339	1.3978e-12	-0.308907	10
chr11	25136083	25136396	4.1502e-22	-0.428991	10
chr11	25592962	25593645	4.0083e-10	-0.393547	10
chr11	26713281	26714478	6.8993e-23	-0.408990	17
chr11	26852131	26852907	0.0018232	-0.323302	12
chr11	27181945	27182182	1.2153e-18	0.320277	10
chr11	27240646	27240871	5.5884e-15	-0.437580	10
chr11	27817987	27818685	5.8605e-25	-0.323592	17
chr11	27850272	27850473	6.7082e-14	0.391467	12
chr11	28386075	28386726	0.012058	-0.306043	10
chr11	28789700	28790440	1.9409e-08	0.304429	14
chr11	29144651	29145609	1.9344e-21	-0.337399	18
chr11	29418723	29419415	2.1924e-14	-0.319194	10
chr11	29450791	29451138	6.6355e-14	0.309212	17
chr11	29501032	29501241	0.00071382	0.315649	10
chr11	29505488	29505944	4.3214e-09	-0.319927	10
chr11	29588167	29589216	1.1763e-25	-0.416331	15
chr11	29741016	29741974	2.6145e-10	-0.349090	16
chr11	29780268	29780759	9.8706e-21	-0.401765	11
chr11	29787996	29788435	6.9717e-14	-0.320405	12
chr11	29806378	29806791	0.027408	-0.312612	10
chr11	29879339	29879785	0.0050947	-0.317192	10
chr11	30066078	30066319	1.1577e-15	-0.458270	10
chr11	30350924	30351080	1.9536e-14	0.405053	10
chr11	30834659	30835307	7.4941e-19	-0.324596	19
chr11	30907764	30908046	5.0603e-21	-0.342476	12
chr11	30951191	30951465	4.6034e-09	-0.377431	10
chr11	31168257	31168550	1.5763e-15	-0.318825	12
chr11	31298436	31298790	3.4203e-11	-0.342509	10
chr11	31396135	31396587	3.5647e-06	-0.326077	10
chr11	31488003	31488642	3.6834e-18	-0.393969	13
chr11	31496848	31497176	1.1711e-18	-0.307412	12
chr11	31693730	31694358	2.2427e-10	-0.300629	13
chr11	31696049	31696633	1.094e-41	-0.470132	17
chr11	31697231	31697973	2.2955e-12	-0.309180	10
chr11	31754979	31755298	2.4666e-21	-0.448549	12
chr11	31772176	31772796	1.2154e-10	-0.353641	10
chr11	31828329	31828651	4.4652e-20	-0.314379	13
chr11	31873207	31873641	2.3945e-11	-0.335684	12
chr11	31907970	31908485	0.11242	-0.304610	10
chr11	31964852	31965223	1.2755e-16	-0.306799	14
chr11	32146268	32146469	1.1052e-15	-0.371482	10
chr11	32678382	32679175	2.456e-39	-0.329301	22
chr11	32691689	32692848	3.7221e-65	-0.402274	31
chr11	32805805	32805965	1.6984e-29	-0.406244	14
chr11	32919881	32920493	5.8011e-40	-0.518151	18
chr11	32948380	32948609	1.6305e-15	0.326208	10
chr11	33387559	33388024	2.2556e-12	-0.350170	10
chr11	33521520	33522105	3.2323e-11	-0.351406	12
chr11	34502204	34502482	1.7002e-18	-0.347746	10
chr11	35024794	35025612	1.7727e-10	-0.380018	13
chr11	35735493	35735899	1.3583e-12	0.312562	15
chr11	35784561	35784968	7.1527e-12	-0.320886	10
chr11	35862724	35863374	2.8341e-33	-0.481154	16
chr11	35864573	35864807	6.3818e-27	-0.366286	14
chr11	35924231	35924648	7.1578e-30	0.307058	16
chr11	36015102	36015328	7.3786e-17	0.352627	10
chr11	36394987	36395487	2.6966e-08	-0.307080	10
chr11	36782452	36783445	1.3124e-27	-0.403917	21
chr11	37115187	37115833	6.037e-06	-0.334123	14
chr11	37201678	37201969	3.5967e-08	-0.324431	10
chr11	37258931	37259304	5.7679e-31	0.345029	23
chr11	37395483	37395754	0.00016677	0.323104	10
chr11	37486209	37486547	1.966e-06	-0.306358	10
chr11	37567880	37568085	4.4679e-11	0.313493	15
chr11	37739135	37739951	6.2292e-30	-0.307136	18
chr11	37781846	37782097	5.5976e-16	-0.313949	10
chr11	37801933	37802434	2.724e-24	-0.314850	15
chr11	37869853	37870375	0.0091805	-0.317647	11
chr11	37876320	37877048	6.9894e-13	-0.333060	10
chr11	38041227	38041359	7.9256e-06	-0.313032	10
chr11	38379149	38379514	1.5303e-07	-0.325487	10
chr11	38564590	38564765	1.5291e-12	0.372411	10
chr11	38976061	38976814	1.0954e-23	-0.374779	18
chr11	39155766	39156452	7.7803e-28	-0.393179	16
chr11	39158628	39158760	4.9903e-07	-0.327794	10
chr11	39363426	39363687	1.1446e-24	0.363131	13
chr11	39654568	39655080	1.2435e-07	-0.320296	10
chr11	39807392	39807762	2.8478e-25	-0.304684	17
chr11	39811225	39811463	6.0176e-21	-0.442667	10
chr11	39811480	39811796	3.2435e-05	-0.363366	10
chr11	39987100	39987421	6.7093e-20	-0.419480	10
chr11	40011303	40011765	8.2971e-07	-0.381169	10
chr11	40023470	40024221	5.2829e-10	-0.300380	10
chr11	40077347	40077582	6.4571e-09	-0.371234	10
chr11	40601692	40602039	1.2689e-17	-0.359930	15
chr11	40890677	40891152	1.1127e-23	-0.327898	20
chr11	40977950	40978607	0.0012613	-0.342977	10
chr11	40995267	40995550	1.6468e-14	-0.320154	10
chr11	41216363	41216766	1.7756e-12	-0.320671	13
chr11	41346907	41347305	6.4312e-18	-0.369099	12
chr11	41362510	41363179	1.8663e-10	-0.339574	15
chr11	41365154	41365571	5.8114e-23	0.349337	20
chr11	41375600	41375779	1.001e-05	-0.316200	10
chr11	41379775	41380399	3.2499e-25	0.394367	18
chr11	41384473	41384635	1.3875e-28	0.429082	18
chr11	41397581	41398370	1.5918e-22	0.398053	18
chr11	42489612	42490218	3.1598e-18	-0.359429	10
chr11	43290768	43291270	8.3022e-22	0.326686	12
chr11	43305861	43306076	2.1975e-11	0.360077	10
chr11	43310189	43310627	7.6008e-12	0.333957	10
chr11	43890954	43891258	1.9389e-15	0.305141	12
chr11	43900408	43901156	5.8902e-37	-0.409397	21
chr11	43922811	43923110	8.093e-17	0.310123	11
chr11	43928082	43928601	1.4561e-14	-0.400959	10
chr11	43930352	43930622	2.8358e-14	-0.328114	10
chr11	44507735	44508150	2.213e-17	-0.413143	10
chr11	44508263	44509104	3.0202e-11	0.351023	12
chr11	44510997	44511329	3.214e-21	0.352326	12
chr11	44585152	44585619	3.7884e-05	0.300378	10
chr11	44610255	44610443	5.0008e-14	-0.308283	10
chr11	44615338	44615530	1.4339e-12	0.352189	10
chr11	46088737	46088935	1.5666e-12	0.321749	12
chr11	46138364	46138834	8.8185e-19	-0.373737	12
chr11	46713112	46713801	1.2151e-19	-0.352835	12
chr11	46781133	46781885	3.3538e-18	0.340197	22
chr11	46799392	46800703	2.2693e-37	0.308633	38
chr11	47231839	47232085	1.6734e-19	0.501890	10
chr11	47450715	47451250	1.6182e-21	-0.444568	12
chr11	47713559	47713785	4.1778e-25	-0.337949	19
chr11	48317872	48318112	1.0355e-14	-0.378107	10
chr11	48704248	48704587	7.7399e-23	-0.356255	13
chr11	48896399	48897851	4.7835e-33	-0.347182	26
chr11	48938328	48938649	2.0733e-12	-0.348273	10
chr11	48939428	48940619	4.5572e-48	-0.433601	26
chr11	49106857	49106970	8.6652e-23	-0.344857	12
chr11	49140258	49140593	7.9456e-11	-0.382380	10
chr11	50193471	50193761	3.17e-19	-0.381235	14
chr11	50618485	50619121	4.4377e-15	-0.326883	14
chr11	50729656	50730036	0.00030335	-0.313564	10
chr11	50761997	50762523	2.505e-21	-0.399931	12
chr11	50790166	50790458	2.9387e-32	-0.451507	14
chr11	50997194	50997485	6.1326e-14	-0.355844	10
chr11	51505307	51505716	0.031112	-0.303880	10
chr11	51509823	51510080	4.7367e-09	-0.349446	10
chr11	51527551	51528134	2.3018e-07	-0.355388	10
chr11	51551498	51551670	4.0728e-26	-0.373856	12
chr11	51592893	51593063	7.5065e-10	-0.453857	10
chr11	52146404	52146959	1.262e-16	-0.342237	18
chr12	112082	112401	6.4149e-06	-0.357540	12
chr12	265298	266657	2.5226e-26	-0.351492	21
chr12	270564	271419	3.449e-22	-0.351065	17
chr12	291327	292405	3.0962e-24	-0.374384	23
chr12	303136	303551	4.5032e-15	-0.394150	10
chr12	805490	805648	3.2012e-22	-0.410492	11
chr12	828388	828603	0.024532	-0.334157	10
chr12	2226748	2227267	5.036e-18	-0.322918	14
chr12	2234530	2234906	5.6939e-28	-0.436783	13
chr12	2451852	2452336	1.2292e-38	-0.402923	28
chr12	2458060	2458441	1.1809e-25	-0.417910	14
chr12	2458708	2459261	8.877e-22	-0.330520	21
chr12	2464819	2465372	9.426e-18	-0.389649	13
chr12	2465843	2466645	4.1826e-23	-0.437245	14
chr12	2468175	2468767	2.1002e-25	-0.462255	13
chr12	2478445	2478933	6.2082e-17	-0.423272	10
chr12	2480948	2481434	3.182e-16	-0.345526	14
chr12	2482975	2483316	3.8173e-31	-0.422823	15
chr12	2600574	2601018	1.2041e-24	-0.412445	13
chr12	3053982	3054338	1.2771e-18	-0.447418	10
chr12	3056762	3057494	2.9158e-18	-0.354296	12
chr12	3841720	3842822	2.5248e-25	-0.359776	20
chr12	3864116	3865716	1.3096e-45	-0.314364	41
chr12	4312265	4312458	1.0281e-05	0.303714	10
chr12	4325703	4325863	9.1098e-16	-0.352749	10
chr12	4346865	4347003	2.6898e-16	0.334394	10
chr12	4596856	4597080	3.9393e-17	-0.330052	10
chr12	5206371	5206509	2.3618e-18	-0.369464	10
chr12	5954309	5954930	2.5596e-25	-0.381211	16
chr12	6012169	6012798	5.8239e-41	-0.364620	22
chr12	6122494	6122948	6.4169e-17	-0.423545	12
chr12	6168947	6169220	5.2467e-17	-0.333224	10
chr12	6189047	6189532	0.046137	-0.306147	10
chr12	6225609	6225954	1.0659e-13	-0.406671	10
chr12	6632246	6632422	1.001e-22	-0.351800	10
chr12	6749751	6750237	1.8649e-08	-0.319290	10
chr12	6794274	6794706	3.4906e-14	-0.319027	12
chr12	6947879	6948290	2.8505e-10	-0.338445	10
chr12	6952348	6952626	7.7571e-14	-0.324209	10
chr12	6987634	6988068	1.5191e-08	-0.415912	10
chr12	7009170	7009397	1.022e-16	-0.316823	10
chr12	7011029	7011547	0.00012199	-0.316868	10
chr12	7014907	7015468	1.9243e-07	-0.353060	10
chr12	7078148	7078991	9.738e-17	-0.342866	17
chr12	7103508	7103616	6.897e-27	-0.497715	12
chr12	7442619	7442963	7.4381e-41	-0.478856	17
chr12	7455102	7455629	1.5022e-20	-0.346204	13
chr12	7469499	7469879	8.5417e-09	-0.348653	10
chr12	7485711	7486488	7.409e-20	-0.341942	18
chr12	7531173	7531676	4.2386e-28	-0.329216	21
chr12	7598674	7598848	2.591e-25	-0.487965	13
chr12	7769693	7770701	3.0087e-15	-0.365396	20
chr12	7773823	7774165	3.7046e-23	-0.338138	14
chr12	7864993	7865191	2.4566e-20	-0.389701	10
chr12	8097603	8097844	1.4602e-17	-0.473927	10
chr12	8194528	8195086	3.1381e-10	-0.350898	12
chr12	8311560	8311908	4.6895e-10	-0.318130	10
chr12	8457090	8457290	2.7167e-09	-0.305382	10
chr12	8512370	8512800	1.8623e-16	-0.322333	13
chr12	8513817	8514058	5.2221e-07	-0.321929	10
chr12	8563152	8563427	2.6791e-13	-0.401718	10
chr12	8588549	8588830	2.6553e-17	-0.423822	10
chr12	8734497	8734781	2.0628e-26	-0.507339	12
chr12	8803349	8803567	1.7258e-19	-0.368637	10
chr12	9254547	9254799	2.0449e-15	-0.375407	10
chr12	9479519	9480171	0.094488	-0.301376	10
chr12	9671185	9671780	3.4748e-07	0.344346	10
chr12	9684335	9684622	0.0018761	0.324411	10
chr12	9694480	9695309	2.3016e-21	-0.429583	14
chr12	9721884	9722079	2.1024e-12	-0.327870	10
chr12	9765583	9766142	4.1858e-43	-0.373323	24
chr12	9770056	9770306	9.2844e-08	-0.339590	10
chr12	9790007	9790418	1.8278e-10	-0.347681	10
chr12	9823459	9823656	1.8554e-20	-0.403136	10
chr12	9966993	9967366	5.1839e-18	-0.338147	10
chr12	10024526	10024900	2.5308e-29	-0.433540	13
chr12	10064009	10064156	2.1167e-15	0.394066	10
chr12	10117598	10117839	1.3297e-06	0.327885	10
chr12	10134440	10134735	0.00026369	-0.315830	10
chr12	10195683	10196181	1.8087e-08	0.358177	12
chr12	10246362	10246972	2.3284e-10	-0.384228	11
chr12	10294065	10294351	1.3734e-20	-0.341828	10
chr12	10302509	10302850	2.0153e-13	-0.342261	10
chr12	10419691	10420006	8.9424e-15	-0.369731	12
chr12	10583764	10584133	3.4994e-09	0.323982	13
chr12	10841558	10842135	3.6549e-08	-0.336770	10
chr12	10885892	10886141	5.8391e-12	-0.344351	10
chr12	11364490	11365086	5.6777e-11	-0.360707	10
chr12	11389862	11390208	1.1386e-27	-0.345468	20
chr12	11445990	11446203	6.5525e-27	-0.483438	12
chr12	11480138	11480479	9.7839e-12	-0.394066	10
chr12	11525987	11526389	1.1142e-14	-0.366073	15
chr12	11570832	11571272	5.483e-26	-0.381610	13
chr12	11639140	11639916	4.1755e-24	-0.374649	16
chr12	11764161	11764480	1.099e-16	-0.407667	10
chr12	12699849	12700321	6.6074e-13	-0.329563	10
chr12	13240010	13240139	2.1476e-13	-0.334896	10
chr12	13287815	13288094	8.6507e-22	-0.409735	13
chr12	13300594	13300845	3.0598e-24	-0.360000	12
chr12	13359771	13360191	6.3718e-21	-0.443125	12
chr12	13410630	13410878	4.371e-13	-0.406483	10
chr12	13418890	13419212	1.6376e-11	0.327702	10
chr12	13476044	13476225	0.00034772	0.302376	10
chr12	13569066	13569391	0.031218	0.305177	10
chr12	13647791	13648280	0.000169	-0.318899	14
chr12	13778534	13778757	1.1668e-30	-0.434879	17
chr12	13783449	13784077	1.9188e-31	-0.407205	22
chr12	13800603	13800937	1.076e-31	-0.302902	18
chr12	13883895	13884734	3.1676e-31	-0.409086	26
chr12	14000145	14000397	4.6077e-18	-0.506151	10
chr12	14020193	14020594	7.7171e-10	-0.311011	10
chr12	14027475	14027824	2.1707e-30	-0.485290	15
chr12	14078055	14078443	8.88e-28	-0.428741	12
chr12	14091927	14092149	5.2408e-21	0.364360	13
chr12	14103055	14103344	3.7513e-05	-0.303628	10
chr12	14107529	14107782	1.132e-29	-0.439819	14
chr12	14117152	14117502	3.5402e-18	-0.368906	10
chr12	14172769	14172982	1.8631e-08	-0.370343	10
chr12	14250634	14251122	1.102e-21	-0.317549	17
chr12	14291874	14292447	2.4648e-34	-0.428635	18
chr12	14299839	14300454	8.3367e-27	-0.400823	20
chr12	14356268	14356391	1.019e-10	-0.334660	10
chr12	14410537	14410916	5.4771e-23	-0.312366	16
chr12	14495996	14496593	6.1188e-26	-0.350269	17
chr12	14540121	14540798	2.2666e-50	-0.346104	31
chr12	14579848	14580353	3.5614e-18	-0.333982	16
chr12	14714501	14715065	1.9516e-21	-0.324876	21
chr12	14715073	14715811	1.737e-45	-0.434806	25
chr12	14761425	14762295	8.0085e-09	-0.317254	20
chr12	14788920	14789484	3.753e-48	-0.435145	24
chr12	14920222	14920518	7.4959e-20	-0.396948	12
chr12	14984064	14984278	8.6018e-26	-0.396521	17
chr12	14984793	14985122	7.7201e-05	-0.352071	10
chr12	15225288	15225542	7.9923e-12	0.302244	12
chr12	15453388	15453475	7.0778e-13	0.402713	13
chr12	15465166	15465676	1.6105e-31	0.350249	16
chr12	15477422	15478086	7.9302e-23	0.392213	20
chr12	15532894	15533021	1.8196e-12	0.326364	10
chr12	15668299	15668763	1.2115e-42	-0.418942	23
chr12	15883467	15883880	1.1569e-20	-0.441289	13
chr12	15916444	15916603	7.8073e-18	-0.373856	10
chr12	16118759	16119027	5.5096e-10	-0.369405	10
chr12	16448477	16448674	1.0565e-22	-0.333879	15
chr12	16512999	16513153	1.426e-23	-0.406332	12
chr12	16535215	16535601	3.5349e-30	-0.417901	17
chr12	16546627	16547351	1.3231e-25	0.312339	33
chr12	16560943	16561317	4.5393e-10	-0.342670	10
chr12	16596997	16597287	9.3846e-06	-0.301046	10
chr12	16598301	16598721	0.010703	0.318034	10
chr12	16708611	16708923	2.3658e-27	-0.426968	13
chr12	16835335	16835635	8.5456e-19	-0.403288	11
chr12	16843838	16844163	4.5217e-36	-0.458830	19
chr12	16881470	16881740	2.8166e-07	-0.318973	10
chr12	16889858	16890248	5.8971e-15	-0.425894	12
chr12	16985189	16985426	3.6684e-19	-0.364009	14
chr12	17039145	17039390	3.1918e-17	-0.342526	12
chr12	17710502	17710811	4.2067e-14	0.360838	10
chr12	17818787	17819299	2.4434e-13	0.347110	14
chr12	17828920	17829113	8.2487e-13	-0.302633	10
chr12	17833032	17833349	9.8143e-12	-0.393398	10
chr12	18217112	18217280	1.6056e-14	-0.488565	10
chr12	18221708	18221911	1.0115e-12	-0.452713	10
chr12	18232397	18232648	2.6557e-17	-0.406279	14
chr12	18296247	18296519	5.803e-19	-0.303553	12
chr12	18298637	18298910	5.2525e-19	-0.316855	13
chr12	18388204	18388450	4.7623e-37	-0.516691	16
chr12	18436145	18436454	6.7109e-14	-0.329230	12
chr12	18611348	18611646	9.6342e-18	0.302624	17
chr12	18634228	18634400	1.6131e-15	0.300819	12
chr12	18638128	18638689	3.709e-35	0.411647	32
chr12	18670969	18671434	2.7741e-31	-0.361251	24
chr12	18685997	18686576	1.2175e-31	-0.362911	23
chr12	18705854	18706177	8.3557e-27	-0.393065	14
chr12	18777542	18777693	1.2033e-26	-0.358883	14
chr12	18778401	18778780	8.9495e-23	-0.394312	15
chr12	18821209	18821500	8.9527e-13	-0.382733	10
chr12	18838417	18838572	0.0016443	-0.314356	10
chr12	18873856	18874331	5.0068e-25	0.316237	22
chr12	18931272	18931459	5.5651e-19	-0.359528	12
chr12	18942642	18942802	4.4067e-13	0.342697	10
chr12	18983561	18983937	2.1188e-22	-0.318733	20
chr12	18992145	18992435	2.5033e-27	-0.352252	18
chr12	19050519	19050681	0.0001945	-0.316557	10
chr12	19090813	19090989	2.3046e-25	-0.407363	14
chr12	19098056	19098253	1.5948e-28	-0.375721	13
chr12	19126729	19127000	5.0341e-45	-0.395694	22
chr12	19337194	19337425	2.2662e-11	-0.338239	10
chr12	19411150	19411443	6.4183e-05	-0.316907	10
chr12	19413419	19413687	5.1012e-08	-0.301401	10
chr12	19433118	19433323	4.2288e-13	-0.327993	12
chr12	19438876	19439023	1.3393e-18	-0.537527	11
chr12	19439070	19439585	6.2901e-10	-0.307806	17
chr12	19516443	19516615	5.1352e-21	-0.481698	10
chr12	19522867	19522980	2.475e-22	-0.372822	14
chr12	19527401	19528175	1.9779e-28	-0.341818	45
chr12	19535916	19536221	2.205e-42	0.359019	19
chr12	19552706	19553125	1.2016e-38	0.311348	25
chr12	19583048	19583189	1.6871e-09	-0.362509	10
chr12	19607582	19608386	4.0234e-68	0.344189	34
chr12	19613673	19613960	4.9919e-27	0.352928	18
chr12	19615642	19615801	1.4514e-10	0.315266	10
chr12	19686238	19686924	9.4297e-14	-0.379983	10
chr12	19698673	19698826	1.2155e-07	-0.313389	10
chr12	19703169	19703344	6.0117e-15	-0.400492	12
chr12	19725091	19725528	2.3347e-17	-0.372872	15
chr12	19863620	19863756	8.155e-17	-0.475940	10
chr12	19867176	19868383	3.5212e-36	0.316374	46
chr12	20019491	20019783	5.2391e-16	0.323297	10
chr12	20089970	20090072	5.2785e-11	0.357314	10
chr12	20119734	20119896	3.4035e-06	-0.334368	10
chr12	20320941	20321078	1.8582e-27	-0.509653	12
chr12	20332364	20332481	4.1659e-19	0.345923	10
chr12	20366957	20367479	5.9492e-25	-0.314481	25
chr12	20379445	20379823	4.7702e-09	-0.342930	11
chr12	20453734	20454050	2.1752e-43	0.321172	20
chr13	31513	32799	7.9688e-111	-0.434778	47
chr13	116467	116766	7.3249e-28	-0.311748	20
chr13	259735	260068	3.6803e-21	-0.469113	12
chr13	318967	319192	2.8699e-13	0.314134	10
chr13	670950	671366	2.3132e-19	-0.361420	10
chr13	1153350	1153868	4.132e-10	-0.322484	12
chr13	1345139	1345583	1.821e-11	-0.312374	10
chr13	1478922	1479312	4.6246e-18	-0.316723	16
chr13	1483023	1483572	2.9647e-16	-0.302721	20
chr13	1513998	1514179	7.48e-22	-0.382777	10
chr13	1711590	1711963	1.6114e-12	0.437318	12
chr13	1932786	1932936	1.5003e-11	-0.330962	10
chr13	1967554	1967778	6.3557e-14	-0.389742	10
chr13	2093948	2094437	9.7068e-12	0.339712	10
chr13	2106073	2106228	1.1301e-08	0.307492	10
chr13	2122688	2122817	4.0496e-10	-0.352106	10
chr13	2172419	2172597	4.6716e-18	-0.428063	10
chr13	2196351	2196575	2.1147e-17	0.386812	10
chr13	2201518	2202082	2.3465e-49	-0.460879	24
chr13	2268368	2268587	4.1895e-11	-0.302277	10
chr13	2333956	2334181	1.7852e-23	-0.506153	12
chr13	2607382	2607811	2.525e-32	-0.408223	19
chr13	2684963	2685981	8.8542e-46	-0.300363	44
chr13	2771508	2771954	1.6545e-19	-0.420792	13
chr13	2980420	2980907	1.4799e-12	-0.320693	10
chr13	3001530	3001782	6.7988e-14	-0.334724	10
chr13	3140189	3140428	7.4196e-37	-0.371417	17
chr13	3145656	3146103	8.7956e-33	-0.458461	18
chr13	3182086	3182403	6.0839e-08	-0.360805	10
chr13	3263936	3264420	1.3703e-30	-0.436191	14
chr13	3273993	3274135	1.747e-05	-0.343664	10
chr13	3316839	3317086	2.0342e-23	-0.377838	13
chr13	3396755	3397047	2.559e-14	0.344557	13
chr13	3403017	3403363	2.4831e-30	0.402693	16
chr13	3440022	3440528	5.0616e-37	-0.341322	27
chr13	3443259	3443513	7.4682e-16	0.350008	14
chr13	3688506	3689131	3.2959e-28	-0.330702	18
chr13	3691435	3691617	3.9067e-21	-0.419546	10
chr13	3933541	3933731	8.5026e-21	-0.434362	10
chr13	3937881	3938079	1.4087e-16	-0.382782	10
chr13	3980778	3981163	9.5117e-07	-0.330765	10
chr13	4000218	4000515	0.28939	-0.301744	10
chr13	4004187	4004459	2.6071e-34	-0.485959	15
chr13	4037439	4037780	2.7032e-26	-0.309835	18
chr13	4052061	4052285	1.1359e-09	-0.394167	10
chr13	4110727	4110947	1.2917e-12	-0.320881	10
chr13	4167128	4167820	3.6064e-36	-0.324196	30
chr13	4685947	4686318	2.8308e-26	0.411588	17
chr13	4711034	4711225	6.4386e-13	-0.332436	10
chr13	4711939	4712244	3.7923e-30	-0.409199	14
chr13	4838774	4839066	2.0868e-14	-0.376079	10
chr13	5135506	5135681	1.3315e-18	-0.341469	10
chr13	5225039	5226128	6.5447e-58	-0.419907	34
chr13	5284886	5285290	4.9457e-32	-0.313557	16
chr13	5294286	5294591	1.2456e-19	-0.411219	10
chr13	5643594	5644117	0.0020514	-0.303737	10
chr13	5813780	5814169	6.8192e-32	-0.345088	20
chr13	6117890	6118676	1.507e-40	0.306133	31
chr13	6190646	6191012	3.6327e-14	-0.307981	10
chr13	6341083	6341303	5.4466e-15	-0.397524	10
chr13	6417925	6418426	9.0185e-33	-0.418185	18
chr13	6438799	6439146	3.0318e-21	-0.305604	12
chr13	6445162	6445621	2.6315e-21	-0.355770	13
chr13	6481729	6482245	8.7648e-07	-0.305980	10
chr13	6583656	6584081	5.8261e-05	-0.312823	14
chr13	6737879	6738215	8.7041e-08	-0.308551	12
chr13	6863726	6864597	2.7004e-17	-0.359210	19
chr13	6894822	6895290	9.9448e-13	0.319899	16
chr13	7008557	7009244	2.2373e-46	0.305787	32
chr13	7122009	7122642	4.1469e-25	-0.375701	21
chr13	7133430	7133714	8.536e-08	-0.408203	10
chr13	7248334	7249017	1.6214e-05	-0.312562	10
chr13	7258188	7258419	8.1128e-25	-0.353756	14
chr13	7430707	7431069	7.3073e-21	-0.411456	12
chr13	7485947	7486664	4.5092e-09	-0.304057	18
chr13	7525332	7526060	2.6934e-39	-0.379699	20
chr13	7528879	7529828	4.698e-23	-0.383427	16
chr13	7551002	7551366	1.7335e-14	-0.347066	10
chr13	7671654	7672686	1.1971e-69	-0.452677	33
chr13	7675252	7675578	5.1498e-22	-0.381954	13
chr13	7705539	7706075	8.9201e-26	-0.478966	14
chr13	7707626	7709753	2.93e-99	-0.319401	68
chr13	7786708	7787138	2.3678e-13	-0.349856	14
chr13	7848002	7848622	1.2298e-06	-0.306014	10
chr13	8017336	8018661	8.9713e-63	-0.465089	24
chr13	8034977	8035493	6.8011e-52	-0.389719	23
chr13	8038845	8039959	6.0517e-75	-0.447453	36
chr13	8040141	8041571	1.2209e-37	-0.315630	34
chr13	8070200	8070570	2.3447e-28	-0.439044	13
chr13	8080538	8080757	0.00065023	-0.304644	10
chr13	8096009	8096593	7.3767e-57	-0.384120	31
chr13	8110891	8111216	3.2105e-26	-0.392409	13
chr13	8346224	8346504	2.9632e-13	-0.385389	10
chr13	8374566	8375023	1.7677e-06	-0.336124	10
chr13	8381401	8381608	8.8191e-16	-0.364321	10
chr13	8393627	8394056	2.6693e-06	-0.306884	10
chr13	8443563	8444105	2.4723e-14	-0.336030	20
chr13	8494167	8494632	6.7512e-26	-0.425612	17
chr13	9519235	9519724	5.9718e-32	-0.443136	15
chr13	9526517	9527123	8.6358e-38	-0.350814	20
chr13	9696684	9698421	7.7085e-101	-0.467592	40
chr13	9719817	9720572	5.3519e-37	-0.414734	24
chr13	9981446	9981753	7.1921e-25	-0.390974	12
chr13	10083348	10084211	6.7162e-33	-0.376135	19
chr13	10242690	10242938	2.6602e-16	-0.341356	13
chr13	10309422	10309640	2.7744e-11	0.338167	10
chr13	10337813	10338233	1.5852e-09	-0.323052	10
chr13	10349495	10350033	6.5555e-27	-0.392866	17
chr13	10755375	10755569	7.812e-24	-0.449881	12
chr13	10875228	10875638	0.00073788	-0.342226	10
chr13	10886423	10886805	9.6988e-08	-0.305022	10
chr13	11120922	11121877	4.4209e-17	-0.341685	18
chr13	11621436	11622138	8.209e-29	-0.460193	16
chr13	11623801	11624203	6.2293e-09	-0.354354	10
chr13	11626214	11626656	5.0354e-05	-0.309332	10
chr13	11631016	11631291	7.1124e-16	-0.421750	10
chr13	12109916	12110422	0.00011789	-0.321156	10
chr13	12178423	12178754	3.3397e-19	-0.349933	12
chr13	12385248	12385488	7.5486e-06	-0.412774	10
chr13	12438359	12438774	6.2792e-17	-0.488543	10
chr13	12545203	12547404	1.0088e-44	-0.343236	32
chr13	12583845	12584080	9.7334e-13	-0.379729	10
chr13	12707125	12707594	9.237e-41	0.320347	20
chr13	12708228	12709064	4.3287e-43	0.349572	26
chr13	12762773	12762970	1.4452e-21	-0.394826	14
chr13	12820708	12821665	1.987e-44	-0.344420	30
chr13	12856796	12857270	3.1697e-07	0.312677	10
chr13	13350787	13351301	9.1694e-29	-0.385125	14
chr13	13866201	13866781	2.4544e-30	-0.323274	18
chr13	13986468	13986903	0.0057749	-0.301498	10
chr13	13995604	13995831	2.8199e-22	-0.345309	13
chr13	14032186	14032565	3.3807e-24	-0.360813	17
chr13	14069489	14069895	4.6986e-08	-0.369710	10
chr13	14077887	14078293	0.00034776	-0.327607	10
chr13	14339475	14339816	2.0172e-20	0.317858	15
chr13	14366285	14366922	0.00040087	-0.310278	10
chr13	14553279	14553639	3.499e-19	-0.424689	13
chr13	14664823	14665625	7.1903e-24	-0.330119	20
chr13	14678322	14678539	1.0243e-06	0.349454	10
chr13	14699848	14700810	3.6526e-19	0.317275	22
chr13	14704830	14705046	4.3625e-08	0.301530	10
chr13	14710304	14710674	4.2603e-05	0.309280	10
chr13	14735201	14735446	8.1563e-13	-0.347256	10
chr13	14816428	14816764	7.0746e-26	-0.458414	12
chr13	14979347	14979772	2.9251e-11	-0.319515	13
chr13	14980192	14980514	7.9221e-05	-0.317782	10
chr13	14984434	14984897	1.7454e-13	-0.345046	12
chr13	15045128	15045450	4.7329e-13	0.348659	10
chr13	15143558	15143744	3.9874e-18	-0.327162	10
chr13	15474553	15475352	1.946e-05	-0.325627	10
chr13	15766769	15767047	1.6305e-38	-0.452261	19
chr13	15802601	15802955	1.8966e-08	-0.306377	10
chr13	15804172	15804506	1.5018e-24	-0.423230	12
chr13	15841724	15842796	4.6327e-16	-0.396319	10
chr13	15896976	15897603	1.2196e-24	-0.340008	17
chr13	15948580	15948963	5.4257e-09	0.335420	10
chr13	16067124	16067748	2.3389e-14	-0.325408	14
chr13	16077400	16077819	0.0015769	-0.309941	10
chr13	16079734	16080153	0.00029685	-0.345621	10
chr13	16090233	16090482	0.00017495	-0.318446	10
chr13	16090954	16091224	3.1e-14	0.321507	12
chr13	16303339	16304511	3.4874e-17	-0.301473	23
chr13	16352338	16353223	1.1073e-21	-0.310437	22
chr13	16733695	16734005	8.7664e-12	-0.305131	10
chr13	16740756	16741051	3.699e-21	-0.366656	14
chr13	16858460	16858613	7.9957e-10	0.304764	10
chr13	16901147	16901726	4.3044e-15	-0.300639	12
chr13	17049368	17049501	7.8421e-19	-0.353124	10
chr13	17063978	17064509	6.1989e-23	-0.365077	14
chr13	17229434	17230321	2.9583e-54	-0.378514	38
chr13	17253610	17254077	1.5088e-31	-0.391242	16
chr13	17274752	17275368	2.2093e-14	-0.352694	10
chr13	17280898	17281527	3.1541e-06	-0.330752	10
chr13	17281883	17282243	0.00013031	-0.342582	10
chr13	17283487	17284339	1.0012e-18	-0.406362	11
chr13	17352032	17352316	5.6505e-18	-0.364316	10
chr13	17437299	17437790	1.0595e-11	0.302154	13
chr13	17648531	17649519	6.7876e-12	-0.321246	15
chr13	18036984	18037345	2.046e-19	-0.444276	10
chr13	18370734	18371444	2.3538e-16	-0.354044	10
chr13	18554747	18555350	1.6788e-17	0.323404	17
chr13	19085283	19085530	1.757e-16	0.391883	10
chr13	19126112	19126627	1.7181e-23	-0.464047	12
chr13	19127782	19128400	8.8611e-24	-0.374456	14
chr13	19132931	19133658	6.927e-15	-0.304953	17
chr13	19489068	19490028	3.3249e-18	-0.336024	16
chr13	19624201	19624768	1.3814e-06	0.357188	10
chr13	19664979	19665561	7.8647e-18	-0.342689	12
chr13	19861814	19862165	5.381e-10	-0.311386	10
chr13	19889822	19890252	2.8001e-14	0.312364	15
chr13	20021078	20021478	5.0012e-06	-0.349859	12
chr13	20034751	20034861	1.6366e-07	-0.317269	10
chr13	20055316	20055504	1.9492e-13	-0.379882	10
chr13	20080676	20081079	4.4779e-07	0.360269	10
chr13	20192953	20193331	1.4244e-12	-0.391657	10
chr13	20261363	20261737	4.0273e-08	-0.350654	10
chr13	20300180	20300587	1.3946e-06	0.316811	10
chr13	20504064	20504434	1.7256e-11	-0.319402	10
chr13	20569306	20569488	5.5579e-11	-0.308368	10
chr13	20590374	20590732	3.176e-14	-0.319684	10
chr13	20636929	20637358	1.1912e-09	-0.351410	13
chr13	20940371	20940549	4.497e-20	0.413688	10
chr13	20942374	20942552	3.0896e-19	0.424963	10
chr13	21040359	21041094	3.0547e-11	-0.369865	10
chr13	21098765	21099321	4.012e-10	-0.345103	10
chr13	21358897	21359384	1.4269e-13	-0.368086	10
chr13	21620539	21621190	5.1529e-06	-0.361761	10
chr13	21630209	21630860	8.1365e-06	-0.351449	10
chr13	21783041	21783614	2.0441e-07	-0.360807	10
chr13	21874976	21875942	0.013215	-0.306241	15
chr13	21999884	22000094	5.6117e-14	-0.324799	10
chr13	22091991	22092300	3.3621e-10	-0.403651	10
chr13	22341684	22342092	1.0057e-20	-0.362015	12
chr13	22345451	22345941	3.6544e-15	0.415247	14
chr13	22346025	22348710	1.0672e-34	0.316508	55
chr13	22366503	22367585	6.3563e-29	0.329985	28
chr13	22396342	22397008	0.63913	-0.330010	10
chr13	22476360	22476969	2.464e-18	-0.317421	12
chr13	22567164	22567600	1.5494e-12	-0.344564	10
chr13	22597490	22598665	1.3487e-07	-0.326274	14
chr13	22663845	22664245	5.2541e-05	-0.334151	10
chr13	23104986	23105450	2.581e-17	-0.386434	12
chr13	23156413	23156733	3.3641e-24	-0.422806	14
chr13	23222080	23222346	1.6231e-10	-0.330221	10
chr13	23246971	23247206	1.313e-16	-0.357268	10
chr13	23253201	23253462	4.8702e-26	-0.345480	12
chr13	23311064	23311390	1.7649e-19	-0.366274	12
chr13	23321039	23321623	3.2238e-11	-0.368777	12
chr13	23325429	23326023	8.8956e-11	-0.307408	10
chr13	23540224	23541490	5.3875e-21	-0.377015	20
chr13	23636326	23637031	0.0088081	0.301361	13
chr13	23874888	23875307	9.7567e-16	-0.425944	10
chr13	23917442	23917585	2.7191e-14	-0.365212	10
chr13	24142755	24142937	4.1771e-07	0.346973	10
chr13	24191573	24191766	6.8652e-27	-0.416275	13
chr13	24192806	24193498	4.6327e-19	-0.358016	19
chr13	24200029	24200297	4.2762e-13	-0.301440	12
chr13	24743144	24743710	7.7035e-08	-0.305660	10
chr13	25121997	25122121	1.5275e-27	-0.378008	12
chr13	25371699	25372206	8.7063e-28	-0.379949	15
chr13	25456704	25457349	7.1384e-06	-0.375860	10
chr13	25505486	25506130	2.5126e-09	-0.353804	10
chr13	25652749	25653736	1.2378e-06	-0.307868	14
chr13	25917158	25917590	1.36e-08	-0.307446	10
chr13	25923776	25924971	2.4594e-61	-0.359912	30
chr13	25925886	25926559	1.8569e-21	-0.363690	12
chr13	25935639	25935866	7.5532e-12	0.320930	10
chr13	25955132	25955694	3.3372e-14	0.339835	16
chr13	26096424	26097072	6.4714e-13	-0.360473	10
chr13	26155522	26155730	9.2313e-12	0.328032	10
chr13	26170367	26170803	1.1148e-15	0.315769	18
chr13	26290385	26291098	4.2202e-11	-0.325750	10
chr13	26784011	26784411	5.5462e-11	-0.309141	13
chr13	26899125	26899638	3.5213e-15	-0.480428	10
chr13	27129175	27129652	3.0833e-18	-0.450400	10
chr13	27186809	27187147	6.3823e-21	-0.481482	12
chr13	27278932	27279284	6.0208e-13	-0.331801	10
chr13	27342899	27343136	1.1943e-19	0.336230	10
chr13	27378296	27378549	8.8546e-11	-0.310970	10
chr13	27510215	27510542	3.7821e-16	-0.371679	10
chr13	27754951	27755213	3.0499e-17	-0.334271	10
chr13	27840676	27841295	3.3856e-34	-0.397980	21
chr13	27901548	27901951	1.6187e-20	-0.374068	16
chr13	28446963	28447223	3.1977e-20	-0.358481	12
chr13	28452861	28453248	8.0392e-12	-0.369909	10
chr13	28510201	28510344	6.9373e-15	-0.374971	10
chr13	28515060	28515656	3.4666e-16	-0.425565	12
chr13	28662679	28662992	8.8792e-09	-0.302802	10
chr13	28998023	28998360	1.4792e-10	-0.413456	12
chr13	29018292	29018872	4.2523e-24	-0.389932	15
chr13	29023484	29023733	4.5254e-11	-0.314166	10
chr13	29093822	29094140	2.4386e-08	-0.333471	10
chr13	29289568	29289783	6.3206e-11	-0.335190	10
chr13	29294756	29294956	7.0537e-24	-0.318637	12
chr13	29315585	29316124	0.0011722	-0.332309	16
chr13	29328832	29329423	1.1713e-22	-0.329615	14
chr13	29339334	29339584	1.6129e-11	-0.334890	10
chr13	29426550	29426877	1.3862e-18	-0.402481	12
chr13	29455352	29455617	2.3634e-32	-0.494225	18
chr13	29868229	29868447	5.4514e-05	0.317129	10
chr13	29875916	29876336	1.6103e-22	0.323839	14
chr13	29892172	29892706	2.1424e-19	-0.339983	17
chr13	29941459	29942223	3.7484e-53	-0.333245	29
chr13	30028078	30028478	1.3495e-28	-0.383445	14
chr13	30120004	30120329	3.2377e-11	0.315124	12
chr13	30124950	30126193	1.4553e-69	-0.390380	40
chr13	30126557	30127411	5.4173e-97	-0.510206	41
chr13	30184110	30184287	3.5919e-08	-0.335301	10
chr13	30196990	30197315	3.7126e-25	-0.337412	19
chr13	30203997	30204602	2.9933e-14	0.315500	18
chr13	30223019	30223165	5.4021e-06	-0.362967	10
chr13	30237544	30238540	1.9413e-23	-0.331740	29
chr13	30391658	30391992	1.1222e-26	-0.356760	13
chr13	30522719	30523267	2.6713e-44	-0.350674	27
chr13	30695512	30695965	2.9039e-09	-0.344724	12
chr13	30704103	30704563	5.2751e-24	-0.430719	15
chr13	30825431	30825725	1.0657e-34	-0.321113	18
chr13	30894783	30895091	3.213e-13	-0.386487	10
chr13	31057424	31057594	1.0461e-10	0.347076	10
chr13	31110960	31111140	4.0564e-05	-0.335742	10
chr13	31115238	31115559	5.0551e-11	-0.301290	10
chr13	31124386	31124636	9.0954e-14	-0.315223	13
chr13	31251063	31251255	0.00015101	-0.300379	10
chr13	31412740	31413030	1.1642e-20	-0.435292	13
chr13	31489144	31489550	1.8161e-16	-0.390560	16
chr13	31497906	31498326	4.4408e-33	-0.331468	23
chr13	31516441	31516640	1.1606e-30	-0.381153	15
chr13	31571756	31572058	2.2109e-08	-0.320086	10
chr13	31587162	31587313	2.4416e-18	-0.369201	10
chr13	31648872	31649298	2.383e-22	-0.330724	14
chr13	31814760	31815288	5.5501e-05	-0.323830	10
chr13	31840175	31840496	6.7336e-09	-0.321900	12
chr13	32070971	32071299	1.2435e-12	0.321398	15
chr13	32073618	32073786	2.3153e-05	0.301406	10
chr13	32107727	32108395	4.1786e-46	-0.431934	23
chr13	32118730	32119366	1.7208e-21	-0.361505	15
chr13	32123738	32124245	8.9048e-41	-0.387944	23
chr13	32138894	32139348	4.3399e-19	-0.426008	10
chr13	32142015	32142173	2.2877e-15	-0.432641	10
chr13	32230195	32230892	3.5596e-40	-0.445584	21
chr13	32347156	32347379	1.2477e-12	-0.352150	12
chr13	32362041	32362212	4.6545e-18	-0.323999	10
chr13	32393279	32393642	4.4501e-07	-0.354764	10
chr13	32413497	32413825	2.1042e-11	-0.316109	12
chr13	32422693	32423289	4.9439e-20	-0.436609	12
chr13	32443003	32443284	3.5742e-23	-0.410257	12
chr13	32667195	32667543	5.8642e-06	-0.301224	10
chr13	32668279	32668442	9.9894e-29	-0.445690	13
chr13	32674770	32675724	9.6263e-54	-0.379687	36
chr13	32728049	32729422	2.6182e-86	0.317253	77
chr13	32751747	32752107	7.7426e-27	0.371312	21
chr13	32762245	32762511	2.9227e-16	0.404977	10
chr13	32783439	32783967	3.246e-30	-0.310563	22
chr13	32885841	32886095	1.4842e-13	-0.421277	10
chr13	32911419	32911874	1.0898e-31	-0.317487	21
chr13	32913994	32914274	2.0187e-13	-0.383662	13
chr13	32987497	32987769	3.4215e-26	0.375283	12
chr13	33038787	33038964	4.6085e-13	-0.316583	10
chr13	33086796	33087182	1.1349e-11	-0.390165	10
chr13	33205845	33206075	5.5354e-05	-0.372493	10
chr13	33215336	33215544	0.15571	-0.356319	10
chr13	33235113	33235366	0.044121	-0.324437	12
chr13	33438318	33438581	2.0516e-11	0.346263	10
chr14	511695	511972	9.3678e-19	-0.336571	10
chr14	613647	613948	1.3048e-10	-0.325874	10
chr14	677876	678423	7.7404e-40	-0.390003	19
chr14	1329889	1330177	1.6357e-30	-0.327392	16
chr14	1427412	1428040	2.3824e-20	-0.329355	12
chr14	1436500	1436674	1.2637e-11	0.300521	10
chr14	1469831	1470316	1.5485e-12	-0.350618	10
chr14	1540358	1540562	9.1627e-17	0.341590	10
chr14	1868741	1869061	2.1751e-12	-0.310446	10
chr14	3302561	3303201	3.5411e-16	0.332655	16
chr14	3517331	3517559	8.4535e-17	-0.417990	12
chr14	3973646	3973935	9.9514e-30	-0.348619	16
chr14	4249804	4250826	8.5207e-20	0.313630	25
chr14	4266403	4266537	5.07e-14	-0.363697	10
chr14	4401284	4401753	5.1704e-15	-0.332042	10
chr14	4472728	4473382	1.7427e-47	-0.378229	20
chr14	4477189	4477514	2.0322e-19	-0.412261	14
chr14	4492158	4492568	5.4287e-10	0.361296	14
chr14	4523891	4524665	3.0555e-25	0.354066	21
chr14	4539032	4539164	1.2042e-14	-0.404226	10
chr14	4587630	4587850	1.3391e-17	-0.345302	10
chr14	4607828	4608309	2.5723e-13	-0.300210	10
chr14	4646979	4647336	0.00084957	0.327015	10
chr14	4823853	4824235	2.9815e-27	-0.364137	14
chr14	4841424	4841823	5.1108e-33	-0.527884	17
chr14	4960833	4961391	9.4489e-22	-0.395146	13
chr14	5606224	5606461	7.7013e-14	0.351698	10
chr14	5814496	5814900	1.8037e-16	-0.308459	12
chr14	5915349	5915638	8.2118e-12	-0.317739	10
chr14	6232039	6232674	2.9015e-13	-0.364388	10
chr14	6305761	6305932	1.5558e-09	-0.315188	10
chr14	6447321	6447550	2.7538e-08	0.350162	10
chr14	6565461	6565688	3.3422e-09	-0.374995	10
chr14	7180376	7180762	7.1009e-12	0.306753	16
chr14	7226081	7226396	1.5194e-21	-0.396449	12
chr14	7277609	7277860	1.7225e-09	-0.367114	10
chr14	7467131	7467387	1.167e-17	-0.406241	10
chr14	7575023	7575283	3.3744e-15	-0.306972	10
chr14	7582239	7582739	2.6554e-43	0.390068	29
chr14	7589362	7589510	8.9977e-15	-0.402040	10
chr14	7732519	7732624	1.756e-14	0.333900	10
chr14	7821530	7821923	6.5006e-23	-0.353748	13
chr14	7848057	7849938	1.7933e-113	-0.402300	57
chr14	7856591	7857397	2.6707e-38	-0.466596	18
chr14	7860111	7860616	2.3267e-36	-0.370365	17
chr14	7871048	7871850	2.2224e-60	-0.447215	29
chr14	7874262	7874455	1.0841e-05	-0.303904	10
chr14	7878112	7878329	3.0676e-07	0.328007	10
chr14	7890620	7890928	2.455e-12	-0.353976	10
chr14	7922028	7922629	1.5127e-17	-0.391338	17
chr14	7950601	7951126	5.0406e-27	-0.313500	18
chr14	7977186	7977487	1.1786e-25	-0.402781	15
chr14	7981266	7981387	3.6149e-14	-0.425535	10
chr14	8113533	8113691	1.0214e-20	-0.454431	10
chr14	8296510	8297052	0.00017457	-0.324713	10
chr14	8298833	8299411	1.9273e-34	-0.477455	16
chr14	8339513	8339750	5.2967e-13	0.316751	10
chr14	8392358	8392987	0.00010656	-0.314925	10
chr14	8433813	8434131	1.9818e-14	0.315792	10
chr14	8445779	8446578	5.4705e-05	-0.321099	10
chr14	8768506	8768805	9.7548e-13	-0.325652	10
chr14	8815409	8816133	4.0645e-26	-0.408212	18
chr14	8881648	8882046	4.5245e-09	-0.301292	10
chr14	8891202	8891380	8.7544e-21	-0.492550	12
chr14	9447170	9447502	6.663e-16	-0.421463	10
chr14	9631840	9632013	2.9716e-19	-0.376363	10
chr14	9633107	9633680	4.7931e-26	-0.360519	14
chr14	9687765	9688279	1.7941e-29	-0.367270	22
chr14	9781825	9783039	1.0252e-84	-0.414927	50
chr14	9785960	9786354	6.6524e-17	-0.388100	12
chr14	9827137	9827981	5.3534e-47	-0.336870	31
chr14	9865025	9865626	3.3573e-20	-0.391412	13
chr14	10007163	10007641	0.00026263	0.329413	10
chr14	10047978	10048431	3.2459e-22	-0.451629	11
chr14	10056377	10056883	7.9299e-19	-0.390006	10
chr14	10059974	10061003	7.9602e-20	-0.325353	18
chr14	10186741	10187265	0.00014843	-0.310518	10
chr14	10253897	10254367	2.4882e-10	-0.334014	12
chr14	10305206	10305452	3.6127e-23	-0.418569	12
chr14	10515619	10515911	5.4672e-22	-0.405835	12
chr14	10771296	10772378	7.4783e-08	-0.340176	10
chr14	10830957	10831242	3.4933e-22	-0.313243	12
chr14	10843131	10843459	1.398e-08	-0.306089	10
chr14	10876644	10877211	0.0031631	-0.321860	10
chr14	10905620	10906237	2.5109e-11	-0.332751	12
chr14	11015709	11015863	9.3084e-18	-0.362004	10
chr14	11044540	11045139	1.1092e-24	-0.339687	21
[truncated: 5,821 more rows]
