# Supplementary material for: The DNA methylation landscape of naturally short-lived killifish
Source: Sci Rep. 2026 Feb 19;16:7173. doi: 10.1038/s41598-026-39352-3 (PMC12921331; doi:10.1038/s41598-026-39352-3)
Supplement: Supplementary file 6 — Supplementary Material 6 [file 41598_2026_39352_MOESM6_ESM.xlsx]

## Sheet: young vs old (N. furzeri)
chrom	start	end	delta methylation	p-value
chr1	555	556	0.147800	0.0079365
chr1	1728	1729	0.102400	0.0079365
chr1	5788	5789	0.127200	0.0079365
chr1	9920	9921	0.129000	0.0079365
chr1	12392	12393	-0.175000	0.0079365
chr1	35802	35803	0.116600	0.0079365
chr1	49044	49045	0.154600	0.0079365
chr1	120485	120486	0.115200	0.0079365
chr1	158033	158034	0.112600	0.0079365
chr1	165829	165830	0.136200	0.0079365
chr1	166946	166947	0.114600	0.0079365
chr1	166954	166955	0.130200	0.0079365
chr1	166958	166959	0.122000	0.0079365
chr1	166966	166967	0.127200	0.0079365
chr1	166998	166999	0.116200	0.0079365
chr1	167044	167045	0.108200	0.0079365
chr1	176131	176132	0.100800	0.0079365
chr1	184338	184339	0.140400	0.0079365
chr1	184626	184627	0.139000	0.0079365
chr1	194559	194560	0.110600	0.0079365
chr1	213371	213372	0.101800	0.0079365
chr1	213410	213411	0.114000	0.0079365
chr1	213440	213441	0.135800	0.0079365
chr1	243809	243810	0.145705	0.0079365
chr1	244938	244939	0.114000	0.0079365
chr1	270086	270087	0.107400	0.0079365
chr1	270594	270595	-0.206200	0.0079365
chr1	272305	272306	-0.112800	0.0079365
chr1	289648	289649	0.129400	0.0079365
chr1	293481	293482	0.137000	0.0079365
chr1	296212	296213	-0.101400	0.0079365
chr1	318107	318108	-0.101000	0.0079365
chr1	335123	335124	0.116800	0.0079365
chr1	350207	350208	0.110400	0.0079365
chr1	378697	378698	0.197371	0.0079365
chr1	379049	379050	-0.141600	0.0079365
chr1	382163	382164	0.156460	0.0079365
chr1	386858	386859	-0.296697	0.0079365
chr1	401986	401987	-0.162000	0.0079365
chr1	402909	402910	-0.100400	0.0079365
chr1	403818	403819	-0.160200	0.0079365
chr1	404023	404024	0.131200	0.0079365
chr1	409172	409173	-0.102400	0.0079365
chr1	414821	414822	0.290181	0.0079365
chr1	426878	426879	0.170800	0.0079365
chr1	430173	430174	0.162400	0.0079365
chr1	445156	445157	-0.120200	0.0079365
chr1	449188	449189	-0.102600	0.0079365
chr1	450996	450997	0.107600	0.0079365
chr1	454689	454690	-0.109400	0.0079365
chr1	489040	489041	0.108600	0.0079365
chr1	505410	505411	0.201400	0.0079365
chr1	524168	524169	0.117000	0.0079365
chr1	530008	530009	0.237883	0.0079365
chr1	540397	540398	0.125200	0.0079365
chr1	581338	581339	0.111800	0.0079365
chr1	585789	585790	0.113400	0.0079365
chr1	585802	585803	0.109800	0.0079365
chr1	623114	623115	0.105400	0.0079365
chr1	623118	623119	0.155000	0.0079365
chr1	624736	624737	-0.267400	0.0079365
chr1	635610	635611	-0.116200	0.0079365
chr1	636047	636048	0.115400	0.0079365
chr1	646711	646712	-0.122200	0.0079365
chr1	648212	648213	0.128000	0.0079365
chr1	650576	650577	0.142400	0.0079365
chr1	651679	651680	0.148400	0.0079365
chr1	657481	657482	0.131000	0.0079365
chr1	662889	662890	0.137200	0.0079365
chr1	669351	669352	0.174794	0.0079365
chr1	691067	691068	0.123000	0.0079365
chr1	700727	700728	-0.113600	0.0079365
chr1	702927	702928	0.110800	0.0079365
chr1	722428	722429	0.105800	0.0079365
chr1	725548	725549	0.132200	0.0079365
chr1	725680	725681	0.129600	0.0079365
chr1	733814	733815	0.163800	0.0079365
chr1	733976	733977	0.150400	0.0079365
chr1	748018	748019	0.155277	0.0079365
chr1	756091	756092	0.130200	0.0079365
chr1	777862	777863	0.118800	0.0079365
chr1	783980	783981	0.147200	0.0079365
chr1	784045	784046	0.109600	0.0079365
chr1	803253	803254	0.143800	0.0079365
chr1	809508	809509	-0.109800	0.0079365
chr1	815726	815727	-0.103600	0.0079365
chr1	815853	815854	-0.179000	0.0079365
chr1	829605	829606	0.115000	0.0079365
chr1	832107	832108	0.111000	0.0079365
chr1	836983	836984	-0.173000	0.0079365
chr1	844800	844801	0.132600	0.0079365
chr1	844930	844931	0.155306	0.0079365
chr1	860828	860829	0.101200	0.0079365
chr1	860919	860920	0.106200	0.0079365
chr1	868349	868350	0.104800	0.0079365
chr1	872375	872376	0.139600	0.0079365
chr1	935884	935885	0.137712	0.0079365
chr1	939922	939923	0.127400	0.0079365
chr1	965321	965322	0.149200	0.0079365
chr1	966781	966782	0.106200	0.0079365
chr1	968256	968257	0.177400	0.0079365
chr1	974950	974951	0.107800	0.0079365
chr1	980262	980263	0.190200	0.0079365
chr1	988357	988358	0.153000	0.0079365
chr1	999656	999657	0.175055	0.0079365
chr1	1016916	1016917	0.145400	0.0079365
chr1	1032014	1032015	0.104800	0.0079365
chr1	1036528	1036529	0.123400	0.0079365
chr1	1036565	1036566	0.137800	0.0079365
chr1	1048384	1048385	0.120400	0.0079365
chr1	1062378	1062379	0.160600	0.0079365
chr1	1064914	1064915	0.119000	0.0079365
chr1	1111687	1111688	0.119400	0.0079365
chr1	1130171	1130172	0.126600	0.0079365
chr1	1164604	1164605	0.115000	0.0079365
chr1	1165265	1165266	0.107600	0.0079365
chr1	1166274	1166275	0.188700	0.0079365
chr1	1166663	1166664	0.129800	0.0079365
chr1	1224989	1224990	-0.117600	0.0079365
chr1	1228367	1228368	0.121800	0.0079365
chr1	1232683	1232684	0.140120	0.0079365
chr1	1236767	1236768	0.105800	0.0079365
chr1	1257034	1257035	0.168400	0.0079365
chr1	1261587	1261588	0.149000	0.0079365
chr1	1280585	1280586	-0.169580	0.0079365
chr1	1284177	1284178	0.101400	0.0079365
chr1	1287429	1287430	0.164600	0.0079365
chr1	1309613	1309614	0.207400	0.0079365
chr1	1313297	1313298	0.113800	0.0079365
chr1	1313897	1313898	0.127800	0.0079365
chr1	1327118	1327119	0.118600	0.0079365
chr1	1336433	1336434	-0.160800	0.0079365
chr1	1369350	1369351	0.118200	0.0079365
chr1	1376044	1376045	0.104000	0.0079365
chr1	1379750	1379751	-0.116800	0.0079365
chr1	1383064	1383065	-0.103200	0.0079365
chr1	1386470	1386471	0.103000	0.0079365
chr1	1389215	1389216	0.110400	0.0079365
chr1	1400331	1400332	-0.103400	0.0079365
chr1	1411694	1411695	0.188000	0.0079365
chr1	1448987	1448988	0.124600	0.0079365
chr1	1460406	1460407	0.119200	0.0079365
chr1	1467999	1468000	-0.167000	0.0079365
chr1	1483333	1483334	0.109200	0.0079365
chr1	1491717	1491718	0.122800	0.0079365
chr1	1506403	1506404	0.151400	0.0079365
chr1	1521894	1521895	0.123400	0.0079365
chr1	1578250	1578251	0.103800	0.0079365
chr1	1589189	1589190	0.158000	0.0079365
chr1	1600507	1600508	0.106000	0.0079365
chr1	1608989	1608990	0.108800	0.0079365
chr1	1612920	1612921	0.125800	0.0079365
chr1	1662385	1662386	-0.128200	0.0079365
chr1	1673831	1673832	0.105400	0.0079365
chr1	1674863	1674864	0.137200	0.0079365
chr1	1687986	1687987	0.142000	0.0079365
chr1	1703603	1703604	0.137760	0.0079365
chr1	1703837	1703838	0.169420	0.0079365
chr1	1745457	1745458	0.108200	0.0079365
chr1	1750714	1750715	-0.119600	0.0079365
chr1	1767600	1767601	0.112800	0.0079365
chr1	1768689	1768690	0.105200	0.0079365
chr1	1782904	1782905	0.249500	0.0079365
chr1	1782912	1782913	0.232840	0.0079365
chr1	1816198	1816199	0.111400	0.0079365
chr1	1816757	1816758	-0.123800	0.0079365
chr1	1817559	1817560	-0.114200	0.0079365
chr1	1818337	1818338	-0.140600	0.0079365
chr1	1824299	1824300	0.130219	0.0079365
chr1	1826075	1826076	0.116600	0.0079365
chr1	1852573	1852574	-0.183600	0.0079365
chr1	1857335	1857336	0.110800	0.0079365
chr1	1901688	1901689	0.113800	0.0079365
chr1	1903366	1903367	0.122800	0.0079365
chr1	1903628	1903629	0.100600	0.0079365
chr1	1918169	1918170	0.120400	0.0079365
chr1	1931608	1931609	0.123400	0.0079365
chr1	1931621	1931622	0.118800	0.0079365
chr1	1939620	1939621	0.227800	0.0079365
chr1	1963989	1963990	0.121400	0.0079365
chr1	1980905	1980906	0.201331	0.0079365
chr1	1982382	1982383	-0.109000	0.0079365
chr1	1982731	1982732	-0.191800	0.0079365
chr1	1985624	1985625	-0.108000	0.0079365
chr1	1990464	1990465	0.132000	0.0079365
chr1	2004162	2004163	0.102800	0.0079365
chr1	2004661	2004662	0.159200	0.0079365
chr1	2007445	2007446	-0.122800	0.0079365
chr1	2011689	2011690	0.159000	0.0079365
chr1	2024462	2024463	0.170600	0.0079365
chr1	2024465	2024466	0.115800	0.0079365
chr1	2025010	2025011	-0.101600	0.0079365
chr1	2027907	2027908	0.148800	0.0079365
chr1	2035502	2035503	0.102800	0.0079365
chr1	2049434	2049435	0.112300	0.0079365
chr1	2050789	2050790	0.101600	0.0079365
chr1	2053575	2053576	0.104400	0.0079365
chr1	2069123	2069124	0.110740	0.0079365
chr1	2069261	2069262	0.134300	0.0079365
chr1	2088397	2088398	0.233400	0.0079365
chr1	2091482	2091483	-0.102400	0.0079365
chr1	2128841	2128842	0.116400	0.0079365
chr1	2142869	2142870	0.120000	0.0079365
chr1	2142873	2142874	0.169400	0.0079365
chr1	2142877	2142878	0.217800	0.0079365
chr1	2149344	2149345	0.187221	0.0079365
chr1	2167633	2167634	0.113800	0.0079365
chr1	2178185	2178186	0.170800	0.0079365
chr1	2184416	2184417	0.130000	0.0079365
chr1	2185638	2185639	0.108400	0.0079365
chr1	2186939	2186940	0.201600	0.0079365
chr1	2229234	2229235	0.109600	0.0079365
chr1	2237686	2237687	0.125200	0.0079365
chr1	2270412	2270413	0.103800	0.0079365
chr1	2273088	2273089	-0.138600	0.0079365
chr1	2273666	2273667	0.106800	0.0079365
chr1	2273672	2273673	0.103800	0.0079365
chr1	2273680	2273681	0.127400	0.0079365
chr1	2321641	2321642	0.118200	0.0079365
chr1	2324912	2324913	0.144000	0.0079365
chr1	2332135	2332136	0.126400	0.0079365
chr1	2336553	2336554	0.116400	0.0079365
chr1	2338290	2338291	0.121000	0.0079365
chr1	2338827	2338828	0.108800	0.0079365
chr1	2339939	2339940	0.114200	0.0079365
chr1	2343263	2343264	0.116000	0.0079365
chr1	2350494	2350495	0.107000	0.0079365
chr1	2356627	2356628	0.100800	0.0079365
chr1	2358834	2358835	0.113400	0.0079365
chr1	2358867	2358868	0.126000	0.0079365
chr1	2407526	2407527	0.141800	0.0079365
chr1	2448663	2448664	0.105400	0.0079365
chr1	2450831	2450832	0.115400	0.0079365
chr1	2459639	2459640	0.110800	0.0079365
chr1	2469756	2469757	0.137400	0.0079365
chr1	2491411	2491412	0.102600	0.0079365
chr1	2499217	2499218	0.121800	0.0079365
chr1	2499737	2499738	0.116740	0.0079365
chr1	2508861	2508862	0.112200	0.0079365
chr1	2510100	2510101	0.127200	0.0079365
chr1	2515829	2515830	-0.154200	0.0079365
chr1	2549714	2549715	0.125200	0.0079365
chr1	2560702	2560703	0.111400	0.0079365
chr1	2573908	2573909	0.112000	0.0079365
chr1	2585215	2585216	0.168800	0.0079365
chr1	2589994	2589995	0.139200	0.0079365
chr1	2615214	2615215	0.164000	0.0079365
chr1	2615241	2615242	0.104400	0.0079365
chr1	2634824	2634825	0.157800	0.0079365
chr1	2652542	2652543	0.134727	0.0079365
chr1	2652644	2652645	0.183600	0.0079365
chr1	2666573	2666574	0.100200	0.0079365
chr1	2667814	2667815	0.139400	0.0079365
chr1	2690375	2690376	0.147600	0.0079365
chr1	2695314	2695315	0.102200	0.0079365
chr1	2708082	2708083	0.101600	0.0079365
chr1	2719640	2719641	0.102800	0.0079365
chr1	2723189	2723190	0.171400	0.0079365
chr1	2730984	2730985	0.108800	0.0079365
chr1	2754754	2754755	0.117200	0.0079365
chr1	2767715	2767716	0.241400	0.0079365
chr1	2799621	2799622	0.115600	0.0079365
chr1	2811816	2811817	0.132200	0.0079365
chr1	2822487	2822488	0.196600	0.0079365
chr1	2842169	2842170	0.102000	0.0079365
chr1	2850702	2850703	0.114800	0.0079365
chr1	2888746	2888747	-0.123400	0.0079365
chr1	2894194	2894195	0.114800	0.0079365
chr1	2906843	2906844	0.123600	0.0079365
chr1	2928897	2928898	-0.106200	0.0079365
chr1	2937473	2937474	0.105400	0.0079365
chr1	2937983	2937984	-0.132400	0.0079365
chr1	2943098	2943099	0.147400	0.0079365
chr1	2949600	2949601	-0.172600	0.0079365
chr1	2949815	2949816	-0.194600	0.0079365
chr1	2956593	2956594	-0.116400	0.0079365
chr1	2958813	2958814	-0.104600	0.0079365
chr1	2989737	2989738	0.139400	0.0079365
chr1	2994229	2994230	-0.131000	0.0079365
chr1	3002505	3002506	0.127902	0.0079365
chr1	3017917	3017918	0.111400	0.0079365
chr1	3018173	3018174	0.110200	0.0079365
chr1	3022603	3022604	0.102800	0.0079365
chr1	3022942	3022943	0.181400	0.0079365
chr1	3030623	3030624	0.111000	0.0079365
chr1	3036237	3036238	0.169200	0.0079365
chr1	3066917	3066918	0.121200	0.0079365
chr1	3071206	3071207	-0.126400	0.0079365
chr1	3073979	3073980	0.107400	0.0079365
chr1	3075025	3075026	0.117000	0.0079365
chr1	3079189	3079190	0.129480	0.0079365
chr1	3082721	3082722	0.107800	0.0079365
chr1	3093294	3093295	0.116200	0.0079365
chr1	3103567	3103568	0.112800	0.0079365
chr1	3105561	3105562	0.104800	0.0079365
chr1	3201095	3201096	0.112000	0.0079365
chr1	3208699	3208700	0.112600	0.0079365
chr1	3212756	3212757	0.120400	0.0079365
chr1	3216936	3216937	0.104800	0.0079365
chr1	3303495	3303496	-0.119020	0.0079365
chr1	3310142	3310143	0.130600	0.0079365
chr1	3322014	3322015	0.120200	0.0079365
chr1	3324279	3324280	0.133600	0.0079365
chr1	3324438	3324439	-0.120000	0.0079365
chr1	3325372	3325373	0.106400	0.0079365
chr1	3326714	3326715	0.196200	0.0079365
chr1	3333061	3333062	0.165600	0.0079365
chr1	3338509	3338510	0.178564	0.0079365
chr1	3339873	3339874	0.139000	0.0079365
chr1	3341083	3341084	0.103400	0.0079365
chr1	3350442	3350443	0.116000	0.0079365
chr1	3363253	3363254	-0.110000	0.0079365
chr1	3370056	3370057	0.145600	0.0079365
chr1	3371979	3371980	0.121200	0.0079365
chr1	3377145	3377146	0.119800	0.0079365
chr1	3395447	3395448	-0.138600	0.0079365
chr1	3397994	3397995	0.110800	0.0079365
chr1	3436954	3436955	0.156200	0.0079365
chr1	3440400	3440401	0.147360	0.0079365
chr1	3460870	3460871	0.191400	0.0079365
chr1	3460882	3460883	0.198400	0.0079365
chr1	3462719	3462720	0.139400	0.0079365
chr1	3468050	3468051	0.112600	0.0079365
chr1	3488520	3488521	0.102600	0.0079365
chr1	3505229	3505230	0.122400	0.0079365
chr1	3514338	3514339	-0.138200	0.0079365
chr1	3514482	3514483	-0.125033	0.0079365
chr1	3514950	3514951	0.133800	0.0079365
chr1	3517754	3517755	0.158400	0.0079365
chr1	3524577	3524578	0.104600	0.0079365
chr1	3524600	3524601	0.105600	0.0079365
chr1	3525380	3525381	0.151600	0.0079365
chr1	3527322	3527323	0.126800	0.0079365
chr1	3527432	3527433	0.116200	0.0079365
chr1	3527436	3527437	0.128000	0.0079365
chr1	3528087	3528088	0.117800	0.0079365
chr1	3538058	3538059	-0.102200	0.0079365
chr1	3542487	3542488	-0.174200	0.0079365
chr1	3551107	3551108	0.116400	0.0079365
chr1	3567468	3567469	0.125200	0.0079365
chr1	3575511	3575512	0.114000	0.0079365
chr1	3584722	3584723	0.109000	0.0079365
chr1	3589434	3589435	0.119400	0.0079365
chr1	3589578	3589579	0.103600	0.0079365
chr1	3589802	3589803	0.330800	0.0079365
chr1	3589807	3589808	0.207600	0.0079365
chr1	3589882	3589883	0.153000	0.0079365
chr1	3593654	3593655	0.118600	0.0079365
chr1	3594716	3594717	0.109200	0.0079365
chr1	3594829	3594830	0.126000	0.0079365
chr1	3603272	3603273	0.114800	0.0079365
chr1	3616216	3616217	-0.106800	0.0079365
chr1	3638173	3638174	0.123600	0.0079365
chr1	3648443	3648444	0.167200	0.0079365
chr1	3674885	3674886	0.116000	0.0079365
chr1	3694606	3694607	0.115400	0.0079365
chr1	3701979	3701980	-0.215200	0.0079365
chr1	3718105	3718106	0.119021	0.0079365
chr1	3763409	3763410	0.139800	0.0079365
chr1	3774033	3774034	0.180600	0.0079365
chr1	3780914	3780915	-0.163400	0.0079365
chr1	3792743	3792744	0.150000	0.0079365
chr1	3802223	3802224	0.125000	0.0079365
chr1	3804542	3804543	-0.107600	0.0079365
chr1	3809434	3809435	0.195200	0.0079365
chr1	3809448	3809449	0.167800	0.0079365
chr1	3810689	3810690	0.204000	0.0079365
chr1	3817571	3817572	0.103060	0.0079365
chr1	3822734	3822735	0.112000	0.0079365
chr1	3834325	3834326	0.134400	0.0079365
chr1	3837514	3837515	-0.140000	0.0079365
chr1	3842368	3842369	-0.148400	0.0079365
chr1	3851047	3851048	0.101400	0.0079365
chr1	3865452	3865453	0.105800	0.0079365
chr1	3870416	3870417	-0.144800	0.0079365
chr1	3870915	3870916	-0.114200	0.0079365
chr1	3877115	3877116	0.133000	0.0079365
chr1	3877661	3877662	-0.120800	0.0079365
chr1	3891587	3891588	0.183200	0.0079365
chr1	3896680	3896681	0.131000	0.0079365
chr1	3901027	3901028	0.122000	0.0079365
chr1	3901852	3901853	0.142840	0.0079365
chr1	3912311	3912312	0.172800	0.0079365
chr1	3939451	3939452	-0.147136	0.0079365
chr1	3943746	3943747	-0.122400	0.0079365
chr1	3947999	3948000	-0.197800	0.0079365
chr1	3956206	3956207	-0.171600	0.0079365
chr1	3964547	3964548	0.133222	0.0079365
chr1	4003261	4003262	0.130200	0.0079365
chr1	4003265	4003266	0.192800	0.0079365
chr1	4024935	4024936	-0.107000	0.0079365
chr1	4047744	4047745	-0.130600	0.0079365
chr1	4066094	4066095	-0.103200	0.0079365
chr1	4080464	4080465	0.102600	0.0079365
chr1	4088336	4088337	0.103200	0.0079365
chr1	4096891	4096892	0.101800	0.0079365
chr1	4097040	4097041	0.187200	0.0079365
chr1	4098663	4098664	0.212800	0.0079365
chr1	4104843	4104844	-0.151200	0.0079365
chr1	4116354	4116355	0.240200	0.0079365
chr1	4121337	4121338	0.151400	0.0079365
chr1	4122712	4122713	0.108800	0.0079365
chr1	4132607	4132608	0.135800	0.0079365
chr1	4134085	4134086	0.102400	0.0079365
chr1	4147961	4147962	0.100400	0.0079365
chr1	4179341	4179342	0.180400	0.0079365
chr1	4181923	4181924	0.132200	0.0079365
chr1	4190495	4190496	0.162000	0.0079365
chr1	4191895	4191896	0.137600	0.0079365
chr1	4193403	4193404	-0.133200	0.0079365
chr1	4198716	4198717	0.113000	0.0079365
chr1	4240743	4240744	0.115800	0.0079365
chr1	4264737	4264738	-0.105400	0.0079365
chr1	4288224	4288225	0.106400	0.0079365
chr1	4288984	4288985	0.198000	0.0079365
chr1	4289006	4289007	0.193800	0.0079365
chr1	4298691	4298692	0.145600	0.0079365
chr1	4301291	4301292	-0.131600	0.0079365
chr1	4324175	4324176	-0.178200	0.0079365
chr1	4330476	4330477	-0.191800	0.0079365
chr1	4350207	4350208	0.103400	0.0079365
chr1	4351812	4351813	-0.181600	0.0079365
chr1	4366394	4366395	0.132400	0.0079365
chr1	4370517	4370518	0.127800	0.0079365
chr1	4379134	4379135	0.128400	0.0079365
chr1	4388425	4388426	0.123800	0.0079365
chr1	4388563	4388564	0.164000	0.0079365
chr1	4388574	4388575	0.121600	0.0079365
chr1	4426791	4426792	0.100600	0.0079365
chr1	4428551	4428552	0.102200	0.0079365
chr1	4432207	4432208	0.192200	0.0079365
chr1	4448018	4448019	0.115760	0.0079365
chr1	4495158	4495159	0.128600	0.0079365
chr1	4501854	4501855	0.131800	0.0079365
chr1	4501897	4501898	0.132400	0.0079365
chr1	4508639	4508640	0.159400	0.0079365
chr1	4519105	4519106	0.101600	0.0079365
chr1	4521735	4521736	0.102800	0.0079365
chr1	4531211	4531212	0.168800	0.0079365
chr1	4537260	4537261	0.127400	0.0079365
chr1	4545511	4545512	0.109800	0.0079365
chr1	4551852	4551853	0.144500	0.0079365
chr1	4551856	4551857	0.183200	0.0079365
chr1	4589041	4589042	0.109800	0.0079365
chr1	4614512	4614513	0.123000	0.0079365
chr1	4615194	4615195	0.146800	0.0079365
chr1	4619767	4619768	0.114000	0.0079365
chr1	4644925	4644926	0.130200	0.0079365
chr1	4645254	4645255	0.179200	0.0079365
chr1	4645258	4645259	0.156000	0.0079365
chr1	4645296	4645297	0.114400	0.0079365
chr1	4645304	4645305	0.168800	0.0079365
chr1	4651375	4651376	0.150400	0.0079365
chr1	4654867	4654868	0.149200	0.0079365
chr1	4657423	4657424	0.216400	0.0079365
chr1	4664786	4664787	0.110200	0.0079365
chr1	4666637	4666638	-0.124200	0.0079365
chr1	4668173	4668174	0.110400	0.0079365
chr1	4681684	4681685	0.108000	0.0079365
chr1	4683039	4683040	0.117200	0.0079365
chr1	4684238	4684239	-0.104600	0.0079365
chr1	4684963	4684964	0.142660	0.0079365
chr1	4692145	4692146	0.124400	0.0079365
chr1	4694615	4694616	0.118400	0.0079365
chr1	4707762	4707763	-0.132000	0.0079365
chr1	4709429	4709430	0.154800	0.0079365
chr1	4782018	4782019	0.116000	0.0079365
chr1	4819266	4819267	0.149400	0.0079365
chr1	4831595	4831596	0.114200	0.0079365
chr1	4848932	4848933	0.130200	0.0079365
chr1	4850375	4850376	-0.119600	0.0079365
chr1	4867187	4867188	-0.130200	0.0079365
chr1	4886273	4886274	0.163200	0.0079365
chr1	4886777	4886778	-0.129600	0.0079365
chr1	4889977	4889978	0.126800	0.0079365
chr1	4902236	4902237	-0.142000	0.0079365
chr1	4902598	4902599	0.154200	0.0079365
chr1	4902632	4902633	0.110800	0.0079365
chr1	4909051	4909052	0.137000	0.0079365
chr1	4910190	4910191	-0.116200	0.0079365
chr1	4949775	4949776	0.130200	0.0079365
chr1	4959783	4959784	0.117200	0.0079365
chr1	4965131	4965132	-0.163800	0.0079365
chr1	4966697	4966698	0.217669	0.0079365
chr1	4968302	4968303	0.116497	0.0079365
chr1	4987170	4987171	0.151600	0.0079365
chr1	4987713	4987714	0.105000	0.0079365
chr1	4991763	4991764	0.137600	0.0079365
chr1	5032731	5032732	0.103341	0.0079365
chr1	5034581	5034582	0.135000	0.0079365
chr1	5034619	5034620	0.165400	0.0079365
chr1	5036578	5036579	0.119600	0.0079365
chr1	5055775	5055776	0.116020	0.0079365
chr1	5088350	5088351	0.136000	0.0079365
chr1	5090913	5090914	-0.123912	0.0079365
chr1	5097348	5097349	0.113400	0.0079365
chr1	5107114	5107115	0.110800	0.0079365
chr1	5107134	5107135	0.136400	0.0079365
chr1	5112371	5112372	0.100400	0.0079365
chr1	5112761	5112762	0.100200	0.0079365
chr1	5139750	5139751	0.158800	0.0079365
chr1	5146950	5146951	0.137600	0.0079365
chr1	5162335	5162336	0.130600	0.0079365
chr1	5184410	5184411	0.135400	0.0079365
chr1	5189020	5189021	-0.112200	0.0079365
chr1	5189342	5189343	-0.122200	0.0079365
chr1	5195217	5195218	-0.163701	0.0079365
chr1	5215244	5215245	0.117756	0.0079365
chr1	5241278	5241279	0.103200	0.0079365
chr1	5248205	5248206	0.205400	0.0079365
chr1	5248596	5248597	0.105000	0.0079365
chr1	5252805	5252806	0.128775	0.0079365
chr1	5254635	5254636	0.127400	0.0079365
chr1	5256697	5256698	-0.113600	0.0079365
chr1	5258367	5258368	0.101400	0.0079365
chr1	5270157	5270158	-0.108101	0.0079365
chr1	5296400	5296401	0.132800	0.0079365
chr1	5318925	5318926	0.145200	0.0079365
chr1	5319004	5319005	0.161200	0.0079365
chr1	5324778	5324779	-0.120528	0.0079365
chr1	5324803	5324804	0.106871	0.0079365
chr1	5325577	5325578	0.134200	0.0079365
chr1	5327851	5327852	0.108000	0.0079365
chr1	5334428	5334429	0.215864	0.0079365
chr1	5335170	5335171	-0.163800	0.0079365
chr1	5348919	5348920	0.108600	0.0079365
chr1	5377082	5377083	0.108000	0.0079365
chr1	5379587	5379588	-0.115800	0.0079365
chr1	5386288	5386289	0.108800	0.0079365
chr1	5390545	5390546	0.168959	0.0079365
chr1	5396680	5396681	-0.157600	0.0079365
chr1	5400696	5400697	0.152800	0.0079365
chr1	5401853	5401854	0.134520	0.0079365
chr1	5404358	5404359	-0.133600	0.0079365
chr1	5406898	5406899	0.147800	0.0079365
chr1	5408804	5408805	-0.120400	0.0079365
chr1	5410237	5410238	0.162000	0.0079365
chr1	5410689	5410690	0.133600	0.0079365
chr1	5421049	5421050	0.113600	0.0079365
chr1	5436631	5436632	-0.195000	0.0079365
chr1	5446120	5446121	0.180800	0.0079365
chr1	5446538	5446539	0.175800	0.0079365
chr1	5446809	5446810	0.133600	0.0079365
chr1	5446811	5446812	0.115600	0.0079365
chr1	5446817	5446818	0.114000	0.0079365
chr1	5446825	5446826	0.141800	0.0079365
chr1	5446827	5446828	0.125200	0.0079365
chr1	5446829	5446830	0.117000	0.0079365
chr1	5446833	5446834	0.100400	0.0079365
chr1	5446835	5446836	0.123800	0.0079365
chr1	5446841	5446842	0.178000	0.0079365
chr1	5446843	5446844	0.157000	0.0079365
chr1	5446845	5446846	0.116000	0.0079365
chr1	5446853	5446854	0.145400	0.0079365
chr1	5468064	5468065	0.104600	0.0079365
chr1	5484153	5484154	0.133800	0.0079365
chr1	5518352	5518353	0.104600	0.0079365
chr1	5525953	5525954	0.102000	0.0079365
chr1	5526656	5526657	0.103200	0.0079365
chr1	5536476	5536477	0.190200	0.0079365
chr1	5540146	5540147	0.133200	0.0079365
chr1	5543105	5543106	0.115400	0.0079365
chr1	5550235	5550236	0.100600	0.0079365
chr1	5553753	5553754	0.236000	0.0079365
chr1	5553782	5553783	0.131400	0.0079365
chr1	5554176	5554177	0.223200	0.0079365
chr1	5557409	5557410	0.189800	0.0079365
chr1	5563072	5563073	0.206400	0.0079365
chr1	5570675	5570676	0.119200	0.0079365
chr1	5582001	5582002	0.141800	0.0079365
chr1	5590823	5590824	0.125600	0.0079365
chr1	5600655	5600656	0.148000	0.0079365
chr1	5607922	5607923	-0.195553	0.0079365
chr1	5608239	5608240	0.162000	0.0079365
chr1	5609864	5609865	0.226000	0.0079365
chr1	5609934	5609935	0.120500	0.0079365
chr1	5610005	5610006	0.137420	0.0079365
chr1	5610027	5610028	0.139000	0.0079365
chr1	5656977	5656978	-0.107800	0.0079365
chr1	5681614	5681615	0.106800	0.0079365
chr1	5682310	5682311	0.102600	0.0079365
chr1	5691236	5691237	0.229400	0.0079365
chr1	5707999	5708000	0.108200	0.0079365
chr1	5717757	5717758	0.205556	0.0079365
chr1	5721111	5721112	0.149117	0.0079365
chr1	5721118	5721119	0.123247	0.0079365
chr1	5744314	5744315	0.110400	0.0079365
chr1	5750345	5750346	0.142000	0.0079365
chr1	5763588	5763589	-0.117800	0.0079365
chr1	5788104	5788105	0.152000	0.0079365
chr1	5789859	5789860	0.131800	0.0079365
chr1	5801032	5801033	0.128000	0.0079365
chr1	5803026	5803027	0.138000	0.0079365
chr1	5815048	5815049	0.126200	0.0079365
chr1	5816451	5816452	0.130200	0.0079365
chr1	5817818	5817819	-0.180400	0.0079365
chr1	5820093	5820094	0.143200	0.0079365
chr1	5820528	5820529	0.107000	0.0079365
chr1	5821891	5821892	0.114800	0.0079365
chr1	5826015	5826016	0.111000	0.0079365
chr1	5837900	5837901	0.217200	0.0079365
chr1	5838014	5838015	0.196000	0.0079365
chr1	5838561	5838562	0.109200	0.0079365
chr1	5845757	5845758	0.117000	0.0079365
chr1	5846485	5846486	0.128600	0.0079365
chr1	5868385	5868386	0.109800	0.0079365
chr1	5872924	5872925	0.176679	0.0079365
chr1	5879517	5879518	0.212800	0.0079365
chr1	5897068	5897069	0.114400	0.0079365
chr1	5900518	5900519	0.120800	0.0079365
chr1	5909238	5909239	0.119000	0.0079365
chr1	5911503	5911504	0.118830	0.0079365
chr1	5914502	5914503	0.144600	0.0079365
chr1	5914512	5914513	0.125400	0.0079365
chr1	5916120	5916121	0.104800	0.0079365
chr1	5925830	5925831	0.103400	0.0079365
chr1	5935297	5935298	0.199400	0.0079365
chr1	5939089	5939090	0.147400	0.0079365
chr1	5940962	5940963	0.153600	0.0079365
chr1	5950674	5950675	0.130600	0.0079365
chr1	5951949	5951950	0.157600	0.0079365
chr1	5953555	5953556	0.107980	0.0079365
chr1	5955401	5955402	0.190800	0.0079365
chr1	5958734	5958735	0.120800	0.0079365
chr1	5968572	5968573	0.156400	0.0079365
chr1	5969479	5969480	0.149800	0.0079365
chr1	5974362	5974363	0.118000	0.0079365
chr1	5990919	5990920	0.118229	0.0079365
chr1	6059207	6059208	0.111400	0.0079365
chr1	6100621	6100622	0.158600	0.0079365
chr1	6108624	6108625	0.112000	0.0079365
chr1	6117531	6117532	0.119000	0.0079365
chr1	6147108	6147109	0.116400	0.0079365
chr1	6153066	6153067	0.173000	0.0079365
chr1	6159150	6159151	0.101600	0.0079365
chr1	6165446	6165447	0.301560	0.0079365
chr1	6165561	6165562	-0.125600	0.0079365
chr1	6168681	6168682	0.147600	0.0079365
chr1	6175380	6175381	0.119200	0.0079365
chr1	6181778	6181779	0.184800	0.0079365
chr1	6195116	6195117	0.110000	0.0079365
chr1	6195191	6195192	-0.131400	0.0079365
chr1	6207111	6207112	0.133600	0.0079365
chr1	6211896	6211897	0.103200	0.0079365
chr1	6230120	6230121	0.113800	0.0079365
chr1	6234324	6234325	-0.116800	0.0079365
chr1	6235161	6235162	0.148400	0.0079365
chr1	6250399	6250400	-0.127000	0.0079365
chr1	6253287	6253288	0.109000	0.0079365
chr1	6254252	6254253	0.101200	0.0079365
chr1	6260660	6260661	-0.112400	0.0079365
chr1	6266191	6266192	-0.145800	0.0079365
chr1	6274345	6274346	0.134700	0.0079365
chr1	6274637	6274638	0.202200	0.0079365
chr1	6275831	6275832	-0.122000	0.0079365
chr1	6296856	6296857	-0.134200	0.0079365
chr1	6307092	6307093	0.134123	0.0079365
chr1	6307178	6307179	0.222114	0.0079365
chr1	6314750	6314751	0.201400	0.0079365
chr1	6316226	6316227	0.123248	0.0079365
chr1	6323001	6323002	0.103800	0.0079365
chr1	6328177	6328178	0.139000	0.0079365
chr1	6328184	6328185	0.125400	0.0079365
chr1	6337720	6337721	0.111400	0.0079365
chr1	6337944	6337945	0.144400	0.0079365
chr1	6355945	6355946	-0.111600	0.0079365
chr1	6380458	6380459	0.124400	0.0079365
chr1	6389726	6389727	0.108200	0.0079365
chr1	6412318	6412319	0.110600	0.0079365
chr1	6432266	6432267	0.202113	0.0079365
chr1	6436781	6436782	0.114600	0.0079365
chr1	6437324	6437325	-0.107200	0.0079365
chr1	6444031	6444032	0.167000	0.0079365
chr1	6455136	6455137	0.116600	0.0079365
chr1	6460042	6460043	0.141800	0.0079365
chr1	6460044	6460045	0.140000	0.0079365
chr1	6460062	6460063	0.105600	0.0079365
chr1	6460078	6460079	0.147000	0.0079365
chr1	6460080	6460081	0.120000	0.0079365
chr1	6469561	6469562	0.158000	0.0079365
chr1	6476176	6476177	0.100800	0.0079365
chr1	6495906	6495907	0.103200	0.0079365
chr1	6497286	6497287	0.140800	0.0079365
chr1	6501545	6501546	0.184000	0.0079365
chr1	6511241	6511242	0.109400	0.0079365
chr1	6547025	6547026	0.125200	0.0079365
chr1	6549166	6549167	0.194200	0.0079365
chr1	6560506	6560507	0.178200	0.0079365
chr1	6570945	6570946	0.125400	0.0079365
chr1	6575890	6575891	0.119400	0.0079365
chr1	6581969	6581970	0.103800	0.0079365
chr1	6582918	6582919	0.148600	0.0079365
chr1	6612679	6612680	-0.153200	0.0079365
chr1	6633996	6633997	0.115400	0.0079365
chr1	6635082	6635083	0.109200	0.0079365
chr1	6641277	6641278	0.105000	0.0079365
chr1	6647467	6647468	0.120000	0.0079365
chr1	6657553	6657554	0.203600	0.0079365
chr1	6683599	6683600	0.103600	0.0079365
chr1	6701360	6701361	0.171200	0.0079365
chr1	6705973	6705974	0.198400	0.0079365
chr1	6730906	6730907	0.109800	0.0079365
chr1	6732400	6732401	0.145600	0.0079365
chr1	6761649	6761650	0.137200	0.0079365
chr1	6790126	6790127	0.109000	0.0079365
chr1	6807607	6807608	0.112200	0.0079365
chr1	6807643	6807644	0.123000	0.0079365
chr1	6828453	6828454	0.122200	0.0079365
chr1	6836321	6836322	0.109800	0.0079365
chr1	6840606	6840607	0.134200	0.0079365
chr1	6859098	6859099	0.101400	0.0079365
chr1	6866275	6866276	-0.111000	0.0079365
chr1	6867505	6867506	0.103000	0.0079365
chr1	6878263	6878264	0.124400	0.0079365
chr1	6902690	6902691	0.120000	0.0079365
chr1	6932292	6932293	0.127400	0.0079365
chr1	6941027	6941028	0.105400	0.0079365
chr1	6958944	6958945	-0.114200	0.0079365
chr1	6975779	6975780	0.113000	0.0079365
chr1	6983634	6983635	0.194200	0.0079365
chr1	6985482	6985483	0.175400	0.0079365
chr1	6985639	6985640	0.152180	0.0079365
chr1	6994914	6994915	0.145600	0.0079365
chr1	7002024	7002025	0.106800	0.0079365
chr1	7016198	7016199	0.138000	0.0079365
chr1	7025805	7025806	0.111800	0.0079365
chr1	7041068	7041069	0.158800	0.0079365
chr1	7046877	7046878	0.101800	0.0079365
chr1	7070832	7070833	0.533841	0.0079365
chr1	7099408	7099409	-0.104000	0.0079365
chr1	7110728	7110729	0.102000	0.0079365
chr1	7112747	7112748	0.105800	0.0079365
chr1	7137920	7137921	0.137600	0.0079365
chr1	7146883	7146884	0.103000	0.0079365
chr1	7156016	7156017	0.123800	0.0079365
chr1	7161132	7161133	0.140800	0.0079365
chr1	7161160	7161161	0.117000	0.0079365
chr1	7180208	7180209	0.145400	0.0079365
chr1	7182650	7182651	0.142200	0.0079365
chr1	7200128	7200129	0.104200	0.0079365
chr1	7209187	7209188	0.149400	0.0079365
chr1	7210084	7210085	-0.140000	0.0079365
chr1	7211907	7211908	0.131600	0.0079365
chr1	7215512	7215513	0.168800	0.0079365
chr1	7242283	7242284	0.125400	0.0079365
chr1	7263690	7263691	0.112000	0.0079365
chr1	7265993	7265994	0.107200	0.0079365
chr1	7273792	7273793	0.148800	0.0079365
chr1	7282742	7282743	0.133600	0.0079365
chr1	7282776	7282777	0.141800	0.0079365
chr1	7291638	7291639	0.107000	0.0079365
chr1	7297113	7297114	0.123400	0.0079365
chr1	7304328	7304329	0.106600	0.0079365
chr1	7308616	7308617	0.148400	0.0079365
chr1	7318573	7318574	0.156800	0.0079365
chr1	7336038	7336039	0.204200	0.0079365
chr1	7346106	7346107	0.136600	0.0079365
chr1	7347218	7347219	0.111400	0.0079365
chr1	7358973	7358974	0.174800	0.0079365
chr1	7375251	7375252	-0.101200	0.0079365
chr1	7375390	7375391	0.105800	0.0079365
chr1	7379361	7379362	0.117800	0.0079365
chr1	7431641	7431642	0.124000	0.0079365
chr1	7433855	7433856	0.148600	0.0079365
chr1	7475318	7475319	0.112800	0.0079365
chr1	7475502	7475503	-0.115600	0.0079365
chr1	7479510	7479511	-0.142000	0.0079365
chr1	7497066	7497067	0.100800	0.0079365
chr1	7499707	7499708	-0.108800	0.0079365
chr1	7501102	7501103	0.160260	0.0079365
chr1	7510036	7510037	0.163800	0.0079365
chr1	7519029	7519030	0.127400	0.0079365
chr1	7532977	7532978	-0.102600	0.0079365
chr1	7533706	7533707	-0.113800	0.0079365
chr1	7534835	7534836	-0.178600	0.0079365
chr1	7550671	7550672	-0.139000	0.0079365
chr1	7552887	7552888	0.141200	0.0079365
chr1	7558741	7558742	-0.102000	0.0079365
chr1	7559659	7559660	-0.115800	0.0079365
chr1	7561267	7561268	-0.156800	0.0079365
chr1	7561313	7561314	-0.193200	0.0079365
chr1	7561324	7561325	-0.158200	0.0079365
chr1	7563936	7563937	-0.177400	0.0079365
chr1	7567263	7567264	-0.105600	0.0079365
chr1	7570399	7570400	0.103800	0.0079365
chr1	7594813	7594814	0.197126	0.0079365
chr1	7606593	7606594	0.104000	0.0079365
chr1	7609245	7609246	0.190600	0.0079365
chr1	7612763	7612764	0.162600	0.0079365
chr1	7617088	7617089	0.121800	0.0079365
chr1	7617186	7617187	0.106200	0.0079365
chr1	7619550	7619551	-0.147000	0.0079365
chr1	7626258	7626259	-0.134800	0.0079365
chr1	7629480	7629481	0.101800	0.0079365
chr1	7646016	7646017	0.125200	0.0079365
chr1	7647971	7647972	0.164400	0.0079365
chr1	7653833	7653834	0.100200	0.0079365
chr1	7656723	7656724	0.128000	0.0079365
chr1	7659294	7659295	0.120000	0.0079365
chr1	7668561	7668562	0.116800	0.0079365
chr1	7669067	7669068	-0.144107	0.0079365
chr1	7678947	7678948	0.102400	0.0079365
chr1	7683237	7683238	0.102000	0.0079365
chr1	7687163	7687164	0.118600	0.0079365
chr1	7709960	7709961	0.102000	0.0079365
chr1	7728617	7728618	0.180600	0.0079365
chr1	7736818	7736819	-0.104000	0.0079365
chr1	7755918	7755919	0.130600	0.0079365
chr1	7783934	7783935	0.107800	0.0079365
chr1	7800889	7800890	0.166095	0.0079365
chr1	7814874	7814875	0.115800	0.0079365
chr1	7817879	7817880	-0.130000	0.0079365
chr1	7833947	7833948	0.105400	0.0079365
chr1	7842952	7842953	0.117400	0.0079365
chr1	7847538	7847539	0.115800	0.0079365
chr1	7848744	7848745	0.156000	0.0079365
chr1	7854689	7854690	-0.103600	0.0079365
chr1	7863860	7863861	0.137400	0.0079365
chr1	7863873	7863874	0.161800	0.0079365
chr1	7866627	7866628	-0.112200	0.0079365
chr1	7879443	7879444	0.184400	0.0079365
chr1	7889757	7889758	0.124600	0.0079365
chr1	7897639	7897640	0.142800	0.0079365
chr1	7901616	7901617	0.141200	0.0079365
chr1	7913964	7913965	0.106200	0.0079365
chr1	7919205	7919206	0.115200	0.0079365
chr1	7923484	7923485	0.114400	0.0079365
chr1	7934768	7934769	0.143400	0.0079365
chr1	7941289	7941290	0.108200	0.0079365
chr1	7963510	7963511	0.137800	0.0079365
chr1	7968294	7968295	0.109000	0.0079365
chr1	7970618	7970619	0.131000	0.0079365
chr1	8006793	8006794	-0.182200	0.0079365
chr1	8007654	8007655	-0.140000	0.0079365
chr1	8009124	8009125	-0.125200	0.0079365
chr1	8013914	8013915	0.130600	0.0079365
chr1	8023950	8023951	0.143600	0.0079365
chr1	8041503	8041504	-0.154000	0.0079365
chr1	8041931	8041932	0.110200	0.0079365
chr1	8061302	8061303	0.140400	0.0079365
chr1	8081211	8081212	0.108400	0.0079365
chr1	8086670	8086671	0.185400	0.0079365
chr1	8122658	8122659	0.100400	0.0079365
chr1	8123048	8123049	0.117200	0.0079365
chr1	8135355	8135356	-0.177400	0.0079365
chr1	8154155	8154156	0.219000	0.0079365
chr1	8199787	8199788	0.178600	0.0079365
chr1	8205158	8205159	0.104200	0.0079365
chr1	8218862	8218863	-0.106000	0.0079365
chr1	8225507	8225508	0.126400	0.0079365
chr1	8226003	8226004	0.142400	0.0079365
chr1	8233214	8233215	0.116800	0.0079365
chr1	8269661	8269662	0.129600	0.0079365
chr1	8272288	8272289	0.118800	0.0079365
chr1	8273694	8273695	0.145200	0.0079365
chr1	8282968	8282969	0.122000	0.0079365
chr1	8301541	8301542	0.117400	0.0079365
chr1	8303691	8303692	0.124802	0.0079365
chr1	8311429	8311430	0.148200	0.0079365
chr1	8315741	8315742	0.155000	0.0079365
chr1	8354390	8354391	0.136800	0.0079365
chr1	8354396	8354397	0.134600	0.0079365
chr1	8354406	8354407	0.130000	0.0079365
chr1	8356011	8356012	0.156400	0.0079365
chr1	8371227	8371228	-0.146800	0.0079365
chr1	8385223	8385224	0.133000	0.0079365
chr1	8390723	8390724	0.147200	0.0079365
chr1	8395225	8395226	0.101000	0.0079365
chr1	8412638	8412639	0.171400	0.0079365
chr1	8443863	8443864	0.292616	0.0079365
chr1	8445764	8445765	0.103048	0.0079365
chr1	8449824	8449825	0.246800	0.0079365
chr1	8451967	8451968	0.104200	0.0079365
chr1	8455534	8455535	0.102600	0.0079365
chr1	8462638	8462639	-0.110400	0.0079365
chr1	8468464	8468465	0.112600	0.0079365
chr1	8469729	8469730	0.107000	0.0079365
chr1	8470181	8470182	0.194200	0.0079365
chr1	8478369	8478370	0.176600	0.0079365
chr1	8480265	8480266	0.117800	0.0079365
chr1	8480412	8480413	0.115000	0.0079365
chr1	8488382	8488383	0.140400	0.0079365
chr1	8493153	8493154	0.143200	0.0079365
chr1	8504618	8504619	-0.150600	0.0079365
chr1	8510315	8510316	0.140200	0.0079365
chr1	8510339	8510340	0.125080	0.0079365
chr1	8510342	8510343	0.138900	0.0079365
chr1	8510362	8510363	0.115640	0.0079365
chr1	8510400	8510401	0.116200	0.0079365
chr1	8512043	8512044	0.101200	0.0079365
chr1	8514106	8514107	0.110000	0.0079365
chr1	8514279	8514280	0.147600	0.0079365
chr1	8518442	8518443	0.131000	0.0079365
chr1	8521095	8521096	0.116200	0.0079365
chr1	8523319	8523320	0.134600	0.0079365
chr1	8523403	8523404	0.106400	0.0079365
chr1	8523427	8523428	0.121800	0.0079365
chr1	8527593	8527594	0.147600	0.0079365
chr1	8531541	8531542	0.147000	0.0079365
chr1	8554787	8554788	0.142400	0.0079365
chr1	8562037	8562038	0.146600	0.0079365
chr1	8564114	8564115	0.129000	0.0079365
chr1	8564482	8564483	0.117000	0.0079365
chr1	8570810	8570811	0.185000	0.0079365
chr1	8571391	8571392	0.112600	0.0079365
chr1	8577575	8577576	0.186400	0.0079365
chr1	8577582	8577583	0.134600	0.0079365
chr1	8580807	8580808	-0.128600	0.0079365
chr1	8583365	8583366	0.176400	0.0079365
chr1	8594469	8594470	0.166200	0.0079365
chr1	8610379	8610380	0.154400	0.0079365
chr1	8615315	8615316	0.102800	0.0079365
chr1	8619255	8619256	0.103000	0.0079365
chr1	8642581	8642582	0.142800	0.0079365
chr1	8650132	8650133	0.111340	0.0079365
chr1	8650704	8650705	-0.117880	0.0079365
chr1	8663860	8663861	-0.137323	0.0079365
chr1	8665381	8665382	0.143600	0.0079365
chr1	8671572	8671573	0.135800	0.0079365
chr1	8694605	8694606	0.187800	0.0079365
chr1	8701361	8701362	0.197600	0.0079365
chr1	8710461	8710462	-0.118200	0.0079365
chr1	8714439	8714440	0.187800	0.0079365
chr1	8714504	8714505	0.115600	0.0079365
chr1	8714557	8714558	0.148400	0.0079365
chr1	8716963	8716964	-0.200580	0.0079365
chr1	8716972	8716973	-0.174080	0.0079365
chr1	8722171	8722172	0.134600	0.0079365
chr1	8725615	8725616	0.229600	0.0079365
chr1	8725697	8725698	0.130800	0.0079365
chr1	8727472	8727473	0.159400	0.0079365
chr1	8732266	8732267	0.177800	0.0079365
chr1	8751112	8751113	0.114000	0.0079365
chr1	8759658	8759659	0.103400	0.0079365
chr1	8774054	8774055	-0.121800	0.0079365
chr1	8776856	8776857	-0.121400	0.0079365
chr1	8790407	8790408	0.138040	0.0079365
chr1	8795460	8795461	0.123000	0.0079365
chr1	8797521	8797522	0.104800	0.0079365
chr1	8798929	8798930	0.106400	0.0079365
chr1	8804264	8804265	0.166585	0.0079365
chr1	8804521	8804522	0.126200	0.0079365
chr1	8810167	8810168	0.174860	0.0079365
chr1	8813210	8813211	0.147800	0.0079365
chr1	8815733	8815734	0.137200	0.0079365
chr1	8816059	8816060	0.127200	0.0079365
chr1	8820545	8820546	0.104200	0.0079365
chr1	8823738	8823739	0.155600	0.0079365
chr1	8823779	8823780	0.151800	0.0079365
chr1	8823917	8823918	0.230135	0.0079365
chr1	8826656	8826657	0.129568	0.0079365
chr1	8829017	8829018	0.186600	0.0079365
chr1	8829062	8829063	0.150000	0.0079365
chr1	8829089	8829090	0.160200	0.0079365
chr1	8839850	8839851	0.117800	0.0079365
chr1	8845424	8845425	0.147600	0.0079365
chr1	8846111	8846112	0.172000	0.0079365
chr1	8848526	8848527	0.192600	0.0079365
chr1	8855420	8855421	0.140600	0.0079365
chr1	8857664	8857665	0.136200	0.0079365
chr1	8857689	8857690	0.120400	0.0079365
chr1	8860044	8860045	0.132740	0.0079365
chr1	8862503	8862504	-0.119200	0.0079365
chr1	8864962	8864963	0.124800	0.0079365
chr1	8873456	8873457	0.129000	0.0079365
chr1	8873859	8873860	0.129800	0.0079365
chr1	8875994	8875995	0.129800	0.0079365
chr1	8885077	8885078	0.150600	0.0079365
chr1	8888155	8888156	0.117800	0.0079365
chr1	8888161	8888162	0.124000	0.0079365
chr1	8888196	8888197	0.139600	0.0079365
chr1	8897822	8897823	0.143620	0.0079365
chr1	8898180	8898181	0.116400	0.0079365
chr1	8902744	8902745	0.259414	0.0079365
chr1	8909619	8909620	0.113000	0.0079365
chr1	8915624	8915625	-0.179000	0.0079365
chr1	8919703	8919704	0.210582	0.0079365
chr1	8932051	8932052	0.127920	0.0079365
chr1	8934531	8934532	0.110000	0.0079365
chr1	8938868	8938869	0.166600	0.0079365
chr1	8941240	8941241	0.105800	0.0079365
chr1	8954988	8954989	0.143200	0.0079365
chr1	8957460	8957461	0.134400	0.0079365
chr1	8970532	8970533	0.157600	0.0079365
chr1	8976343	8976344	-0.166400	0.0079365
chr1	8983048	8983049	0.117060	0.0079365
chr1	8983521	8983522	0.148800	0.0079365
chr1	8983538	8983539	0.123600	0.0079365
chr1	8994280	8994281	0.101200	0.0079365
chr1	8995817	8995818	0.142860	0.0079365
chr1	8999441	8999442	0.112600	0.0079365
chr1	9002049	9002050	0.101400	0.0079365
chr1	9006472	9006473	0.103400	0.0079365
chr1	9016389	9016390	0.130800	0.0079365
chr1	9021870	9021871	0.145360	0.0079365
chr1	9021877	9021878	0.133340	0.0079365
chr1	9021911	9021912	0.132420	0.0079365
chr1	9022161	9022162	0.120280	0.0079365
chr1	9022595	9022596	0.172200	0.0079365
chr1	9024012	9024013	0.118200	0.0079365
chr1	9077490	9077491	0.147200	0.0079365
chr1	9084421	9084422	0.101200	0.0079365
chr1	9092006	9092007	0.101200	0.0079365
chr1	9101564	9101565	0.121200	0.0079365
chr1	9107013	9107014	0.118400	0.0079365
chr1	9133139	9133140	-0.137000	0.0079365
chr1	9136531	9136532	0.228400	0.0079365
chr1	9153994	9153995	0.116400	0.0079365
chr1	9156353	9156354	0.122000	0.0079365
chr1	9182129	9182130	0.103200	0.0079365
chr1	9196189	9196190	0.108800	0.0079365
chr1	9202177	9202178	0.187600	0.0079365
chr1	9204204	9204205	0.111600	0.0079365
chr1	9204248	9204249	0.116400	0.0079365
chr1	9210688	9210689	0.119951	0.0079365
chr1	9226536	9226537	-0.104400	0.0079365
chr1	9230946	9230947	0.133600	0.0079365
chr1	9244808	9244809	0.149200	0.0079365
chr1	9249809	9249810	0.122000	0.0079365
chr1	9257112	9257113	0.131600	0.0079365
chr1	9261576	9261577	0.104200	0.0079365
chr1	9263881	9263882	0.100800	0.0079365
chr1	9268584	9268585	0.128800	0.0079365
chr1	9271330	9271331	-0.171200	0.0079365
chr1	9287891	9287892	-0.128200	0.0079365
chr1	9290491	9290492	0.178800	0.0079365
chr1	9291204	9291205	0.109000	0.0079365
chr1	9291700	9291701	0.147200	0.0079365
chr1	9317046	9317047	0.105004	0.0079365
chr1	9318103	9318104	0.147383	0.0079365
chr1	9319663	9319664	0.120000	0.0079365
chr1	9340794	9340795	0.144000	0.0079365
chr1	9343707	9343708	0.115400	0.0079365
chr1	9343822	9343823	0.178600	0.0079365
chr1	9346808	9346809	0.142600	0.0079365
chr1	9347044	9347045	0.214800	0.0079365
chr1	9362735	9362736	0.107800	0.0079365
chr1	9370879	9370880	0.233800	0.0079365
chr1	9372607	9372608	0.106400	0.0079365
chr1	9374883	9374884	0.211200	0.0079365
chr1	9376937	9376938	0.116400	0.0079365
chr1	9411278	9411279	0.149200	0.0079365
chr1	9415420	9415421	0.121600	0.0079365
chr1	9417304	9417305	0.110200	0.0079365
chr1	9419035	9419036	0.115200	0.0079365
chr1	9421208	9421209	0.100000	0.0079365
chr1	9424119	9424120	0.109200	0.0079365
chr1	9428985	9428986	0.182000	0.0079365
chr1	9430026	9430027	0.101400	0.0079365
chr1	9440223	9440224	0.180186	0.0079365
chr1	9450408	9450409	0.116600	0.0079365
chr1	9466595	9466596	0.108600	0.0079365
chr1	9470693	9470694	-0.117800	0.0079365
chr1	9473420	9473421	0.133000	0.0079365
chr1	9477749	9477750	-0.100200	0.0079365
chr1	9479767	9479768	0.137800	0.0079365
chr1	9479892	9479893	0.188800	0.0079365
chr1	9481170	9481171	0.169600	0.0079365
chr1	9481937	9481938	0.123800	0.0079365
chr1	9490383	9490384	0.108960	0.0079365
chr1	9490649	9490650	0.142400	0.0079365
chr1	9497204	9497205	0.260200	0.0079365
chr1	9507676	9507677	0.118400	0.0079365
chr1	9520023	9520024	-0.108800	0.0079365
chr1	9542615	9542616	0.102800	0.0079365
chr1	9546200	9546201	0.123400	0.0079365
chr1	9552037	9552038	-0.111200	0.0079365
chr1	9557975	9557976	0.115800	0.0079365
chr1	9561610	9561611	0.175200	0.0079365
chr1	9561633	9561634	0.127000	0.0079365
chr1	9578084	9578085	0.102600	0.0079365
chr1	9579138	9579139	0.153800	0.0079365
chr1	9579205	9579206	0.140400	0.0079365
chr1	9579210	9579211	0.174400	0.0079365
chr1	9585015	9585016	0.125400	0.0079365
chr1	9585270	9585271	0.139160	0.0079365
chr1	9586733	9586734	0.117000	0.0079365
chr1	9596330	9596331	0.114000	0.0079365
chr1	9605884	9605885	0.140200	0.0079365
chr1	9609193	9609194	0.152680	0.0079365
chr1	9609295	9609296	0.114800	0.0079365
chr1	9625620	9625621	0.114400	0.0079365
chr1	9625912	9625913	0.111600	0.0079365
chr1	9640243	9640244	0.129800	0.0079365
chr1	9650257	9650258	0.120020	0.0079365
chr1	9667830	9667831	0.175200	0.0079365
chr1	9677225	9677226	0.120000	0.0079365
chr1	9678719	9678720	0.103740	0.0079365
chr1	9679896	9679897	0.168400	0.0079365
chr1	9680138	9680139	0.130200	0.0079365
chr1	9703464	9703465	0.136400	0.0079365
chr1	9704650	9704651	0.151000	0.0079365
chr1	9706489	9706490	-0.123600	0.0079365
chr1	9709906	9709907	-0.151600	0.0079365
chr1	9714323	9714324	0.166400	0.0079365
chr1	9718279	9718280	0.117600	0.0079365
chr1	9721852	9721853	0.136600	0.0079365
chr1	9725551	9725552	-0.150600	0.0079365
chr1	9746549	9746550	0.101800	0.0079365
chr1	9751565	9751566	-0.111440	0.0079365
chr1	9790216	9790217	0.101400	0.0079365
chr1	9799552	9799553	0.260220	0.0079365
chr1	9826627	9826628	0.180600	0.0079365
chr1	9845055	9845056	0.115800	0.0079365
chr1	9864645	9864646	0.214578	0.0079365
chr1	9871276	9871277	0.134000	0.0079365
chr1	9892355	9892356	0.122800	0.0079365
chr1	9892493	9892494	0.180600	0.0079365
chr1	9899027	9899028	0.111600	0.0079365
chr1	9902046	9902047	0.115960	0.0079365
chr1	9907061	9907062	0.104200	0.0079365
chr1	9911834	9911835	0.119468	0.0079365
chr1	9916646	9916647	0.102000	0.0079365
chr1	9925195	9925196	0.154600	0.0079365
chr1	9930275	9930276	0.117400	0.0079365
chr1	9934957	9934958	0.162600	0.0079365
chr1	9937152	9937153	0.100200	0.0079365
chr1	9940644	9940645	0.135000	0.0079365
chr1	9945211	9945212	0.112400	0.0079365
chr1	9957234	9957235	0.112400	0.0079365
chr1	9986584	9986585	0.142200	0.0079365
chr1	10007227	10007228	0.292637	0.0079365
chr1	10027036	10027037	0.114400	0.0079365
chr1	10028939	10028940	0.110800	0.0079365
chr1	10036324	10036325	0.104000	0.0079365
chr1	10045184	10045185	0.155200	0.0079365
chr1	10049483	10049484	0.140600	0.0079365
chr1	10056980	10056981	0.113800	0.0079365
chr1	10058156	10058157	0.113400	0.0079365
chr1	10058304	10058305	0.186000	0.0079365
chr1	10058374	10058375	0.138400	0.0079365
chr1	10061806	10061807	0.144400	0.0079365
chr1	10062230	10062231	-0.106600	0.0079365
chr1	10067720	10067721	-0.400400	0.0079365
chr1	10074585	10074586	0.209200	0.0079365
chr1	10075517	10075518	0.140800	0.0079365
chr1	10080461	10080462	-0.103600	0.0079365
chr1	10081168	10081169	0.102600	0.0079365
chr1	10104930	10104931	0.109800	0.0079365
chr1	10106873	10106874	0.133600	0.0079365
chr1	10106914	10106915	0.156400	0.0079365
chr1	10112183	10112184	0.144600	0.0079365
chr1	10118539	10118540	0.148200	0.0079365
chr1	10152816	10152817	0.150000	0.0079365
chr1	10157062	10157063	0.176000	0.0079365
chr1	10221005	10221006	0.128800	0.0079365
chr1	10231828	10231829	0.138400	0.0079365
chr1	10234140	10234141	0.131400	0.0079365
chr1	10261114	10261115	0.117800	0.0079365
chr1	10262543	10262544	0.120400	0.0079365
chr1	10275220	10275221	0.144400	0.0079365
chr1	10278941	10278942	0.140200	0.0079365
chr1	10289179	10289180	0.146600	0.0079365
chr1	10292173	10292174	0.189600	0.0079365
chr1	10292391	10292392	0.111940	0.0079365
chr1	10292394	10292395	0.141040	0.0079365
chr1	10296209	10296210	0.102209	0.0079365
chr1	10297912	10297913	0.104200	0.0079365
chr1	10332651	10332652	0.121000	0.0079365
chr1	10338453	10338454	0.149400	0.0079365
chr1	10343726	10343727	0.122200	0.0079365
chr1	10376546	10376547	0.126400	0.0079365
chr1	10376816	10376817	0.136600	0.0079365
chr1	10410776	10410777	0.126600	0.0079365
chr1	10418402	10418403	0.159600	0.0079365
chr1	10446820	10446821	-0.179800	0.0079365
chr1	10447886	10447887	0.134600	0.0079365
chr1	10454977	10454978	0.110400	0.0079365
chr1	10465446	10465447	0.311540	0.0079365
chr1	10492232	10492233	0.124800	0.0079365
chr1	10493324	10493325	0.107000	0.0079365
chr1	10502385	10502386	0.100800	0.0079365
chr1	10515171	10515172	0.101400	0.0079365
chr1	10516106	10516107	0.134080	0.0079365
chr1	10521552	10521553	0.144400	0.0079365
chr1	10522218	10522219	0.146400	0.0079365
chr1	10522324	10522325	0.107000	0.0079365
chr1	10534598	10534599	-0.102000	0.0079365
chr1	10550301	10550302	0.119800	0.0079365
chr1	10558088	10558089	0.134600	0.0079365
chr1	10560677	10560678	0.167200	0.0079365
chr1	10569565	10569566	0.129800	0.0079365
chr1	10573988	10573989	0.100200	0.0079365
chr1	10579792	10579793	0.197400	0.0079365
chr1	10595633	10595634	-0.101600	0.0079365
chr1	10599508	10599509	0.142800	0.0079365
chr1	10629249	10629250	0.106200	0.0079365
chr1	10640705	10640706	0.110600	0.0079365
chr1	10644003	10644004	0.125200	0.0079365
chr1	10644979	10644980	0.121600	0.0079365
chr1	10652653	10652654	0.111800	0.0079365
chr1	10683970	10683971	0.112100	0.0079365
chr1	10684285	10684286	0.198400	0.0079365
chr1	10685111	10685112	0.254600	0.0079365
chr1	10686276	10686277	0.199600	0.0079365
chr1	10686285	10686286	0.264600	0.0079365
chr1	10704859	10704860	0.167246	0.0079365
chr1	10705748	10705749	0.138520	0.0079365
chr1	10705755	10705756	0.249205	0.0079365
chr1	10716302	10716303	0.166000	0.0079365
chr1	10723063	10723064	0.126400	0.0079365
chr1	10731590	10731591	-0.146600	0.0079365
chr1	10732792	10732793	-0.146980	0.0079365
chr1	10741499	10741500	0.145720	0.0079365
chr1	10758097	10758098	0.128600	0.0079365
chr1	10766598	10766599	0.171800	0.0079365
chr1	10771862	10771863	0.122200	0.0079365
chr1	10796338	10796339	0.328600	0.0079365
chr1	10796505	10796506	0.209600	0.0079365
chr1	10839949	10839950	-0.171600	0.0079365
chr1	10854284	10854285	0.194400	0.0079365
chr1	10860048	10860049	0.213800	0.0079365
chr1	10874302	10874303	0.106200	0.0079365
chr1	10884253	10884254	0.147400	0.0079365
chr1	10887029	10887030	0.136400	0.0079365
chr1	10892752	10892753	0.114800	0.0079365
chr1	10930659	10930660	0.115200	0.0079365
chr1	10945770	10945771	0.105400	0.0079365
chr1	10960502	10960503	0.122600	0.0079365
chr1	10960628	10960629	0.108800	0.0079365
chr1	10968203	10968204	-0.233400	0.0079365
chr1	10990850	10990851	-0.102600	0.0079365
chr1	10994331	10994332	0.118600	0.0079365
chr1	11029584	11029585	0.123400	0.0079365
chr1	11032641	11032642	0.112200	0.0079365
chr1	11041423	11041424	0.101400	0.0079365
chr1	11042007	11042008	0.149600	0.0079365
chr1	11043874	11043875	0.137800	0.0079365
chr1	11048463	11048464	0.168000	0.0079365
chr1	11052188	11052189	0.108200	0.0079365
chr1	11053837	11053838	0.213434	0.0079365
chr1	11061946	11061947	0.102600	0.0079365
chr1	11069750	11069751	0.114200	0.0079365
chr1	11085162	11085163	0.106400	0.0079365
chr1	11087906	11087907	0.132400	0.0079365
chr1	11089973	11089974	0.131800	0.0079365
chr1	11101809	11101810	0.151200	0.0079365
chr1	11108147	11108148	0.182400	0.0079365
chr1	11125808	11125809	0.122200	0.0079365
chr1	11140020	11140021	0.109600	0.0079365
chr1	11148760	11148761	0.264150	0.0079365
chr1	11158230	11158231	0.134200	0.0079365
chr1	11158241	11158242	0.110800	0.0079365
chr1	11158253	11158254	0.110400	0.0079365
chr1	11160751	11160752	-0.132800	0.0079365
chr1	11161805	11161806	0.103000	0.0079365
chr1	11177460	11177461	0.129200	0.0079365
chr1	11187732	11187733	0.144400	0.0079365
chr1	11196404	11196405	0.182800	0.0079365
chr1	11198265	11198266	-0.156000	0.0079365
chr1	11217683	11217684	0.158937	0.0079365
chr1	11217769	11217770	0.106200	0.0079365
chr1	11234691	11234692	0.163000	0.0079365
chr1	11238700	11238701	-0.115400	0.0079365
chr1	11240372	11240373	0.100800	0.0079365
chr1	11270144	11270145	0.153600	0.0079365
chr1	11277548	11277549	0.202000	0.0079365
chr1	11287951	11287952	0.141200	0.0079365
chr1	11293306	11293307	0.106400	0.0079365
chr1	11300521	11300522	0.106200	0.0079365
chr1	11314066	11314067	0.184200	0.0079365
chr1	11319595	11319596	0.124200	0.0079365
chr1	11320295	11320296	-0.133800	0.0079365
chr1	11339900	11339901	-0.106200	0.0079365
chr1	11353506	11353507	0.130600	0.0079365
chr1	11362249	11362250	0.116800	0.0079365
chr1	11366851	11366852	0.157000	0.0079365
chr1	11409313	11409314	0.104800	0.0079365
chr1	11416085	11416086	0.101000	0.0079365
chr1	11418501	11418502	0.137200	0.0079365
chr1	11418856	11418857	0.128200	0.0079365
chr1	11428607	11428608	0.143800	0.0079365
chr1	11439464	11439465	0.101600	0.0079365
chr1	11446462	11446463	-0.114000	0.0079365
chr1	11453777	11453778	0.103000	0.0079365
chr1	11478166	11478167	-0.307140	0.0079365
chr1	11491682	11491683	0.150300	0.0079365
chr1	11509686	11509687	-0.116600	0.0079365
chr1	11517700	11517701	0.215505	0.0079365
chr1	11519034	11519035	-0.112400	0.0079365
chr1	11519617	11519618	0.159000	0.0079365
chr1	11520184	11520185	0.154000	0.0079365
chr1	11528908	11528909	0.101800	0.0079365
chr1	11536814	11536815	-0.139800	0.0079365
chr1	11547541	11547542	0.165200	0.0079365
chr1	11553358	11553359	-0.250600	0.0079365
chr1	11553496	11553497	-0.142400	0.0079365
chr1	11567010	11567011	-0.179400	0.0079365
chr1	11584544	11584545	0.138800	0.0079365
chr1	11590924	11590925	0.122200	0.0079365
chr1	11597496	11597497	0.150600	0.0079365
chr1	11633964	11633965	-0.294707	0.0079365
chr1	11641876	11641877	0.146600	0.0079365
chr1	11647612	11647613	0.101600	0.0079365
chr1	11647623	11647624	0.106400	0.0079365
chr1	11715482	11715483	0.159600	0.0079365
chr1	11720778	11720779	0.112800	0.0079365
chr1	11721110	11721111	0.133800	0.0079365
chr1	11723180	11723181	0.144200	0.0079365
chr1	11725698	11725699	0.151000	0.0079365
chr1	11734590	11734591	0.157800	0.0079365
chr1	11737030	11737031	0.104800	0.0079365
chr1	11759195	11759196	0.136400	0.0079365
chr1	11759418	11759419	0.103200	0.0079365
chr1	11760616	11760617	0.202200	0.0079365
chr1	11779762	11779763	-0.132000	0.0079365
chr1	11781728	11781729	0.128000	0.0079365
chr1	11801431	11801432	0.113000	0.0079365
chr1	11806914	11806915	0.100200	0.0079365
chr1	11813984	11813985	0.167200	0.0079365
chr1	11814509	11814510	0.114800	0.0079365
chr1	11824459	11824460	0.109800	0.0079365
chr1	11825112	11825113	0.112800	0.0079365
chr1	11827721	11827722	0.142400	0.0079365
chr1	11835353	11835354	-0.110180	0.0079365
chr1	11835636	11835637	-0.117600	0.0079365
chr1	11841602	11841603	0.125000	0.0079365
chr1	11845570	11845571	0.129800	0.0079365
chr1	11845584	11845585	0.174600	0.0079365
chr1	11865895	11865896	0.122000	0.0079365
chr1	11882148	11882149	0.123600	0.0079365
chr1	11883400	11883401	0.111600	0.0079365
chr1	11885576	11885577	0.144800	0.0079365
chr1	11887636	11887637	0.117600	0.0079365
chr1	11896729	11896730	0.101000	0.0079365
chr1	11897865	11897866	-0.156800	0.0079365
chr1	11899190	11899191	-0.178800	0.0079365
chr1	11904249	11904250	0.158800	0.0079365
chr1	11919978	11919979	0.194000	0.0079365
chr1	11924587	11924588	-0.156600	0.0079365
chr1	11927287	11927288	0.144200	0.0079365
chr1	11933439	11933440	-0.110600	0.0079365
chr1	11936663	11936664	0.172400	0.0079365
chr1	11946748	11946749	0.112600	0.0079365
chr1	11956841	11956842	0.180200	0.0079365
chr1	11956895	11956896	0.122200	0.0079365
chr1	11971796	11971797	0.132600	0.0079365
chr1	11972050	11972051	0.130600	0.0079365
chr1	11972111	11972112	0.126800	0.0079365
chr1	11975986	11975987	0.143840	0.0079365
chr1	11977213	11977214	0.134180	0.0079365
chr1	11987520	11987521	0.152600	0.0079365
chr1	11987969	11987970	0.128200	0.0079365
chr1	11991414	11991415	0.128000	0.0079365
chr1	12016639	12016640	0.108200	0.0079365
chr1	12019900	12019901	0.101800	0.0079365
chr1	12025350	12025351	0.148000	0.0079365
chr1	12025469	12025470	0.111200	0.0079365
chr1	12026751	12026752	0.192400	0.0079365
chr1	12034991	12034992	0.102200	0.0079365
chr1	12035073	12035074	0.131400	0.0079365
chr1	12040949	12040950	0.149600	0.0079365
chr1	12042886	12042887	0.120000	0.0079365
chr1	12045729	12045730	0.101800	0.0079365
chr1	12047081	12047082	0.151800	0.0079365
chr1	12060380	12060381	0.166600	0.0079365
chr1	12063620	12063621	-0.160400	0.0079365
chr1	12064804	12064805	0.140000	0.0079365
chr1	12077409	12077410	0.179200	0.0079365
chr1	12082851	12082852	0.120400	0.0079365
chr1	12083127	12083128	0.185200	0.0079365
chr1	12097137	12097138	0.134000	0.0079365
chr1	12101682	12101683	0.105800	0.0079365
chr1	12111504	12111505	0.204600	0.0079365
chr1	12126824	12126825	0.151000	0.0079365
chr1	12129127	12129128	0.103000	0.0079365
chr1	12133650	12133651	-0.169000	0.0079365
chr1	12140457	12140458	0.140200	0.0079365
chr1	12143446	12143447	0.115000	0.0079365
chr1	12146044	12146045	0.115400	0.0079365
chr1	12161069	12161070	0.151000	0.0079365
chr1	12170703	12170704	0.128800	0.0079365
chr1	12173038	12173039	-0.148000	0.0079365
chr1	12176757	12176758	0.221800	0.0079365
chr1	12191486	12191487	0.104200	0.0079365
chr1	12193507	12193508	0.110000	0.0079365
chr1	12217722	12217723	0.123800	0.0079365
chr1	12243929	12243930	-0.116800	0.0079365
chr1	12247649	12247650	0.105800	0.0079365
chr1	12268154	12268155	0.153600	0.0079365
chr1	12280528	12280529	0.100600	0.0079365
chr1	12280787	12280788	0.105800	0.0079365
chr1	12314468	12314469	0.122600	0.0079365
chr1	12324698	12324699	0.107400	0.0079365
chr1	12346917	12346918	0.126200	0.0079365
chr1	12370832	12370833	0.186200	0.0079365
chr1	12371430	12371431	0.122800	0.0079365
chr1	12391358	12391359	0.169400	0.0079365
chr1	12392218	12392219	-0.105600	0.0079365
chr1	12406760	12406761	0.100600	0.0079365
chr1	12412497	12412498	0.102800	0.0079365
chr1	12426557	12426558	0.100200	0.0079365
chr1	12430191	12430192	-0.110800	0.0079365
chr1	12431462	12431463	0.108200	0.0079365
chr1	12457984	12457985	0.109800	0.0079365
chr1	12458003	12458004	0.141600	0.0079365
chr1	12459603	12459604	0.107400	0.0079365
chr1	12462812	12462813	0.148000	0.0079365
chr1	12473532	12473533	0.109200	0.0079365
chr1	12484534	12484535	0.221828	0.0079365
chr1	12494447	12494448	0.112372	0.0079365
chr1	12503178	12503179	0.123400	0.0079365
chr1	12571056	12571057	0.106800	0.0079365
chr1	12571332	12571333	0.114800	0.0079365
chr1	12579897	12579898	0.100000	0.0079365
chr1	12580846	12580847	0.136000	0.0079365
chr1	12587035	12587036	0.172200	0.0079365
chr1	12594768	12594769	0.156000	0.0079365
chr1	12595340	12595341	0.120000	0.0079365
chr1	12600411	12600412	-0.110600	0.0079365
chr1	12601729	12601730	0.121000	0.0079365
chr1	12616178	12616179	-0.147000	0.0079365
chr1	12646024	12646025	0.235600	0.0079365
chr1	12654018	12654019	0.161200	0.0079365
chr1	12657296	12657297	0.110240	0.0079365
chr1	12659486	12659487	0.145600	0.0079365
chr1	12670048	12670049	0.109200	0.0079365
chr1	12687940	12687941	0.109200	0.0079365
chr1	12698162	12698163	0.129400	0.0079365
chr1	12704667	12704668	0.185400	0.0079365
chr1	12706582	12706583	0.138400	0.0079365
chr1	12721845	12721846	-0.121000	0.0079365
chr1	12756819	12756820	-0.133200	0.0079365
chr1	12756825	12756826	-0.130600	0.0079365
chr1	12757438	12757439	0.193400	0.0079365
chr1	12766034	12766035	0.111671	0.0079365
chr1	12781714	12781715	-0.154400	0.0079365
chr1	12787962	12787963	0.112200	0.0079365
chr1	12835603	12835604	0.125000	0.0079365
chr1	12854039	12854040	0.140000	0.0079365
chr1	12854041	12854042	0.106000	0.0079365
chr1	12861451	12861452	0.151400	0.0079365
chr1	12873444	12873445	0.115960	0.0079365
chr1	12873607	12873608	0.261800	0.0079365
chr1	12877344	12877345	0.114000	0.0079365
chr1	12877701	12877702	0.107800	0.0079365
chr1	12883839	12883840	0.134200	0.0079365
chr1	12887404	12887405	0.105400	0.0079365
chr1	12889566	12889567	0.183000	0.0079365
chr1	12897259	12897260	0.131500	0.0079365
chr1	12899647	12899648	0.169400	0.0079365
chr1	12908259	12908260	0.162800	0.0079365
chr1	12911624	12911625	0.134800	0.0079365
chr1	12913163	12913164	0.123200	0.0079365
chr1	12944555	12944556	0.101400	0.0079365
chr1	12947474	12947475	0.125400	0.0079365
chr1	12949739	12949740	0.105200	0.0079365
chr1	12981631	12981632	0.119600	0.0079365
chr1	13001779	13001780	0.140000	0.0079365
chr1	13047161	13047162	0.118600	0.0079365
chr1	13059818	13059819	-0.140600	0.0079365
chr1	13088699	13088700	0.106154	0.0079365
chr1	13088746	13088747	0.199000	0.0079365
chr1	13096973	13096974	0.124400	0.0079365
chr1	13104400	13104401	0.155600	0.0079365
chr1	13113850	13113851	0.113400	0.0079365
chr1	13157867	13157868	0.105800	0.0079365
chr1	13176207	13176208	0.113000	0.0079365
chr1	13188702	13188703	0.102800	0.0079365
chr1	13192263	13192264	0.138000	0.0079365
chr1	13192400	13192401	0.182600	0.0079365
chr1	13192420	13192421	0.135400	0.0079365
chr1	13197812	13197813	0.130400	0.0079365
chr1	13199261	13199262	0.105800	0.0079365
chr1	13208438	13208439	0.261200	0.0079365
chr1	13212506	13212507	0.159400	0.0079365
chr1	13217665	13217666	0.108800	0.0079365
chr1	13233499	13233500	0.126800	0.0079365
chr1	13233518	13233519	0.132400	0.0079365
chr1	13233525	13233526	0.160400	0.0079365
chr1	13249686	13249687	0.130200	0.0079365
chr1	13249692	13249693	0.109400	0.0079365
chr1	13250210	13250211	0.145000	0.0079365
chr1	13254520	13254521	0.109000	0.0079365
chr1	13255451	13255452	0.109400	0.0079365
chr1	13256944	13256945	0.113600	0.0079365
chr1	13258020	13258021	0.137400	0.0079365
chr1	13259800	13259801	0.133800	0.0079365
chr1	13283267	13283268	-0.119400	0.0079365
chr1	13297658	13297659	0.148022	0.0079365
chr1	13302167	13302168	-0.124400	0.0079365
chr1	13308958	13308959	0.222883	0.0079365
chr1	13321190	13321191	0.128400	0.0079365
chr1	13341114	13341115	0.127800	0.0079365
chr1	13341491	13341492	-0.106000	0.0079365
chr1	13341537	13341538	-0.130200	0.0079365
chr1	13344857	13344858	0.111400	0.0079365
chr1	13344873	13344874	0.190000	0.0079365
chr1	13344878	13344879	0.175400	0.0079365
chr1	13344881	13344882	0.134400	0.0079365
chr1	13345992	13345993	0.115400	0.0079365
chr1	13379751	13379752	0.123000	0.0079365
chr1	13381173	13381174	0.130800	0.0079365
chr1	13388024	13388025	0.109400	0.0079365
chr1	13396356	13396357	0.115600	0.0079365
chr1	13402069	13402070	0.114000	0.0079365
chr1	13402082	13402083	0.125600	0.0079365
chr1	13417280	13417281	0.121200	0.0079365
chr1	13426552	13426553	0.112000	0.0079365
chr1	13440125	13440126	0.107600	0.0079365
chr1	13453600	13453601	0.170800	0.0079365
chr1	13455129	13455130	0.142400	0.0079365
chr1	13462780	13462781	-0.176400	0.0079365
chr1	13462795	13462796	-0.185200	0.0079365
chr1	13469974	13469975	0.102200	0.0079365
chr1	13477191	13477192	0.174580	0.0079365
chr1	13478207	13478208	0.124800	0.0079365
chr1	13479553	13479554	0.177000	0.0079365
chr1	13487136	13487137	0.108400	0.0079365
chr1	13514071	13514072	0.131200	0.0079365
chr1	13521005	13521006	0.103400	0.0079365
chr1	13538386	13538387	0.127220	0.0079365
chr1	13539146	13539147	0.111000	0.0079365
chr1	13546218	13546219	0.141800	0.0079365
chr1	13547249	13547250	0.114400	0.0079365
chr1	13549496	13549497	-0.108200	0.0079365
chr1	13553753	13553754	0.164040	0.0079365
chr1	13554392	13554393	0.147200	0.0079365
chr1	13560386	13560387	0.125600	0.0079365
chr1	13560412	13560413	0.197400	0.0079365
chr1	13573250	13573251	0.116200	0.0079365
chr1	13574302	13574303	0.140000	0.0079365
chr1	13582072	13582073	0.126800	0.0079365
chr1	13583595	13583596	0.139600	0.0079365
chr1	13597642	13597643	0.106800	0.0079365
chr1	13601739	13601740	0.109000	0.0079365
chr1	13640570	13640571	0.102000	0.0079365
chr1	13641338	13641339	0.155200	0.0079365
chr1	13646433	13646434	0.101600	0.0079365
chr1	13659682	13659683	0.124400	0.0079365
chr1	13675643	13675644	0.104800	0.0079365
chr1	13681440	13681441	0.172290	0.0079365
chr1	13689970	13689971	-0.110400	0.0079365
chr1	13711151	13711152	0.216800	0.0079365
chr1	13738311	13738312	0.193400	0.0079365
chr1	13744072	13744073	0.105600	0.0079365
chr1	13744789	13744790	0.145540	0.0079365
chr1	13747979	13747980	0.116260	0.0079365
chr1	13761625	13761626	0.131800	0.0079365
chr1	13774561	13774562	0.100800	0.0079365
chr1	13775103	13775104	0.176000	0.0079365
chr1	13783586	13783587	0.126800	0.0079365
chr1	13822373	13822374	0.130000	0.0079365
chr1	13834669	13834670	0.126200	0.0079365
chr1	13872420	13872421	0.101000	0.0079365
chr1	13877115	13877116	0.134940	0.0079365
chr1	13906005	13906006	0.106800	0.0079365
chr1	13930482	13930483	-0.166000	0.0079365
chr1	13933213	13933214	0.211600	0.0079365
chr1	13934435	13934436	0.133200	0.0079365
chr1	13938457	13938458	0.110600	0.0079365
chr1	13957256	13957257	0.106800	0.0079365
chr1	13957285	13957286	0.113200	0.0079365
chr1	13960115	13960116	0.146800	0.0079365
chr1	13968118	13968119	0.124000	0.0079365
chr1	13979135	13979136	0.142800	0.0079365
chr1	13986320	13986321	0.120600	0.0079365
chr1	14004223	14004224	0.233324	0.0079365
chr1	14011518	14011519	0.111200	0.0079365
chr1	14020728	14020729	0.117000	0.0079365
chr1	14060248	14060249	-0.103000	0.0079365
chr1	14065475	14065476	0.108800	0.0079365
chr1	14070033	14070034	0.127800	0.0079365
chr1	14071169	14071170	0.111200	0.0079365
chr1	14074308	14074309	0.169200	0.0079365
chr1	14084447	14084448	-0.216800	0.0079365
chr1	14094282	14094283	0.174600	0.0079365
chr1	14109115	14109116	0.130000	0.0079365
chr1	14118678	14118679	0.146800	0.0079365
chr1	14128025	14128026	-0.106200	0.0079365
chr1	14147613	14147614	0.114400	0.0079365
chr1	14168735	14168736	0.100400	0.0079365
chr1	14173756	14173757	-0.134000	0.0079365
chr1	14181057	14181058	0.131400	0.0079365
chr1	14207469	14207470	0.128800	0.0079365
chr1	14241876	14241877	0.124200	0.0079365
chr1	14245539	14245540	-0.102400	0.0079365
chr1	14261747	14261748	-0.108800	0.0079365
chr1	14262561	14262562	0.159800	0.0079365
chr1	14266609	14266610	0.128600	0.0079365
chr1	14285225	14285226	-0.100907	0.0079365
chr1	14291661	14291662	0.157000	0.0079365
chr1	14291894	14291895	0.150600	0.0079365
chr1	14291897	14291898	0.208400	0.0079365
chr1	14291997	14291998	0.155400	0.0079365
chr1	14292756	14292757	0.190600	0.0079365
chr1	14308479	14308480	-0.134200	0.0079365
chr1	14317554	14317555	-0.166164	0.0079365
chr1	14331355	14331356	0.109400	0.0079365
chr1	14339178	14339179	-0.128000	0.0079365
chr1	14346877	14346878	0.118800	0.0079365
chr1	14370912	14370913	0.111800	0.0079365
chr1	14378430	14378431	-0.139800	0.0079365
chr1	14378558	14378559	-0.190124	0.0079365
chr1	14385520	14385521	0.101400	0.0079365
chr1	14397126	14397127	0.148600	0.0079365
chr1	14397234	14397235	0.169400	0.0079365
chr1	14407183	14407184	0.132200	0.0079365
chr1	14424064	14424065	-0.115800	0.0079365
chr1	14426485	14426486	0.115600	0.0079365
chr1	14426653	14426654	0.101400	0.0079365
chr1	14430780	14430781	0.123200	0.0079365
chr1	14432671	14432672	0.116400	0.0079365
chr1	14434903	14434904	-0.106000	0.0079365
chr1	14494700	14494701	0.128800	0.0079365
chr1	14508332	14508333	0.123800	0.0079365
chr1	14518148	14518149	0.111800	0.0079365
chr1	14528798	14528799	0.115600	0.0079365
chr1	14532877	14532878	0.173600	0.0079365
chr1	14551965	14551966	0.111600	0.0079365
chr1	14557965	14557966	0.166490	0.0079365
chr1	14558670	14558671	0.160800	0.0079365
chr1	14561552	14561553	0.107800	0.0079365
chr1	14565065	14565066	0.213000	0.0079365
chr1	14565162	14565163	0.199000	0.0079365
chr1	14565166	14565167	0.231600	0.0079365
chr1	14565209	14565210	0.156800	0.0079365
chr1	14565216	14565217	0.149600	0.0079365
chr1	14565297	14565298	0.160800	0.0079365
chr1	14576582	14576583	0.163600	0.0079365
chr1	14577880	14577881	0.101000	0.0079365
chr1	14579046	14579047	0.120800	0.0079365
chr1	14580701	14580702	0.102000	0.0079365
chr1	14612714	14612715	0.107200	0.0079365
chr1	14622626	14622627	0.165000	0.0079365
chr1	14630976	14630977	0.170800	0.0079365
chr1	14631086	14631087	0.129800	0.0079365
chr1	14632152	14632153	0.164000	0.0079365
chr1	14645706	14645707	0.148000	0.0079365
chr1	14689204	14689205	0.106800	0.0079365
chr1	14689208	14689209	0.152200	0.0079365
chr1	14700871	14700872	0.163388	0.0079365
chr1	14707033	14707034	0.297400	0.0079365
chr1	14707040	14707041	0.222600	0.0079365
chr1	14715488	14715489	0.227200	0.0079365
chr1	14715545	14715546	0.149000	0.0079365
chr1	14717995	14717996	0.198780	0.0079365
chr1	14718942	14718943	0.240400	0.0079365
chr1	14720829	14720830	0.156200	0.0079365
chr1	14721705	14721706	0.217800	0.0079365
chr1	14724574	14724575	-0.178400	0.0079365
chr1	14734510	14734511	0.194680	0.0079365
chr1	14735598	14735599	0.104580	0.0079365
chr1	14735604	14735605	0.116700	0.0079365
chr1	14753660	14753661	-0.147600	0.0079365
chr1	14753984	14753985	0.104200	0.0079365
chr1	14754100	14754101	0.216000	0.0079365
chr1	14757871	14757872	0.126680	0.0079365
chr1	14757880	14757881	0.200714	0.0079365
chr1	14762602	14762603	0.194600	0.0079365
chr1	14764141	14764142	0.198340	0.0079365
chr1	14773089	14773090	0.104600	0.0079365
chr1	14775788	14775789	0.134600	0.0079365
chr1	14776553	14776554	0.139800	0.0079365
chr1	14784929	14784930	0.118400	0.0079365
chr1	14794586	14794587	0.255297	0.0079365
chr1	14806224	14806225	0.143400	0.0079365
chr1	14829348	14829349	0.175200	0.0079365
chr1	14830054	14830055	0.104800	0.0079365
chr1	14830077	14830078	0.142600	0.0079365
chr1	14834787	14834788	0.112600	0.0079365
chr1	14835741	14835742	0.140200	0.0079365
chr1	14836436	14836437	0.106200	0.0079365
chr1	14851592	14851593	0.125800	0.0079365
chr1	14855968	14855969	0.102200	0.0079365
chr1	14857352	14857353	0.115400	0.0079365
chr1	14861769	14861770	0.145800	0.0079365
chr1	14864372	14864373	0.100200	0.0079365
chr1	14865094	14865095	0.112800	0.0079365
chr1	14882543	14882544	0.131600	0.0079365
chr1	14898524	14898525	0.156800	0.0079365
chr1	14899641	14899642	0.196940	0.0079365
chr1	14899723	14899724	0.159800	0.0079365
chr1	14918088	14918089	0.194000	0.0079365
chr1	14918096	14918097	0.232400	0.0079365
chr1	14918111	14918112	0.161200	0.0079365
chr1	14918141	14918142	0.158200	0.0079365
chr1	14923289	14923290	0.162600	0.0079365
chr1	14923315	14923316	0.217600	0.0079365
chr1	14929507	14929508	0.112800	0.0079365
chr1	14953431	14953432	0.152000	0.0079365
chr1	14976110	14976111	0.117000	0.0079365
chr1	14976198	14976199	0.206166	0.0079365
chr1	14976858	14976859	0.130800	0.0079365
chr1	14978791	14978792	0.116800	0.0079365
chr1	14978911	14978912	0.133000	0.0079365
chr1	14981649	14981650	0.159000	0.0079365
chr1	14981653	14981654	0.142000	0.0079365
chr1	15003103	15003104	0.117600	0.0079365
chr1	15010363	15010364	0.204800	0.0079365
chr1	15017864	15017865	0.156420	0.0079365
chr1	15018072	15018073	0.137800	0.0079365
chr1	15039895	15039896	0.154200	0.0079365
chr1	15039897	15039898	0.103400	0.0079365
chr1	15045342	15045343	0.114000	0.0079365
chr1	15074224	15074225	-0.153400	0.0079365
chr1	15137358	15137359	-0.118000	0.0079365
chr1	15147519	15147520	0.119000	0.0079365
chr1	15150595	15150596	0.123200	0.0079365
chr1	15156065	15156066	0.180400	0.0079365
chr1	15156462	15156463	0.115800	0.0079365
chr1	15165128	15165129	0.113000	0.0079365
chr1	15169986	15169987	0.114600	0.0079365
chr1	15187446	15187447	0.108600	0.0079365
chr1	15200368	15200369	0.213000	0.0079365
chr1	15201552	15201553	0.117800	0.0079365
chr1	15201945	15201946	0.121400	0.0079365
chr1	15203895	15203896	0.130800	0.0079365
chr1	15204475	15204476	0.120000	0.0079365
chr1	15212320	15212321	0.121000	0.0079365
chr1	15232644	15232645	0.122600	0.0079365
chr1	15259313	15259314	0.168400	0.0079365
chr1	15285358	15285359	-0.157644	0.0079365
chr1	15288633	15288634	0.132800	0.0079365
chr1	15290308	15290309	0.111800	0.0079365
chr1	15290356	15290357	0.143200	0.0079365
chr1	15308799	15308800	0.119200	0.0079365
chr1	15329490	15329491	0.101800	0.0079365
chr1	15345613	15345614	0.126000	0.0079365
chr1	15346038	15346039	-0.102400	0.0079365
chr1	15378649	15378650	0.196800	0.0079365
chr1	15387938	15387939	0.367680	0.0079365
chr1	15416085	15416086	0.180800	0.0079365
chr1	15422745	15422746	0.157800	0.0079365
chr1	15427510	15427511	0.143200	0.0079365
chr1	15432338	15432339	0.123000	0.0079365
chr1	15432390	15432391	0.125600	0.0079365
chr1	15432398	15432399	0.117800	0.0079365
chr1	15438796	15438797	0.110400	0.0079365
chr1	15438804	15438805	0.107800	0.0079365
chr1	15438808	15438809	0.129000	0.0079365
chr1	15461839	15461840	0.124000	0.0079365
chr1	15461905	15461906	0.133200	0.0079365
chr1	15475284	15475285	0.147200	0.0079365
chr1	15527514	15527515	-0.212200	0.0079365
chr1	15527537	15527538	-0.131800	0.0079365
chr1	15528210	15528211	0.308800	0.0079365
chr1	15560700	15560701	-0.127600	0.0079365
chr1	15561237	15561238	-0.209600	0.0079365
chr1	15562037	15562038	-0.111000	0.0079365
chr1	15584970	15584971	0.126000	0.0079365
chr1	15626689	15626690	0.133200	0.0079365
chr1	15633000	15633001	0.127200	0.0079365
chr1	15633405	15633406	0.110800	0.0079365
chr1	15637963	15637964	0.118400	0.0079365
chr1	15647887	15647888	0.103600	0.0079365
chr1	15660673	15660674	0.141400	0.0079365
chr1	15676349	15676350	0.102600	0.0079365
chr1	15678016	15678017	0.113800	0.0079365
chr1	15685428	15685429	0.140800	0.0079365
chr1	15686791	15686792	0.125200	0.0079365
chr1	15690764	15690765	0.147000	0.0079365
chr1	15694145	15694146	0.153000	0.0079365
chr1	15715229	15715230	0.160200	0.0079365
chr1	15716369	15716370	0.241400	0.0079365
chr1	15720313	15720314	0.124200	0.0079365
chr1	15720321	15720322	0.117000	0.0079365
chr1	15735993	15735994	-0.101200	0.0079365
chr1	15736699	15736700	0.120600	0.0079365
chr1	15753196	15753197	-0.150800	0.0079365
chr1	15756069	15756070	0.102000	0.0079365
chr1	15761233	15761234	0.160800	0.0079365
chr1	15767814	15767815	0.177600	0.0079365
chr1	15769869	15769870	0.314800	0.0079365
chr1	15776591	15776592	0.127600	0.0079365
chr1	15781214	15781215	0.101000	0.0079365
chr1	15782084	15782085	0.124600	0.0079365
chr1	15798899	15798900	0.105000	0.0079365
chr1	15806338	15806339	0.104800	0.0079365
chr1	15815421	15815422	0.121000	0.0079365
chr1	15817104	15817105	0.102400	0.0079365
chr1	15817432	15817433	0.112000	0.0079365
chr1	15821348	15821349	0.129800	0.0079365
chr1	15835755	15835756	-0.126000	0.0079365
chr1	15841259	15841260	0.111800	0.0079365
chr1	15861636	15861637	0.102160	0.0079365
chr1	15870105	15870106	0.204400	0.0079365
chr1	15871008	15871009	0.154000	0.0079365
chr1	15892563	15892564	-0.113400	0.0079365
chr1	15898391	15898392	0.125000	0.0079365
chr1	15914777	15914778	0.100200	0.0079365
chr1	15924039	15924040	-0.130600	0.0079365
chr1	15924927	15924928	-0.110800	0.0079365
chr1	15930317	15930318	0.103600	0.0079365
chr1	15955079	15955080	-0.111800	0.0079365
chr1	15964579	15964580	-0.121000	0.0079365
chr1	15975227	15975228	0.138400	0.0079365
chr1	16010281	16010282	0.131800	0.0079365
chr1	16013083	16013084	0.130200	0.0079365
chr1	16026725	16026726	-0.149200	0.0079365
chr1	16033638	16033639	0.149000	0.0079365
chr1	16039832	16039833	0.125800	0.0079365
chr1	16045611	16045612	0.106200	0.0079365
chr1	16047852	16047853	0.126800	0.0079365
chr1	16048884	16048885	0.146600	0.0079365
chr1	16056821	16056822	-0.206200	0.0079365
chr1	16063635	16063636	0.122400	0.0079365
chr1	16074025	16074026	0.167800	0.0079365
chr1	16076139	16076140	0.123600	0.0079365
chr1	16104961	16104962	-0.226400	0.0079365
chr1	16113272	16113273	0.101000	0.0079365
chr1	16116171	16116172	0.169600	0.0079365
chr1	16118493	16118494	0.106235	0.0079365
chr1	16123930	16123931	0.102400	0.0079365
chr1	16129909	16129910	0.105600	0.0079365
chr1	16149648	16149649	0.193200	0.0079365
chr1	16175738	16175739	0.133600	0.0079365
chr1	16185483	16185484	0.126000	0.0079365
chr1	16201217	16201218	0.152060	0.0079365
chr1	16228026	16228027	-0.142400	0.0079365
chr1	16239528	16239529	0.153200	0.0079365
chr1	16241599	16241600	0.141000	0.0079365
chr1	16248584	16248585	0.111600	0.0079365
chr1	16260731	16260732	-0.156640	0.0079365
chr1	16272370	16272371	0.110800	0.0079365
chr1	16273015	16273016	0.173916	0.0079365
chr1	16287540	16287541	-0.101000	0.0079365
chr1	16291752	16291753	0.102600	0.0079365
chr1	16291767	16291768	0.226200	0.0079365
chr1	16291769	16291770	0.206200	0.0079365
chr1	16292701	16292702	0.184000	0.0079365
chr1	16294787	16294788	0.112400	0.0079365
chr1	16300993	16300994	0.201000	0.0079365
chr1	16301055	16301056	0.115800	0.0079365
chr1	16302767	16302768	-0.101000	0.0079365
chr1	16303389	16303390	0.124800	0.0079365
chr1	16308093	16308094	0.143400	0.0079365
chr1	16308402	16308403	0.196800	0.0079365
chr1	16320973	16320974	0.109000	0.0079365
chr1	16336578	16336579	0.160600	0.0079365
chr1	16339551	16339552	0.146000	0.0079365
chr1	16339816	16339817	0.146200	0.0079365
chr1	16339889	16339890	0.143400	0.0079365
chr1	16340136	16340137	0.159800	0.0079365
chr1	16340232	16340233	0.131200	0.0079365
chr1	16340261	16340262	0.161600	0.0079365
chr1	16350854	16350855	0.116600	0.0079365
chr1	16354925	16354926	0.129600	0.0079365
chr1	16365058	16365059	0.105800	0.0079365
chr1	16365068	16365069	0.139200	0.0079365
chr1	16370548	16370549	0.115270	0.0079365
chr1	16378395	16378396	0.106000	0.0079365
chr1	16382529	16382530	-0.135080	0.0079365
chr1	16398329	16398330	0.127200	0.0079365
chr1	16401410	16401411	0.130200	0.0079365
chr1	16417553	16417554	-0.105400	0.0079365
chr1	16421642	16421643	0.103600	0.0079365
chr1	16425686	16425687	0.106800	0.0079365
chr1	16431742	16431743	-0.106400	0.0079365
chr1	16433125	16433126	-0.112280	0.0079365
chr1	16435225	16435226	0.111800	0.0079365
chr1	16435245	16435246	0.101600	0.0079365
chr1	16451969	16451970	0.145200	0.0079365
chr1	16473258	16473259	0.119600	0.0079365
chr1	16481874	16481875	0.103000	0.0079365
chr1	16515550	16515551	0.140800	0.0079365
chr1	16544940	16544941	0.116600	0.0079365
chr1	16551723	16551724	0.266200	0.0079365
chr1	16578930	16578931	0.259739	0.0079365
chr1	16582432	16582433	0.105200	0.0079365
chr1	16587053	16587054	0.156000	0.0079365
chr1	16607967	16607968	0.102400	0.0079365
chr1	16608583	16608584	0.138600	0.0079365
chr1	16610065	16610066	0.117600	0.0079365
chr1	16617399	16617400	0.122600	0.0079365
chr1	16622633	16622634	0.107400	0.0079365
chr1	16639423	16639424	0.127400	0.0079365
chr1	16642526	16642527	0.169211	0.0079365
chr1	16666546	16666547	0.108800	0.0079365
chr1	16667100	16667101	0.183200	0.0079365
chr1	16668372	16668373	0.118000	0.0079365
chr1	16679748	16679749	0.127800	0.0079365
chr1	16683334	16683335	-0.203600	0.0079365
chr1	16683349	16683350	-0.164000	0.0079365
chr1	16694154	16694155	-0.125200	0.0079365
chr1	16704689	16704690	0.109600	0.0079365
chr1	16711699	16711700	0.104200	0.0079365
chr1	16740728	16740729	-0.118600	0.0079365
chr1	16745097	16745098	0.125000	0.0079365
chr1	16748677	16748678	0.123000	0.0079365
chr1	16750909	16750910	0.167200	0.0079365
chr1	16802570	16802571	0.125400	0.0079365
chr1	16809095	16809096	0.153400	0.0079365
chr1	16809648	16809649	0.117600	0.0079365
chr1	16810991	16810992	0.132000	0.0079365
chr1	16821761	16821762	0.151000	0.0079365
chr1	16825495	16825496	0.103000	0.0079365
chr1	16828683	16828684	0.116000	0.0079365
chr1	16829747	16829748	0.105600	0.0079365
chr1	16831309	16831310	0.102800	0.0079365
chr1	16850112	16850113	0.100200	0.0079365
chr1	16850119	16850120	0.104800	0.0079365
chr1	16858303	16858304	0.102600	0.0079365
chr1	16859875	16859876	0.171400	0.0079365
chr1	16863066	16863067	-0.100600	0.0079365
chr1	16864079	16864080	0.116600	0.0079365
chr1	16879997	16879998	0.100400	0.0079365
chr1	16889652	16889653	0.141200	0.0079365
chr1	16906849	16906850	0.106800	0.0079365
chr1	16910712	16910713	0.157600	0.0079365
chr1	16923971	16923972	0.141600	0.0079365
chr1	16927267	16927268	-0.205000	0.0079365
chr1	16933571	16933572	0.122000	0.0079365
chr1	16952462	16952463	-0.106800	0.0079365
chr1	16952538	16952539	-0.107612	0.0079365
chr1	16955532	16955533	0.217200	0.0079365
chr1	16957162	16957163	0.197800	0.0079365
chr1	16959522	16959523	0.118600	0.0079365
chr1	16970615	16970616	0.120600	0.0079365
chr1	16977608	16977609	0.200600	0.0079365
chr1	16977666	16977667	0.146800	0.0079365
chr1	16993909	16993910	0.131800	0.0079365
chr1	16993930	16993931	0.117200	0.0079365
chr1	17011173	17011174	0.108000	0.0079365
chr1	17011640	17011641	0.112200	0.0079365
chr1	17014827	17014828	-0.116600	0.0079365
chr1	17022088	17022089	0.127600	0.0079365
chr1	17023050	17023051	0.104200	0.0079365
chr1	17034685	17034686	0.139800	0.0079365
chr1	17036646	17036647	0.120000	0.0079365
chr1	17044188	17044189	0.110800	0.0079365
chr1	17050928	17050929	0.139110	0.0079365
chr1	17050961	17050962	0.224634	0.0079365
chr1	17067114	17067115	0.114400	0.0079365
chr1	17069923	17069924	0.103400	0.0079365
chr1	17082845	17082846	0.172000	0.0079365
chr1	17089704	17089705	0.111800	0.0079365
chr1	17094242	17094243	0.143000	0.0079365
chr1	17099519	17099520	-0.189800	0.0079365
chr1	17107083	17107084	0.114000	0.0079365
chr1	17117206	17117207	0.113400	0.0079365
chr1	17124719	17124720	0.165000	0.0079365
chr1	17126967	17126968	0.103200	0.0079365
chr1	17127703	17127704	0.127400	0.0079365
chr1	17136743	17136744	0.139800	0.0079365
chr1	17143333	17143334	0.132400	0.0079365
chr1	17145902	17145903	0.106800	0.0079365
chr1	17148552	17148553	0.196733	0.0079365
chr1	17155027	17155028	0.174000	0.0079365
chr1	17178381	17178382	0.111200	0.0079365
chr1	17183300	17183301	0.152400	0.0079365
chr1	17183355	17183356	0.152200	0.0079365
chr1	17194018	17194019	0.109000	0.0079365
chr1	17195719	17195720	-0.167800	0.0079365
chr1	17198789	17198790	0.103600	0.0079365
chr1	17249127	17249128	0.134400	0.0079365
chr1	17265192	17265193	0.103400	0.0079365
chr1	17275703	17275704	0.117600	0.0079365
chr1	17290773	17290774	0.165000	0.0079365
chr1	17321263	17321264	-0.114800	0.0079365
chr1	17324652	17324653	0.170480	0.0079365
chr1	17339201	17339202	0.130600	0.0079365
chr1	17339286	17339287	0.137000	0.0079365
chr1	17339312	17339313	0.139600	0.0079365
chr1	17339328	17339329	0.136800	0.0079365
chr1	17346742	17346743	0.100400	0.0079365
chr1	17367300	17367301	0.127400	0.0079365
chr1	17367998	17367999	0.138600	0.0079365
chr1	17387436	17387437	0.144400	0.0079365
chr1	17388231	17388232	0.140800	0.0079365
chr1	17397436	17397437	0.117600	0.0079365
chr1	17403535	17403536	0.107400	0.0079365
chr1	17404726	17404727	0.192000	0.0079365
chr1	17404768	17404769	0.202200	0.0079365
chr1	17405032	17405033	0.164200	0.0079365
chr1	17407353	17407354	0.103400	0.0079365
chr1	17411770	17411771	0.112000	0.0079365
chr1	17412454	17412455	0.128600	0.0079365
chr1	17413285	17413286	0.100400	0.0079365
chr1	17413313	17413314	0.157200	0.0079365
chr1	17414064	17414065	0.141200	0.0079365
chr1	17416319	17416320	0.133400	0.0079365
chr1	17434652	17434653	0.115600	0.0079365
chr1	17434737	17434738	0.140400	0.0079365
chr1	17435564	17435565	0.182800	0.0079365
chr1	17440164	17440165	0.133800	0.0079365
chr1	17444726	17444727	0.101200	0.0079365
chr1	17449503	17449504	0.145000	0.0079365
chr1	17453590	17453591	0.122200	0.0079365
chr1	17463141	17463142	0.118853	0.0079365
chr1	17468218	17468219	0.108800	0.0079365
chr1	17475308	17475309	0.149400	0.0079365
chr1	17490491	17490492	-0.175800	0.0079365
chr1	17508629	17508630	0.139200	0.0079365
chr1	17524400	17524401	0.103200	0.0079365
chr1	17527120	17527121	0.101800	0.0079365
chr1	17533999	17534000	0.106400	0.0079365
chr1	17534371	17534372	0.168000	0.0079365
chr1	17546335	17546336	0.219600	0.0079365
chr1	17552235	17552236	0.129600	0.0079365
chr1	17552291	17552292	0.194400	0.0079365
chr1	17569288	17569289	0.147000	0.0079365
chr1	17576519	17576520	0.122400	0.0079365
chr1	17576961	17576962	0.159600	0.0079365
chr1	17581048	17581049	0.140000	0.0079365
chr1	17582138	17582139	0.122800	0.0079365
chr1	17583853	17583854	0.168400	0.0079365
chr1	17594602	17594603	0.117800	0.0079365
chr1	17601965	17601966	0.135200	0.0079365
[truncated: 112,011 more rows]

## Sheet: young vs old (N. ortho)
chrom	start	end	delta methylation	p-value
chr1	15180	15181	0.151898	0.0079365
chr1	69866	69867	-0.191400	0.0079365
chr1	76310	76311	0.103235	0.0079365
chr1	127758	127759	0.105800	0.0079365
chr1	129143	129144	0.106716	0.0079365
chr1	139651	139652	0.100600	0.0079365
chr1	145478	145479	0.119000	0.0079365
chr1	148210	148211	0.161600	0.0079365
chr1	148242	148243	0.172600	0.0079365
chr1	149967	149968	0.139200	0.0079365
chr1	168218	168219	0.110420	0.0079365
chr1	178157	178158	0.113200	0.0079365
chr1	216661	216662	-0.163200	0.0079365
chr1	222620	222621	0.107280	0.0079365
chr1	257883	257884	-0.139398	0.0079365
chr1	280034	280035	0.106200	0.0079365
chr1	288729	288730	0.125400	0.0079365
chr1	320517	320518	-0.153800	0.0079365
chr1	320586	320587	0.107200	0.0079365
chr1	332341	332342	0.125357	0.0079365
chr1	332848	332849	0.183800	0.0079365
chr1	335814	335815	0.103800	0.0079365
chr1	348781	348782	-0.176045	0.0079365
chr1	348857	348858	0.107600	0.0079365
chr1	371655	371656	-0.131471	0.0079365
chr1	411854	411855	-0.124000	0.0079365
chr1	417901	417902	0.124600	0.0079365
chr1	447090	447091	0.116800	0.0079365
chr1	457182	457183	-0.131307	0.0079365
chr1	461632	461633	-0.128471	0.0079365
chr1	465658	465659	0.108368	0.0079365
chr1	477961	477962	0.216200	0.0079365
chr1	520391	520392	0.156932	0.0079365
chr1	530173	530174	0.124800	0.0079365
chr1	552611	552612	0.198511	0.0079365
chr1	595404	595405	-0.145384	0.0079365
chr1	604482	604483	0.103400	0.0079365
chr1	631862	631863	0.158541	0.0079365
chr1	663434	663435	-0.102200	0.0079365
chr1	697410	697411	0.150000	0.0079365
chr1	699889	699890	0.120312	0.0079365
chr1	735461	735462	0.115400	0.0079365
chr1	735650	735651	-0.168362	0.0079365
chr1	737125	737126	0.196000	0.0079365
chr1	743020	743021	0.101600	0.0079365
chr1	743133	743134	0.181000	0.0079365
chr1	743137	743138	0.150800	0.0079365
chr1	748987	748988	0.115200	0.0079365
chr1	761352	761353	0.102600	0.0079365
chr1	787377	787378	-0.102000	0.0079365
chr1	872498	872499	-0.134800	0.0079365
chr1	876202	876203	0.219601	0.0079365
chr1	924076	924077	0.102600	0.0079365
chr1	924596	924597	-0.110400	0.0079365
chr1	933363	933364	0.106000	0.0079365
chr1	946087	946088	-0.171600	0.0079365
chr1	952544	952545	0.160200	0.0079365
chr1	957603	957604	-0.174000	0.0079365
chr1	959728	959729	-0.177715	0.0079365
chr1	984974	984975	-0.146800	0.0079365
chr1	1011919	1011920	0.144600	0.0079365
chr1	1032033	1032034	0.145800	0.0079365
chr1	1037306	1037307	-0.189226	0.0079365
chr1	1040285	1040286	-0.159800	0.0079365
chr1	1049740	1049741	-0.151200	0.0079365
chr1	1052417	1052418	-0.110400	0.0079365
chr1	1062631	1062632	0.104600	0.0079365
chr1	1074461	1074462	-0.149000	0.0079365
chr1	1094115	1094116	0.235800	0.0079365
chr1	1105641	1105642	0.146200	0.0079365
chr1	1129937	1129938	0.142980	0.0079365
chr1	1170747	1170748	0.108600	0.0079365
chr1	1173268	1173269	-0.109600	0.0079365
chr1	1195096	1195097	0.103000	0.0079365
chr1	1199980	1199981	0.123600	0.0079365
chr1	1215410	1215411	-0.121800	0.0079365
chr1	1260158	1260159	-0.146400	0.0079365
chr1	1274682	1274683	-0.214400	0.0079365
chr1	1306290	1306291	0.155200	0.0079365
chr1	1352549	1352550	0.175200	0.0079365
chr1	1369554	1369555	0.123000	0.0079365
chr1	1385504	1385505	-0.112800	0.0079365
chr1	1400806	1400807	0.121400	0.0079365
chr1	1406716	1406717	0.127600	0.0079365
chr1	1432729	1432730	0.130620	0.0079365
chr1	1437078	1437079	0.104400	0.0079365
chr1	1462805	1462806	-0.135200	0.0079365
chr1	1472831	1472832	0.161600	0.0079365
chr1	1472873	1472874	0.100400	0.0079365
chr1	1480818	1480819	0.123400	0.0079365
chr1	1494201	1494202	0.112151	0.0079365
chr1	1497226	1497227	0.237200	0.0079365
chr1	1556801	1556802	0.175600	0.0079365
chr1	1559929	1559930	0.100451	0.0079365
chr1	1601700	1601701	0.117174	0.0079365
chr1	1627857	1627858	0.102200	0.0079365
chr1	1634595	1634596	0.116600	0.0079365
chr1	1639070	1639071	0.152508	0.0079365
chr1	1662105	1662106	0.129800	0.0079365
chr1	1669336	1669337	0.135800	0.0079365
chr1	1684818	1684819	-0.130200	0.0079365
chr1	1690994	1690995	0.136600	0.0079365
chr1	1712709	1712710	0.131223	0.0079365
chr1	1727295	1727296	-0.128739	0.0079365
chr1	1742338	1742339	-0.228303	0.0079365
chr1	1750843	1750844	-0.150400	0.0079365
chr1	1794210	1794211	0.112400	0.0079365
chr1	1816731	1816732	0.163200	0.0079365
chr1	1818734	1818735	0.104387	0.0079365
chr1	1828064	1828065	0.119600	0.0079365
chr1	1864405	1864406	0.123400	0.0079365
chr1	1867994	1867995	0.236600	0.0079365
chr1	1867996	1867997	0.312000	0.0079365
chr1	1868000	1868001	0.270600	0.0079365
chr1	1884568	1884569	0.166489	0.0079365
chr1	1894857	1894858	0.167491	0.0079365
chr1	1903099	1903100	-0.322772	0.0079365
chr1	1916329	1916330	0.203600	0.0079365
chr1	1922972	1922973	0.118400	0.0079365
chr1	1923329	1923330	0.152400	0.0079365
chr1	1935040	1935041	-0.274380	0.0079365
chr1	1971566	1971567	-0.111420	0.0079365
chr1	1979541	1979542	0.194400	0.0079365
chr1	1990206	1990207	-0.161018	0.0079365
chr1	2011144	2011145	0.109200	0.0079365
chr1	2011243	2011244	0.111607	0.0079365
chr1	2023981	2023982	0.167400	0.0079365
chr1	2033067	2033068	0.103400	0.0079365
chr1	2056691	2056692	-0.164800	0.0079365
chr1	2084835	2084836	-0.156800	0.0079365
chr1	2103111	2103112	0.117000	0.0079365
chr1	2104086	2104087	-0.158800	0.0079365
chr1	2106715	2106716	0.178000	0.0079365
chr1	2114050	2114051	0.111000	0.0079365
chr1	2119365	2119366	-0.150600	0.0079365
chr1	2170806	2170807	0.123400	0.0079365
chr1	2177374	2177375	0.110000	0.0079365
chr1	2192119	2192120	0.180670	0.0079365
chr1	2226234	2226235	-0.176800	0.0079365
chr1	2232100	2232101	-0.116600	0.0079365
chr1	2238920	2238921	0.141800	0.0079365
chr1	2277516	2277517	0.120800	0.0079365
chr1	2278307	2278308	0.115600	0.0079365
chr1	2307251	2307252	0.113415	0.0079365
chr1	2324184	2324185	0.134267	0.0079365
chr1	2360475	2360476	-0.148200	0.0079365
chr1	2378327	2378328	-0.204399	0.0079365
chr1	2383045	2383046	0.120200	0.0079365
chr1	2414075	2414076	0.181200	0.0079365
chr1	2417110	2417111	-0.185810	0.0079365
chr1	2418261	2418262	0.179800	0.0079365
chr1	2422852	2422853	0.254591	0.0079365
chr1	2442008	2442009	0.148200	0.0079365
chr1	2457315	2457316	0.136800	0.0079365
chr1	2471372	2471373	0.112600	0.0079365
chr1	2500889	2500890	0.136200	0.0079365
chr1	2510705	2510706	-0.122400	0.0079365
chr1	2535890	2535891	0.111200	0.0079365
chr1	2545919	2545920	0.137236	0.0079365
chr1	2569036	2569037	0.274309	0.0079365
chr1	2569061	2569062	0.109328	0.0079365
chr1	2577492	2577493	-0.155860	0.0079365
chr1	2578580	2578581	0.117400	0.0079365
chr1	2579635	2579636	-0.209752	0.0079365
chr1	2585086	2585087	0.148842	0.0079365
chr1	2617182	2617183	-0.143760	0.0079365
chr1	2629824	2629825	0.183000	0.0079365
chr1	2643814	2643815	0.107400	0.0079365
chr1	2652516	2652517	0.121800	0.0079365
chr1	2731947	2731948	-0.287095	0.0079365
chr1	2738889	2738890	0.121165	0.0079365
chr1	2765805	2765806	0.183400	0.0079365
chr1	2769548	2769549	0.111583	0.0079365
chr1	2794868	2794869	-0.135200	0.0079365
chr1	2799900	2799901	0.126000	0.0079365
chr1	2800712	2800713	-0.149333	0.0079365
chr1	2818156	2818157	0.216698	0.0079365
chr1	2818243	2818244	-0.171600	0.0079365
chr1	2842325	2842326	-0.144000	0.0079365
chr1	2846355	2846356	0.129535	0.0079365
chr1	2871381	2871382	-0.190470	0.0079365
chr1	2873772	2873773	0.153200	0.0079365
chr1	2873779	2873780	0.128200	0.0079365
chr1	2873824	2873825	0.122400	0.0079365
chr1	2892085	2892086	0.142000	0.0079365
chr1	2892090	2892091	0.102200	0.0079365
chr1	2893862	2893863	0.101800	0.0079365
chr1	2893869	2893870	0.133800	0.0079365
chr1	2911997	2911998	0.113141	0.0079365
chr1	2921625	2921626	0.102000	0.0079365
chr1	2944225	2944226	0.121400	0.0079365
chr1	2952157	2952158	0.153800	0.0079365
chr1	2953024	2953025	-0.166600	0.0079365
chr1	2962590	2962591	0.159200	0.0079365
chr1	2962624	2962625	0.157800	0.0079365
chr1	2968608	2968609	0.169800	0.0079365
chr1	2974705	2974706	0.140000	0.0079365
chr1	2992781	2992782	0.113400	0.0079365
chr1	2992853	2992854	0.180600	0.0079365
chr1	3003290	3003291	0.126400	0.0079365
chr1	3018713	3018714	-0.101185	0.0079365
chr1	3029417	3029418	-0.143000	0.0079365
chr1	3033840	3033841	0.105000	0.0079365
chr1	3035435	3035436	0.264420	0.0079365
chr1	3041941	3041942	0.197600	0.0079365
chr1	3044453	3044454	-0.118840	0.0079365
chr1	3047315	3047316	0.105180	0.0079365
chr1	3073136	3073137	0.119600	0.0079365
chr1	3089445	3089446	0.112800	0.0079365
chr1	3095294	3095295	0.112200	0.0079365
chr1	3096551	3096552	-0.123400	0.0079365
chr1	3105388	3105389	0.165400	0.0079365
chr1	3113082	3113083	0.104400	0.0079365
chr1	3117103	3117104	0.109400	0.0079365
chr1	3118441	3118442	0.107400	0.0079365
chr1	3119371	3119372	0.111760	0.0079365
chr1	3124381	3124382	0.111800	0.0079365
chr1	3140016	3140017	-0.101800	0.0079365
chr1	3140953	3140954	0.147800	0.0079365
chr1	3144765	3144766	0.158665	0.0079365
chr1	3169633	3169634	-0.134600	0.0079365
chr1	3177828	3177829	0.173200	0.0079365
chr1	3192877	3192878	0.219884	0.0079365
chr1	3203094	3203095	0.105800	0.0079365
chr1	3235553	3235554	0.178940	0.0079365
chr1	3239174	3239175	0.150518	0.0079365
chr1	3239215	3239216	-0.210166	0.0079365
chr1	3251790	3251791	-0.102624	0.0079365
chr1	3293336	3293337	0.149400	0.0079365
chr1	3302579	3302580	-0.268783	0.0079365
chr1	3313324	3313325	-0.116600	0.0079365
chr1	3320676	3320677	0.373903	0.0079365
chr1	3328425	3328426	-0.126800	0.0079365
chr1	3358556	3358557	0.131600	0.0079365
chr1	3373553	3373554	-0.161200	0.0079365
chr1	3386609	3386610	0.140000	0.0079365
chr1	3388077	3388078	0.231000	0.0079365
chr1	3398971	3398972	-0.167000	0.0079365
chr1	3400207	3400208	0.208400	0.0079365
chr1	3460011	3460012	-0.119400	0.0079365
chr1	3475992	3475993	0.141280	0.0079365
chr1	3489148	3489149	0.150080	0.0079365
chr1	3489175	3489176	0.107460	0.0079365
chr1	3493111	3493112	-0.103597	0.0079365
chr1	3500343	3500344	-0.125000	0.0079365
chr1	3524177	3524178	-0.112800	0.0079365
chr1	3526362	3526363	0.109000	0.0079365
chr1	3549099	3549100	0.152600	0.0079365
chr1	3549594	3549595	0.158833	0.0079365
chr1	3550058	3550059	0.183424	0.0079365
chr1	3565089	3565090	0.147000	0.0079365
chr1	3579774	3579775	-0.127000	0.0079365
chr1	3586131	3586132	0.131200	0.0079365
chr1	3586151	3586152	0.172200	0.0079365
chr1	3586154	3586155	0.192800	0.0079365
chr1	3586162	3586163	0.187600	0.0079365
chr1	3586169	3586170	0.171200	0.0079365
chr1	3586270	3586271	0.151800	0.0079365
chr1	3586284	3586285	0.119600	0.0079365
chr1	3596302	3596303	0.119800	0.0079365
chr1	3602393	3602394	0.134400	0.0079365
chr1	3602403	3602404	0.124600	0.0079365
chr1	3643505	3643506	0.148600	0.0079365
chr1	3651538	3651539	-0.119111	0.0079365
chr1	3658391	3658392	0.162400	0.0079365
chr1	3659805	3659806	0.360105	0.0079365
chr1	3669863	3669864	0.128895	0.0079365
chr1	3679810	3679811	-0.102800	0.0079365
chr1	3695147	3695148	-0.121200	0.0079365
chr1	3744251	3744252	-0.325000	0.0079365
chr1	3753242	3753243	0.145600	0.0079365
chr1	3757017	3757018	-0.162400	0.0079365
chr1	3772688	3772689	0.135400	0.0079365
chr1	3776361	3776362	-0.103600	0.0079365
chr1	3783238	3783239	-0.198800	0.0079365
chr1	3806485	3806486	-0.133800	0.0079365
chr1	3806496	3806497	-0.118000	0.0079365
chr1	3807850	3807851	0.135600	0.0079365
chr1	3813681	3813682	0.112800	0.0079365
chr1	3837307	3837308	0.205200	0.0079365
chr1	3841585	3841586	0.108192	0.0079365
chr1	3843754	3843755	0.136800	0.0079365
chr1	3858194	3858195	0.117000	0.0079365
chr1	3859650	3859651	-0.107600	0.0079365
chr1	3867447	3867448	-0.129600	0.0079365
chr1	3881442	3881443	0.101600	0.0079365
chr1	3887760	3887761	-0.115200	0.0079365
chr1	3913650	3913651	0.104000	0.0079365
chr1	3913741	3913742	0.145200	0.0079365
chr1	3913990	3913991	0.136800	0.0079365
chr1	3945371	3945372	0.319483	0.0079365
chr1	3950604	3950605	0.101159	0.0079365
chr1	3963294	3963295	-0.113600	0.0079365
chr1	3967015	3967016	0.107600	0.0079365
chr1	4007723	4007724	-0.104000	0.0079365
chr1	4011591	4011592	0.141893	0.0079365
chr1	4015802	4015803	-0.102600	0.0079365
chr1	4026749	4026750	0.206020	0.0079365
chr1	4038994	4038995	-0.176800	0.0079365
chr1	4057292	4057293	0.242247	0.0079365
chr1	4062433	4062434	-0.100600	0.0079365
chr1	4121915	4121916	0.143000	0.0079365
chr1	4122206	4122207	0.181820	0.0079365
chr1	4138748	4138749	0.136600	0.0079365
chr1	4141254	4141255	-0.124600	0.0079365
chr1	4142520	4142521	0.324437	0.0079365
chr1	4158868	4158869	0.105696	0.0079365
chr1	4162561	4162562	0.320826	0.0079365
chr1	4177619	4177620	-0.131400	0.0079365
chr1	4178059	4178060	0.129400	0.0079365
chr1	4183248	4183249	-0.126800	0.0079365
chr1	4198279	4198280	0.117600	0.0079365
chr1	4217548	4217549	-0.205797	0.0079365
chr1	4221487	4221488	0.142000	0.0079365
chr1	4233744	4233745	-0.146241	0.0079365
chr1	4234050	4234051	0.103000	0.0079365
chr1	4273292	4273293	0.167600	0.0079365
chr1	4273365	4273366	0.111458	0.0079365
chr1	4276430	4276431	0.127400	0.0079365
chr1	4292102	4292103	0.152800	0.0079365
chr1	4292175	4292176	0.170683	0.0079365
chr1	4310851	4310852	0.107400	0.0079365
chr1	4314473	4314474	0.101800	0.0079365
chr1	4321987	4321988	0.149000	0.0079365
chr1	4332049	4332050	0.256501	0.0079365
chr1	4342986	4342987	0.137400	0.0079365
chr1	4373446	4373447	0.115400	0.0079365
chr1	4384694	4384695	0.140800	0.0079365
chr1	4402536	4402537	0.189600	0.0079365
chr1	4427066	4427067	0.174860	0.0079365
chr1	4428579	4428580	-0.112400	0.0079365
chr1	4428667	4428668	-0.114540	0.0079365
chr1	4431207	4431208	-0.102000	0.0079365
chr1	4471297	4471298	0.154600	0.0079365
chr1	4471311	4471312	0.110600	0.0079365
chr1	4482186	4482187	0.166600	0.0079365
chr1	4505153	4505154	0.232800	0.0079365
chr1	4509844	4509845	0.115000	0.0079365
chr1	4515575	4515576	0.173129	0.0079365
chr1	4547420	4547421	0.128800	0.0079365
chr1	4630088	4630089	-0.183000	0.0079365
chr1	4647611	4647612	0.124200	0.0079365
chr1	4649133	4649134	0.102600	0.0079365
chr1	4675242	4675243	0.123400	0.0079365
chr1	4676972	4676973	0.109800	0.0079365
chr1	4682292	4682293	0.145600	0.0079365
chr1	4698543	4698544	0.132000	0.0079365
chr1	4698959	4698960	0.200000	0.0079365
chr1	4700139	4700140	0.124200	0.0079365
chr1	4731705	4731706	-0.192200	0.0079365
chr1	4750563	4750564	0.120600	0.0079365
chr1	4759656	4759657	-0.143875	0.0079365
chr1	4761959	4761960	0.121400	0.0079365
chr1	4834393	4834394	0.159800	0.0079365
chr1	4841749	4841750	-0.236211	0.0079365
chr1	4848447	4848448	-0.234226	0.0079365
chr1	4853252	4853253	0.110400	0.0079365
chr1	4858023	4858024	0.162400	0.0079365
chr1	4861932	4861933	0.119600	0.0079365
chr1	4864174	4864175	-0.148765	0.0079365
chr1	4884269	4884270	0.126200	0.0079365
chr1	4888593	4888594	0.183200	0.0079365
chr1	4888597	4888598	0.146600	0.0079365
chr1	4888602	4888603	0.171800	0.0079365
chr1	4900755	4900756	0.197651	0.0079365
chr1	4905136	4905137	0.153600	0.0079365
chr1	4909529	4909530	0.335655	0.0079365
chr1	4934411	4934412	0.112200	0.0079365
chr1	4949132	4949133	0.114800	0.0079365
chr1	4961898	4961899	0.134129	0.0079365
chr1	4997000	4997001	0.128200	0.0079365
chr1	5047325	5047326	0.129800	0.0079365
chr1	5053422	5053423	0.130600	0.0079365
chr1	5070763	5070764	0.149600	0.0079365
chr1	5098032	5098033	0.123400	0.0079365
chr1	5105948	5105949	0.125400	0.0079365
chr1	5109674	5109675	0.102200	0.0079365
chr1	5148307	5148308	0.134400	0.0079365
chr1	5159733	5159734	-0.143974	0.0079365
chr1	5163357	5163358	-0.210436	0.0079365
chr1	5177746	5177747	0.132400	0.0079365
chr1	5178505	5178506	0.123000	0.0079365
chr1	5190471	5190472	-0.193490	0.0079365
chr1	5194606	5194607	0.181600	0.0079365
chr1	5197656	5197657	0.390400	0.0079365
chr1	5201933	5201934	0.174570	0.0079365
chr1	5201972	5201973	-0.146024	0.0079365
chr1	5213338	5213339	0.203800	0.0079365
chr1	5232775	5232776	-0.139600	0.0079365
chr1	5233991	5233992	0.133800	0.0079365
chr1	5238200	5238201	0.139000	0.0079365
chr1	5249481	5249482	-0.128000	0.0079365
chr1	5283663	5283664	0.123200	0.0079365
chr1	5299500	5299501	0.145600	0.0079365
chr1	5306032	5306033	0.114400	0.0079365
chr1	5309369	5309370	0.100000	0.0079365
chr1	5313241	5313242	0.119800	0.0079365
chr1	5315312	5315313	-0.117200	0.0079365
chr1	5321135	5321136	-0.147000	0.0079365
chr1	5325751	5325752	0.162800	0.0079365
chr1	5325811	5325812	0.110800	0.0079365
chr1	5325837	5325838	0.163200	0.0079365
chr1	5338866	5338867	0.154200	0.0079365
chr1	5339603	5339604	0.215800	0.0079365
chr1	5339637	5339638	0.149200	0.0079365
chr1	5346776	5346777	-0.102200	0.0079365
chr1	5348585	5348586	0.107000	0.0079365
chr1	5370580	5370581	0.104400	0.0079365
chr1	5386919	5386920	0.169600	0.0079365
chr1	5389408	5389409	-0.215140	0.0079365
chr1	5405806	5405807	-0.118000	0.0079365
chr1	5407133	5407134	-0.143600	0.0079365
chr1	5426379	5426380	0.175800	0.0079365
chr1	5441576	5441577	0.186809	0.0079365
chr1	5467876	5467877	0.142800	0.0079365
chr1	5469986	5469987	-0.259000	0.0079365
chr1	5470228	5470229	-0.202807	0.0079365
chr1	5476059	5476060	-0.163460	0.0079365
chr1	5493283	5493284	0.159000	0.0079365
chr1	5526127	5526128	0.114200	0.0079365
chr1	5528057	5528058	0.108400	0.0079365
chr1	5572083	5572084	0.147000	0.0079365
chr1	5580544	5580545	0.158380	0.0079365
chr1	5626022	5626023	0.114400	0.0079365
chr1	5627928	5627929	0.177710	0.0079365
chr1	5649143	5649144	0.164080	0.0079365
chr1	5693001	5693002	0.164000	0.0079365
chr1	5707425	5707426	-0.118600	0.0079365
chr1	5718773	5718774	0.126000	0.0079365
chr1	5723601	5723602	0.112649	0.0079365
chr1	5725508	5725509	0.154600	0.0079365
chr1	5729718	5729719	-0.126000	0.0079365
chr1	5732557	5732558	-0.119988	0.0079365
chr1	5740575	5740576	-0.164400	0.0079365
chr1	5755303	5755304	0.108200	0.0079365
chr1	5757269	5757270	-0.107200	0.0079365
chr1	5778748	5778749	-0.164200	0.0079365
chr1	5779794	5779795	-0.146600	0.0079365
chr1	5792327	5792328	0.109800	0.0079365
chr1	5796181	5796182	0.120600	0.0079365
chr1	5800996	5800997	-0.207200	0.0079365
chr1	5803535	5803536	-0.134600	0.0079365
chr1	5819928	5819929	0.192600	0.0079365
chr1	5820111	5820112	0.204800	0.0079365
chr1	5852481	5852482	0.103400	0.0079365
chr1	5855302	5855303	0.120200	0.0079365
chr1	5859840	5859841	0.129475	0.0079365
chr1	5865234	5865235	0.113000	0.0079365
chr1	5901530	5901531	0.104800	0.0079365
chr1	5914541	5914542	0.103600	0.0079365
chr1	5921720	5921721	-0.169309	0.0079365
chr1	5929518	5929519	-0.101980	0.0079365
chr1	5942925	5942926	-0.132660	0.0079365
chr1	5959283	5959284	0.224640	0.0079365
chr1	5970103	5970104	0.130612	0.0079365
chr1	5970300	5970301	0.112800	0.0079365
chr1	5970475	5970476	0.111200	0.0079365
chr1	5997197	5997198	0.146000	0.0079365
chr1	5999540	5999541	0.149507	0.0079365
chr1	6001844	6001845	0.197400	0.0079365
chr1	6004261	6004262	-0.208600	0.0079365
chr1	6024183	6024184	0.142020	0.0079365
chr1	6032611	6032612	0.106200	0.0079365
chr1	6035673	6035674	-0.158000	0.0079365
chr1	6036616	6036617	0.137608	0.0079365
chr1	6076032	6076033	0.102200	0.0079365
chr1	6087229	6087230	0.161600	0.0079365
chr1	6095264	6095265	0.143600	0.0079365
chr1	6106257	6106258	0.130000	0.0079365
chr1	6110333	6110334	-0.164200	0.0079365
chr1	6136317	6136318	-0.221869	0.0079365
chr1	6138193	6138194	0.122200	0.0079365
chr1	6144867	6144868	-0.124758	0.0079365
chr1	6163858	6163859	0.120800	0.0079365
chr1	6181216	6181217	0.133800	0.0079365
chr1	6181270	6181271	0.196200	0.0079365
chr1	6187892	6187893	-0.116600	0.0079365
chr1	6191473	6191474	0.116600	0.0079365
chr1	6196219	6196220	-0.171924	0.0079365
chr1	6202802	6202803	0.131000	0.0079365
chr1	6204840	6204841	0.104800	0.0079365
chr1	6236215	6236216	-0.100198	0.0079365
chr1	6274452	6274453	0.107200	0.0079365
chr1	6278095	6278096	0.113200	0.0079365
chr1	6285332	6285333	0.129400	0.0079365
chr1	6313820	6313821	0.139200	0.0079365
chr1	6317286	6317287	0.207389	0.0079365
chr1	6322319	6322320	0.108715	0.0079365
chr1	6325895	6325896	0.128800	0.0079365
chr1	6391749	6391750	-0.213400	0.0079365
chr1	6392039	6392040	-0.161200	0.0079365
chr1	6420825	6420826	0.141600	0.0079365
chr1	6437777	6437778	0.108600	0.0079365
chr1	6438276	6438277	-0.120600	0.0079365
chr1	6438297	6438298	-0.240800	0.0079365
chr1	6453817	6453818	-0.111400	0.0079365
chr1	6457184	6457185	0.134000	0.0079365
chr1	6468582	6468583	0.121806	0.0079365
chr1	6470354	6470355	0.178200	0.0079365
chr1	6496475	6496476	0.188400	0.0079365
chr1	6501079	6501080	-0.200424	0.0079365
chr1	6516139	6516140	-0.100200	0.0079365
chr1	6520127	6520128	0.134000	0.0079365
chr1	6522620	6522621	0.160200	0.0079365
chr1	6556619	6556620	-0.236400	0.0079365
chr1	6565372	6565373	0.206000	0.0079365
chr1	6582595	6582596	0.120000	0.0079365
chr1	6591685	6591686	0.151600	0.0079365
chr1	6599815	6599816	0.193199	0.0079365
chr1	6619755	6619756	-0.128200	0.0079365
chr1	6620924	6620925	0.105600	0.0079365
chr1	6631539	6631540	0.118400	0.0079365
chr1	6633655	6633656	-0.128800	0.0079365
chr1	6643308	6643309	0.102000	0.0079365
chr1	6667732	6667733	0.112200	0.0079365
chr1	6674486	6674487	0.148858	0.0079365
chr1	6674783	6674784	0.120400	0.0079365
chr1	6678004	6678005	0.126320	0.0079365
chr1	6692956	6692957	-0.123800	0.0079365
chr1	6706964	6706965	0.215600	0.0079365
chr1	6707768	6707769	0.207000	0.0079365
chr1	6712831	6712832	-0.159600	0.0079365
chr1	6720550	6720551	0.100600	0.0079365
chr1	6721366	6721367	-0.108400	0.0079365
chr1	6721560	6721561	-0.146600	0.0079365
chr1	6725271	6725272	0.121000	0.0079365
chr1	6748274	6748275	-0.138657	0.0079365
chr1	6757237	6757238	-0.128800	0.0079365
chr1	6773128	6773129	0.138200	0.0079365
chr1	6774389	6774390	0.116400	0.0079365
chr1	6790703	6790704	0.265400	0.0079365
chr1	6790736	6790737	0.139940	0.0079365
chr1	6822343	6822344	0.118400	0.0079365
chr1	6822345	6822346	0.131400	0.0079365
chr1	6863628	6863629	-0.122000	0.0079365
chr1	6875015	6875016	0.114600	0.0079365
chr1	6885817	6885818	0.139721	0.0079365
chr1	6892360	6892361	-0.134400	0.0079365
chr1	6894242	6894243	0.116600	0.0079365
chr1	6898702	6898703	-0.181600	0.0079365
chr1	6903000	6903001	0.110800	0.0079365
chr1	6908724	6908725	0.158200	0.0079365
chr1	6919716	6919717	0.125000	0.0079365
chr1	6923142	6923143	0.151800	0.0079365
chr1	6933534	6933535	-0.129800	0.0079365
chr1	6946998	6946999	0.135622	0.0079365
chr1	6952753	6952754	0.142000	0.0079365
chr1	6963279	6963280	0.113200	0.0079365
chr1	6970336	6970337	-0.139400	0.0079365
chr1	6980119	6980120	0.101605	0.0079365
chr1	6984114	6984115	0.155200	0.0079365
chr1	7000968	7000969	0.191800	0.0079365
chr1	7041250	7041251	-0.118800	0.0079365
chr1	7062818	7062819	0.167200	0.0079365
chr1	7064761	7064762	-0.102800	0.0079365
chr1	7064767	7064768	0.133000	0.0079365
chr1	7067398	7067399	0.180200	0.0079365
chr1	7067401	7067402	0.157000	0.0079365
chr1	7068627	7068628	0.123000	0.0079365
chr1	7078979	7078980	0.140225	0.0079365
chr1	7080170	7080171	0.114000	0.0079365
chr1	7081932	7081933	0.113042	0.0079365
chr1	7098603	7098604	0.190400	0.0079365
chr1	7118002	7118003	-0.158600	0.0079365
chr1	7167796	7167797	0.113400	0.0079365
chr1	7188229	7188230	0.200217	0.0079365
chr1	7190853	7190854	0.144305	0.0079365
chr1	7196393	7196394	0.169286	0.0079365
chr1	7223257	7223258	-0.201600	0.0079365
chr1	7265153	7265154	-0.131200	0.0079365
chr1	7270105	7270106	0.175988	0.0079365
chr1	7278335	7278336	0.188400	0.0079365
chr1	7303347	7303348	-0.102200	0.0079365
chr1	7318536	7318537	0.101580	0.0079365
chr1	7336915	7336916	0.152400	0.0079365
chr1	7342506	7342507	0.134055	0.0079365
chr1	7346010	7346011	0.128862	0.0079365
chr1	7376127	7376128	0.105200	0.0079365
chr1	7378891	7378892	-0.111400	0.0079365
chr1	7381287	7381288	0.115800	0.0079365
chr1	7399677	7399678	0.123525	0.0079365
chr1	7403487	7403488	0.100025	0.0079365
chr1	7418184	7418185	0.102125	0.0079365
chr1	7422972	7422973	-0.118600	0.0079365
chr1	7433385	7433386	0.103936	0.0079365
chr1	7445018	7445019	0.114747	0.0079365
chr1	7463443	7463444	0.183600	0.0079365
chr1	7506363	7506364	-0.127123	0.0079365
chr1	7517258	7517259	0.102800	0.0079365
chr1	7537141	7537142	0.109173	0.0079365
chr1	7537275	7537276	-0.262200	0.0079365
chr1	7549639	7549640	0.125600	0.0079365
chr1	7550397	7550398	0.105600	0.0079365
chr1	7559721	7559722	0.159800	0.0079365
chr1	7569028	7569029	-0.135940	0.0079365
chr1	7587754	7587755	0.103200	0.0079365
chr1	7609417	7609418	0.106800	0.0079365
chr1	7611199	7611200	-0.208015	0.0079365
chr1	7613265	7613266	0.103600	0.0079365
chr1	7616325	7616326	0.101000	0.0079365
chr1	7635621	7635622	0.251192	0.0079365
chr1	7654368	7654369	-0.106200	0.0079365
chr1	7655508	7655509	0.122800	0.0079365
chr1	7660428	7660429	0.100800	0.0079365
chr1	7661336	7661337	0.107800	0.0079365
chr1	7675193	7675194	-0.149600	0.0079365
chr1	7677058	7677059	-0.173412	0.0079365
chr1	7677067	7677068	-0.121000	0.0079365
chr1	7677088	7677089	-0.113600	0.0079365
chr1	7686406	7686407	0.131800	0.0079365
chr1	7695573	7695574	-0.104400	0.0079365
chr1	7724065	7724066	0.133600	0.0079365
chr1	7729648	7729649	0.149800	0.0079365
chr1	7735797	7735798	0.167600	0.0079365
chr1	7736826	7736827	-0.102800	0.0079365
chr1	7752609	7752610	-0.139794	0.0079365
chr1	7776622	7776623	0.136000	0.0079365
chr1	7777666	7777667	0.109400	0.0079365
chr1	7780474	7780475	0.112400	0.0079365
chr1	7787584	7787585	0.108516	0.0079365
chr1	7807315	7807316	-0.167200	0.0079365
chr1	7807323	7807324	-0.186400	0.0079365
chr1	7813028	7813029	0.152400	0.0079365
chr1	7823213	7823214	0.112600	0.0079365
chr1	7830379	7830380	0.111400	0.0079365
chr1	7840187	7840188	-0.166000	0.0079365
chr1	7856201	7856202	0.194892	0.0079365
chr1	7858045	7858046	0.113600	0.0079365
chr1	7864892	7864893	0.108200	0.0079365
chr1	7866740	7866741	0.119800	0.0079365
chr1	7873656	7873657	-0.109400	0.0079365
chr1	7877893	7877894	0.148800	0.0079365
chr1	7897317	7897318	0.137400	0.0079365
chr1	7904586	7904587	0.119563	0.0079365
chr1	7906564	7906565	-0.127890	0.0079365
chr1	7924502	7924503	-0.126000	0.0079365
chr1	7941314	7941315	0.124400	0.0079365
chr1	7972217	7972218	0.211400	0.0079365
chr1	7981230	7981231	0.114400	0.0079365
chr1	7993330	7993331	-0.179200	0.0079365
chr1	7998649	7998650	0.129000	0.0079365
chr1	8011103	8011104	0.103200	0.0079365
chr1	8019941	8019942	0.124200	0.0079365
chr1	8023384	8023385	0.105200	0.0079365
chr1	8032920	8032921	-0.111900	0.0079365
chr1	8040669	8040670	0.143600	0.0079365
chr1	8041178	8041179	-0.202021	0.0079365
chr1	8041181	8041182	-0.141959	0.0079365
chr1	8041187	8041188	-0.189496	0.0079365
chr1	8042048	8042049	0.183200	0.0079365
chr1	8090660	8090661	0.110000	0.0079365
chr1	8091916	8091917	0.107000	0.0079365
chr1	8099628	8099629	0.128600	0.0079365
chr1	8100581	8100582	0.183885	0.0079365
chr1	8107710	8107711	-0.119000	0.0079365
chr1	8112868	8112869	-0.109000	0.0079365
chr1	8136710	8136711	0.123200	0.0079365
chr1	8141050	8141051	-0.230281	0.0079365
chr1	8146129	8146130	0.171812	0.0079365
chr1	8148339	8148340	-0.274548	0.0079365
chr1	8150311	8150312	-0.158400	0.0079365
chr1	8199434	8199435	-0.103200	0.0079365
chr1	8216109	8216110	0.134000	0.0079365
chr1	8220836	8220837	-0.221386	0.0079365
chr1	8242068	8242069	-0.205816	0.0079365
chr1	8276859	8276860	0.148400	0.0079365
chr1	8294150	8294151	0.150000	0.0079365
chr1	8305333	8305334	-0.100200	0.0079365
chr1	8322642	8322643	0.108000	0.0079365
chr1	8334449	8334450	-0.171200	0.0079365
chr1	8364832	8364833	0.136592	0.0079365
chr1	8390515	8390516	0.127200	0.0079365
chr1	8392758	8392759	0.133200	0.0079365
chr1	8394506	8394507	0.122800	0.0079365
chr1	8394534	8394535	0.119600	0.0079365
chr1	8404301	8404302	0.159400	0.0079365
chr1	8406130	8406131	0.125600	0.0079365
chr1	8406138	8406139	0.179400	0.0079365
chr1	8410735	8410736	0.144600	0.0079365
chr1	8411523	8411524	0.117400	0.0079365
chr1	8411534	8411535	0.136400	0.0079365
chr1	8414834	8414835	0.167000	0.0079365
chr1	8425670	8425671	0.124600	0.0079365
chr1	8430515	8430516	0.115200	0.0079365
chr1	8432396	8432397	0.127800	0.0079365
chr1	8435205	8435206	0.120800	0.0079365
chr1	8452580	8452581	0.190600	0.0079365
chr1	8452629	8452630	0.120360	0.0079365
chr1	8453316	8453317	0.145600	0.0079365
chr1	8459204	8459205	0.121600	0.0079365
chr1	8459292	8459293	0.119200	0.0079365
chr1	8462902	8462903	0.104200	0.0079365
chr1	8463600	8463601	0.147600	0.0079365
chr1	8464092	8464093	0.259600	0.0079365
chr1	8475792	8475793	0.120815	0.0079365
chr1	8476132	8476133	0.159000	0.0079365
chr1	8479427	8479428	0.132800	0.0079365
chr1	8481420	8481421	0.203000	0.0079365
chr1	8486971	8486972	0.182600	0.0079365
chr1	8503683	8503684	0.155600	0.0079365
chr1	8526750	8526751	-0.151400	0.0079365
chr1	8527704	8527705	0.145600	0.0079365
chr1	8528385	8528386	0.170400	0.0079365
chr1	8533862	8533863	-0.153200	0.0079365
chr1	8534135	8534136	0.182125	0.0079365
chr1	8536829	8536830	0.140400	0.0079365
chr1	8540223	8540224	0.120600	0.0079365
chr1	8557843	8557844	0.103000	0.0079365
chr1	8566216	8566217	0.134600	0.0079365
chr1	8574852	8574853	0.181000	0.0079365
chr1	8577704	8577705	-0.118340	0.0079365
chr1	8582742	8582743	0.112600	0.0079365
chr1	8586618	8586619	0.180200	0.0079365
chr1	8595217	8595218	-0.137200	0.0079365
chr1	8618753	8618754	0.110954	0.0079365
chr1	8626121	8626122	-0.118794	0.0079365
chr1	8633478	8633479	0.134000	0.0079365
chr1	8633548	8633549	0.124800	0.0079365
chr1	8646161	8646162	-0.134400	0.0079365
chr1	8650064	8650065	-0.187400	0.0079365
chr1	8667083	8667084	0.171804	0.0079365
chr1	8720746	8720747	0.103200	0.0079365
chr1	8737570	8737571	0.134800	0.0079365
chr1	8821882	8821883	-0.208865	0.0079365
chr1	8832605	8832606	0.147400	0.0079365
chr1	8840580	8840581	-0.175400	0.0079365
chr1	8862700	8862701	-0.171000	0.0079365
chr1	8863341	8863342	0.135200	0.0079365
chr1	8867668	8867669	0.117200	0.0079365
chr1	8872528	8872529	0.109800	0.0079365
chr1	8883961	8883962	-0.138600	0.0079365
chr1	8892076	8892077	0.187200	0.0079365
chr1	8906816	8906817	0.186800	0.0079365
chr1	8906826	8906827	0.139200	0.0079365
chr1	8907439	8907440	0.164000	0.0079365
chr1	8907676	8907677	0.255462	0.0079365
chr1	8907694	8907695	0.271441	0.0079365
chr1	8914717	8914718	0.181800	0.0079365
chr1	8915224	8915225	0.106200	0.0079365
chr1	8920265	8920266	0.147800	0.0079365
chr1	8920985	8920986	-0.121000	0.0079365
chr1	8921595	8921596	0.127200	0.0079365
chr1	8922156	8922157	0.140000	0.0079365
chr1	8940836	8940837	0.133200	0.0079365
chr1	8942752	8942753	0.212000	0.0079365
chr1	8944093	8944094	0.203000	0.0079365
chr1	8948239	8948240	0.216000	0.0079365
chr1	8949029	8949030	0.145600	0.0079365
chr1	8953810	8953811	0.115200	0.0079365
chr1	8955171	8955172	0.251782	0.0079365
chr1	8955387	8955388	0.213600	0.0079365
chr1	8955613	8955614	0.148180	0.0079365
chr1	8957016	8957017	0.120200	0.0079365
chr1	8966949	8966950	0.105169	0.0079365
chr1	8968878	8968879	0.110400	0.0079365
chr1	8972770	8972771	0.162600	0.0079365
chr1	8973098	8973099	0.223400	0.0079365
chr1	8973149	8973150	0.190400	0.0079365
chr1	8973157	8973158	0.175800	0.0079365
chr1	8973717	8973718	0.185400	0.0079365
chr1	8977225	8977226	0.148600	0.0079365
chr1	8985814	8985815	0.104600	0.0079365
chr1	8989003	8989004	0.128200	0.0079365
chr1	8990935	8990936	0.120800	0.0079365
chr1	8991873	8991874	0.175200	0.0079365
chr1	8995762	8995763	0.309298	0.0079365
chr1	8995782	8995783	0.274000	0.0079365
chr1	8999531	8999532	0.134800	0.0079365
chr1	9004281	9004282	0.108400	0.0079365
chr1	9010987	9010988	0.135400	0.0079365
chr1	9012561	9012562	0.116200	0.0079365
chr1	9014123	9014124	0.144000	0.0079365
chr1	9014782	9014783	0.100200	0.0079365
chr1	9016741	9016742	0.198000	0.0079365
chr1	9025779	9025780	0.164000	0.0079365
chr1	9029739	9029740	0.179200	0.0079365
chr1	9030974	9030975	0.171200	0.0079365
chr1	9030976	9030977	0.196600	0.0079365
chr1	9033175	9033176	-0.132800	0.0079365
chr1	9055565	9055566	0.200588	0.0079365
chr1	9103172	9103173	-0.104400	0.0079365
chr1	9110269	9110270	0.157600	0.0079365
chr1	9125390	9125391	0.142600	0.0079365
chr1	9129489	9129490	0.141020	0.0079365
chr1	9155613	9155614	0.122800	0.0079365
chr1	9155621	9155622	0.170200	0.0079365
chr1	9161769	9161770	0.115000	0.0079365
chr1	9168220	9168221	-0.107000	0.0079365
chr1	9178839	9178840	0.187000	0.0079365
chr1	9180884	9180885	-0.103400	0.0079365
chr1	9185134	9185135	0.205800	0.0079365
chr1	9188894	9188895	-0.118000	0.0079365
chr1	9223747	9223748	0.145000	0.0079365
chr1	9228598	9228599	0.145400	0.0079365
chr1	9249007	9249008	0.131800	0.0079365
chr1	9249012	9249013	0.176400	0.0079365
chr1	9257170	9257171	-0.121200	0.0079365
chr1	9272486	9272487	-0.128166	0.0079365
chr1	9286207	9286208	0.103400	0.0079365
chr1	9302963	9302964	0.123062	0.0079365
chr1	9303677	9303678	0.124000	0.0079365
chr1	9318117	9318118	-0.152462	0.0079365
chr1	9321339	9321340	-0.160800	0.0079365
chr1	9332990	9332991	0.170000	0.0079365
chr1	9348755	9348756	0.163200	0.0079365
chr1	9353958	9353959	0.166200	0.0079365
chr1	9369965	9369966	0.170800	0.0079365
chr1	9377095	9377096	0.220800	0.0079365
chr1	9406230	9406231	0.111400	0.0079365
chr1	9406251	9406252	0.164200	0.0079365
chr1	9407397	9407398	0.178000	0.0079365
chr1	9418350	9418351	0.160984	0.0079365
chr1	9418430	9418431	0.127600	0.0079365
chr1	9433502	9433503	0.119000	0.0079365
chr1	9437554	9437555	0.120000	0.0079365
chr1	9438898	9438899	0.110200	0.0079365
chr1	9442887	9442888	0.146800	0.0079365
chr1	9450461	9450462	0.134800	0.0079365
chr1	9451696	9451697	-0.118522	0.0079365
chr1	9461836	9461837	0.113000	0.0079365
chr1	9473291	9473292	-0.102600	0.0079365
chr1	9475279	9475280	0.120000	0.0079365
chr1	9479587	9479588	0.113600	0.0079365
chr1	9480974	9480975	0.189600	0.0079365
chr1	9516857	9516858	0.155800	0.0079365
chr1	9520342	9520343	-0.122800	0.0079365
chr1	9551634	9551635	0.152600	0.0079365
chr1	9557098	9557099	0.102426	0.0079365
chr1	9557607	9557608	0.104200	0.0079365
chr1	9565474	9565475	0.107600	0.0079365
chr1	9581174	9581175	0.100800	0.0079365
chr1	9601221	9601222	-0.149200	0.0079365
chr1	9610995	9610996	0.220200	0.0079365
chr1	9615023	9615024	0.156000	0.0079365
chr1	9615835	9615836	0.121400	0.0079365
chr1	9651360	9651361	0.132200	0.0079365
chr1	9677573	9677574	0.108800	0.0079365
chr1	9722572	9722573	-0.206000	0.0079365
chr1	9729834	9729835	0.120200	0.0079365
chr1	9729861	9729862	0.115600	0.0079365
chr1	9733147	9733148	-0.102600	0.0079365
chr1	9779983	9779984	-0.135400	0.0079365
chr1	9789816	9789817	0.176600	0.0079365
chr1	9789970	9789971	0.169200	0.0079365
chr1	9793961	9793962	0.112200	0.0079365
chr1	9799632	9799633	0.104200	0.0079365
chr1	9809789	9809790	0.117000	0.0079365
chr1	9811138	9811139	-0.145080	0.0079365
chr1	9851095	9851096	0.116200	0.0079365
chr1	9858786	9858787	-0.153600	0.0079365
chr1	9870899	9870900	0.104800	0.0079365
chr1	9885876	9885877	-0.191400	0.0079365
chr1	9886680	9886681	-0.115800	0.0079365
chr1	9893825	9893826	0.152800	0.0079365
chr1	9911785	9911786	0.133800	0.0079365
chr1	9920907	9920908	0.164400	0.0079365
chr1	9924750	9924751	-0.115200	0.0079365
chr1	9932940	9932941	-0.100400	0.0079365
chr1	9932964	9932965	-0.164400	0.0079365
chr1	9935074	9935075	0.100800	0.0079365
chr1	9978905	9978906	-0.147200	0.0079365
chr1	10004578	10004579	0.107000	0.0079365
chr1	10004720	10004721	0.191400	0.0079365
chr1	10005479	10005480	0.164103	0.0079365
chr1	10010995	10010996	0.104000	0.0079365
chr1	10013417	10013418	0.157600	0.0079365
chr1	10027763	10027764	0.123200	0.0079365
chr1	10029246	10029247	0.128800	0.0079365
chr1	10031523	10031524	0.114000	0.0079365
chr1	10032658	10032659	0.229451	0.0079365
chr1	10033815	10033816	0.121600	0.0079365
chr1	10047503	10047504	0.157200	0.0079365
chr1	10048768	10048769	0.139200	0.0079365
chr1	10056935	10056936	0.105200	0.0079365
chr1	10075363	10075364	-0.268800	0.0079365
chr1	10099351	10099352	-0.113523	0.0079365
chr1	10122815	10122816	-0.138063	0.0079365
chr1	10128298	10128299	0.166200	0.0079365
chr1	10148007	10148008	-0.180308	0.0079365
chr1	10152262	10152263	0.122400	0.0079365
chr1	10180395	10180396	0.125400	0.0079365
chr1	10180504	10180505	0.233893	0.0079365
chr1	10181377	10181378	-0.166900	0.0079365
chr1	10206243	10206244	0.111600	0.0079365
chr1	10234632	10234633	0.183740	0.0079365
chr1	10235948	10235949	0.142600	0.0079365
chr1	10238349	10238350	0.143960	0.0079365
chr1	10248399	10248400	0.114600	0.0079365
chr1	10248524	10248525	0.122800	0.0079365
chr1	10249312	10249313	0.132600	0.0079365
chr1	10266744	10266745	0.232928	0.0079365
chr1	10299803	10299804	0.116600	0.0079365
chr1	10310892	10310893	0.178794	0.0079365
chr1	10327425	10327426	-0.139802	0.0079365
chr1	10363914	10363915	0.121000	0.0079365
chr1	10363916	10363917	0.108200	0.0079365
chr1	10363976	10363977	0.125000	0.0079365
chr1	10363979	10363980	0.122600	0.0079365
chr1	10363987	10363988	0.144400	0.0079365
chr1	10364110	10364111	0.124200	0.0079365
chr1	10370035	10370036	0.109400	0.0079365
chr1	10373810	10373811	0.152200	0.0079365
chr1	10376252	10376253	-0.101400	0.0079365
chr1	10385465	10385466	-0.130600	0.0079365
chr1	10390542	10390543	0.121200	0.0079365
chr1	10418709	10418710	0.130000	0.0079365
chr1	10420617	10420618	0.106400	0.0079365
chr1	10426001	10426002	0.116800	0.0079365
chr1	10434417	10434418	-0.213000	0.0079365
chr1	10436324	10436325	0.154200	0.0079365
chr1	10438682	10438683	-0.113600	0.0079365
chr1	10453792	10453793	0.114400	0.0079365
chr1	10460182	10460183	0.128400	0.0079365
chr1	10496122	10496123	0.177400	0.0079365
chr1	10497761	10497762	0.166000	0.0079365
chr1	10528782	10528783	-0.192531	0.0079365
chr1	10528784	10528785	-0.174400	0.0079365
chr1	10528788	10528789	-0.103814	0.0079365
chr1	10550534	10550535	-0.173200	0.0079365
chr1	10553811	10553812	0.143479	0.0079365
chr1	10556091	10556092	-0.147800	0.0079365
chr1	10579917	10579918	0.147200	0.0079365
chr1	10596604	10596605	0.103200	0.0079365
chr1	10600973	10600974	0.196200	0.0079365
chr1	10605240	10605241	-0.168000	0.0079365
chr1	10606877	10606878	0.437649	0.0079365
chr1	10606973	10606974	0.123800	0.0079365
chr1	10610651	10610652	0.180200	0.0079365
chr1	10615382	10615383	0.217049	0.0079365
chr1	10640570	10640571	0.109800	0.0079365
chr1	10640578	10640579	0.103000	0.0079365
chr1	10660397	10660398	0.184000	0.0079365
chr1	10660399	10660400	0.215800	0.0079365
chr1	10660403	10660404	0.203400	0.0079365
chr1	10683120	10683121	0.181800	0.0079365
chr1	10683125	10683126	0.166600	0.0079365
chr1	10697841	10697842	0.123240	0.0079365
chr1	10701815	10701816	0.199800	0.0079365
chr1	10714437	10714438	0.102600	0.0079365
chr1	10735743	10735744	0.108480	0.0079365
chr1	10757761	10757762	-0.228975	0.0079365
chr1	10772302	10772303	-0.107600	0.0079365
chr1	10777618	10777619	0.234800	0.0079365
chr1	10787009	10787010	-0.197600	0.0079365
chr1	10805158	10805159	-0.255493	0.0079365
chr1	10809866	10809867	0.173400	0.0079365
chr1	10810612	10810613	0.200924	0.0079365
chr1	10810650	10810651	0.221962	0.0079365
chr1	10812221	10812222	-0.164600	0.0079365
chr1	10818096	10818097	-0.100400	0.0079365
chr1	10822719	10822720	0.264983	0.0079365
chr1	10825636	10825637	0.139400	0.0079365
chr1	10826801	10826802	-0.105200	0.0079365
chr1	10858322	10858323	-0.110000	0.0079365
chr1	10877783	10877784	0.177800	0.0079365
chr1	10889110	10889111	0.110858	0.0079365
chr1	10893886	10893887	0.218000	0.0079365
chr1	10899651	10899652	0.167805	0.0079365
chr1	10902202	10902203	0.226662	0.0079365
chr1	10915287	10915288	-0.138000	0.0079365
chr1	10917712	10917713	0.100400	0.0079365
chr1	10957375	10957376	-0.100200	0.0079365
chr1	10971195	10971196	0.144887	0.0079365
chr1	10978639	10978640	0.114207	0.0079365
chr1	10984559	10984560	0.145600	0.0079365
chr1	10984871	10984872	0.139600	0.0079365
chr1	10986479	10986480	0.135600	0.0079365
chr1	11001809	11001810	0.181600	0.0079365
chr1	11005917	11005918	0.250600	0.0079365
chr1	11019786	11019787	0.179200	0.0079365
chr1	11024984	11024985	0.130800	0.0079365
chr1	11028634	11028635	0.156000	0.0079365
chr1	11029216	11029217	0.110400	0.0079365
chr1	11066418	11066419	0.108800	0.0079365
chr1	11070415	11070416	-0.220600	0.0079365
chr1	11073511	11073512	-0.118400	0.0079365
chr1	11074378	11074379	0.219200	0.0079365
chr1	11080861	11080862	0.147400	0.0079365
chr1	11086735	11086736	0.172000	0.0079365
chr1	11158539	11158540	0.178323	0.0079365
chr1	11174707	11174708	0.139160	0.0079365
chr1	11183493	11183494	0.115600	0.0079365
chr1	11191132	11191133	0.160000	0.0079365
chr1	11195551	11195552	0.125400	0.0079365
chr1	11199176	11199177	0.146400	0.0079365
chr1	11199286	11199287	0.148800	0.0079365
chr1	11225700	11225701	0.152600	0.0079365
chr1	11227399	11227400	0.149200	0.0079365
chr1	11248968	11248969	0.117400	0.0079365
chr1	11267314	11267315	0.109000	0.0079365
chr1	11267382	11267383	0.159000	0.0079365
chr1	11290808	11290809	0.192600	0.0079365
chr1	11306217	11306218	-0.100800	0.0079365
chr1	11316945	11316946	-0.160000	0.0079365
chr1	11317800	11317801	-0.150400	0.0079365
chr1	11317864	11317865	0.106800	0.0079365
chr1	11331869	11331870	0.127404	0.0079365
chr1	11352959	11352960	-0.224000	0.0079365
chr1	11353051	11353052	-0.197400	0.0079365
chr1	11363581	11363582	0.107000	0.0079365
chr1	11379275	11379276	0.256780	0.0079365
chr1	11379279	11379280	0.207800	0.0079365
chr1	11380697	11380698	-0.118200	0.0079365
chr1	11385246	11385247	0.104600	0.0079365
chr1	11389351	11389352	0.108000	0.0079365
chr1	11415853	11415854	0.129000	0.0079365
chr1	11451519	11451520	0.124400	0.0079365
chr1	11451929	11451930	-0.124400	0.0079365
chr1	11453700	11453701	-0.251200	0.0079365
chr1	11510970	11510971	0.134600	0.0079365
chr1	11525514	11525515	-0.114400	0.0079365
chr1	11562501	11562502	0.120600	0.0079365
chr1	11562569	11562570	0.131400	0.0079365
chr1	11591579	11591580	-0.132800	0.0079365
chr1	11594643	11594644	0.192800	0.0079365
chr1	11596917	11596918	-0.103600	0.0079365
chr1	11628038	11628039	0.303400	0.0079365
chr1	11635350	11635351	-0.101000	0.0079365
chr1	11650323	11650324	0.155000	0.0079365
chr1	11715094	11715095	0.144000	0.0079365
chr1	11739149	11739150	0.154000	0.0079365
chr1	11740337	11740338	-0.104000	0.0079365
chr1	11746089	11746090	0.108400	0.0079365
chr1	11759880	11759881	0.162600	0.0079365
chr1	11797770	11797771	-0.110800	0.0079365
chr1	11802153	11802154	-0.111924	0.0079365
chr1	11848059	11848060	-0.106200	0.0079365
chr1	11854676	11854677	-0.172151	0.0079365
chr1	11861193	11861194	0.158600	0.0079365
chr1	11862869	11862870	0.117000	0.0079365
chr1	11876225	11876226	0.143000	0.0079365
chr1	11878674	11878675	0.159400	0.0079365
chr1	11888094	11888095	0.102400	0.0079365
chr1	11890602	11890603	0.144200	0.0079365
chr1	11890799	11890800	0.120400	0.0079365
chr1	11894420	11894421	-0.112000	0.0079365
chr1	11895390	11895391	0.241200	0.0079365
chr1	11902443	11902444	0.129000	0.0079365
chr1	11912796	11912797	0.104600	0.0079365
chr1	11913195	11913196	-0.195800	0.0079365
chr1	11925625	11925626	0.138413	0.0079365
chr1	11930444	11930445	-0.152400	0.0079365
chr1	11948045	11948046	0.109655	0.0079365
chr1	11952203	11952204	-0.270200	0.0079365
chr1	11952210	11952211	-0.173400	0.0079365
chr1	11952221	11952222	-0.229600	0.0079365
chr1	11952895	11952896	0.129400	0.0079365
chr1	11968331	11968332	0.165600	0.0079365
chr1	11969819	11969820	-0.103200	0.0079365
chr1	11971649	11971650	0.510670	0.0079365
chr1	11972832	11972833	0.101761	0.0079365
chr1	11981085	11981086	-0.110200	0.0079365
chr1	11999994	11999995	-0.109000	0.0079365
chr1	12028947	12028948	-0.101200	0.0079365
chr1	12029331	12029332	0.125800	0.0079365
chr1	12041424	12041425	0.121800	0.0079365
chr1	12042815	12042816	-0.131054	0.0079365
chr1	12069817	12069818	0.104400	0.0079365
chr1	12124425	12124426	-0.106800	0.0079365
chr1	12150537	12150538	-0.178000	0.0079365
chr1	12155966	12155967	0.257497	0.0079365
chr1	12160407	12160408	0.149400	0.0079365
chr1	12162908	12162909	0.130867	0.0079365
chr1	12164190	12164191	0.251187	0.0079365
chr1	12168030	12168031	0.104800	0.0079365
chr1	12168392	12168393	0.161600	0.0079365
chr1	12175985	12175986	0.136600	0.0079365
chr1	12179016	12179017	0.100400	0.0079365
chr1	12198726	12198727	0.102200	0.0079365
chr1	12198944	12198945	0.134800	0.0079365
chr1	12219023	12219024	-0.162200	0.0079365
chr1	12242689	12242690	-0.327800	0.0079365
chr1	12258034	12258035	0.118400	0.0079365
chr1	12260457	12260458	0.107200	0.0079365
chr1	12271157	12271158	-0.101000	0.0079365
chr1	12276595	12276596	-0.146957	0.0079365
chr1	12285476	12285477	0.137400	0.0079365
chr1	12287500	12287501	0.144555	0.0079365
chr1	12298011	12298012	-0.128400	0.0079365
chr1	12300737	12300738	-0.125200	0.0079365
chr1	12306380	12306381	0.189000	0.0079365
chr1	12307587	12307588	0.108800	0.0079365
chr1	12320606	12320607	0.101000	0.0079365
chr1	12343672	12343673	0.129000	0.0079365
chr1	12349171	12349172	0.114000	0.0079365
chr1	12349522	12349523	0.206400	0.0079365
chr1	12354011	12354012	-0.103200	0.0079365
chr1	12360305	12360306	0.135600	0.0079365
chr1	12362254	12362255	0.107800	0.0079365
chr1	12362782	12362783	0.157200	0.0079365
chr1	12402641	12402642	0.101400	0.0079365
chr1	12406935	12406936	0.107600	0.0079365
chr1	12406981	12406982	0.140400	0.0079365
chr1	12407552	12407553	-0.177600	0.0079365
chr1	12416805	12416806	0.100400	0.0079365
chr1	12423204	12423205	0.107800	0.0079365
chr1	12427382	12427383	0.179980	0.0079365
chr1	12439812	12439813	0.102860	0.0079365
chr1	12450497	12450498	-0.130388	0.0079365
chr1	12472974	12472975	0.272261	0.0079365
chr1	12483819	12483820	0.117400	0.0079365
chr1	12488753	12488754	-0.100400	0.0079365
chr1	12494538	12494539	0.163000	0.0079365
chr1	12507253	12507254	0.148000	0.0079365
chr1	12531066	12531067	0.206369	0.0079365
chr1	12535751	12535752	-0.113200	0.0079365
chr1	12540552	12540553	0.105600	0.0079365
chr1	12548543	12548544	0.174200	0.0079365
chr1	12560720	12560721	0.124200	0.0079365
chr1	12561311	12561312	0.146000	0.0079365
chr1	12561328	12561329	0.126800	0.0079365
chr1	12585286	12585287	0.108600	0.0079365
chr1	12588254	12588255	0.115800	0.0079365
chr1	12589350	12589351	0.122800	0.0079365
chr1	12594140	12594141	0.104400	0.0079365
chr1	12598814	12598815	0.102530	0.0079365
chr1	12617051	12617052	0.106400	0.0079365
chr1	12624166	12624167	0.161200	0.0079365
chr1	12624816	12624817	0.104945	0.0079365
chr1	12655609	12655610	-0.117000	0.0079365
chr1	12659814	12659815	-0.104600	0.0079365
chr1	12674661	12674662	0.151737	0.0079365
chr1	12678425	12678426	0.133600	0.0079365
chr1	12699891	12699892	0.118800	0.0079365
chr1	12701604	12701605	0.134600	0.0079365
chr1	12706198	12706199	0.192800	0.0079365
chr1	12714129	12714130	0.119400	0.0079365
chr1	12721185	12721186	-0.107000	0.0079365
chr1	12727473	12727474	0.135200	0.0079365
chr1	12728169	12728170	0.101400	0.0079365
chr1	12728310	12728311	0.122600	0.0079365
chr1	12728646	12728647	-0.143200	0.0079365
chr1	12737781	12737782	-0.101632	0.0079365
chr1	12766567	12766568	0.114400	0.0079365
chr1	12780959	12780960	0.170200	0.0079365
chr1	12789889	12789890	0.135600	0.0079365
chr1	12803221	12803222	0.111800	0.0079365
chr1	12811391	12811392	0.108600	0.0079365
chr1	12842849	12842850	0.120200	0.0079365
chr1	12843939	12843940	0.110000	0.0079365
chr1	12846538	12846539	0.132256	0.0079365
chr1	12860200	12860201	0.138600	0.0079365
chr1	12861894	12861895	0.123200	0.0079365
chr1	12866384	12866385	-0.171800	0.0079365
chr1	12869865	12869866	0.122000	0.0079365
chr1	12879300	12879301	-0.114771	0.0079365
chr1	12898010	12898011	-0.163800	0.0079365
chr1	12904318	12904319	0.112200	0.0079365
chr1	12912266	12912267	0.108200	0.0079365
chr1	12916822	12916823	0.135392	0.0079365
chr1	12917413	12917414	0.121200	0.0079365
chr1	12918133	12918134	0.119600	0.0079365
chr1	12947003	12947004	-0.151600	0.0079365
chr1	12947040	12947041	-0.132800	0.0079365
chr1	12947935	12947936	0.165400	0.0079365
chr1	12948057	12948058	0.181400	0.0079365
chr1	12962156	12962157	0.122600	0.0079365
chr1	12962167	12962168	0.138400	0.0079365
chr1	12962192	12962193	-0.213000	0.0079365
chr1	12972730	12972731	-0.177000	0.0079365
chr1	12980704	12980705	0.115000	0.0079365
chr1	12980962	12980963	0.106200	0.0079365
chr1	12994699	12994700	-0.155373	0.0079365
chr1	13013404	13013405	0.218116	0.0079365
chr1	13013574	13013575	0.115883	0.0079365
chr1	13014675	13014676	0.119400	0.0079365
chr1	13016800	13016801	0.139000	0.0079365
chr1	13046354	13046355	0.154000	0.0079365
chr1	13052141	13052142	0.102600	0.0079365
chr1	13059247	13059248	0.312779	0.0079365
chr1	13069009	13069010	0.138200	0.0079365
chr1	13070813	13070814	0.115600	0.0079365
chr1	13076584	13076585	0.255215	0.0079365
chr1	13089668	13089669	0.123000	0.0079365
chr1	13127102	13127103	0.100000	0.0079365
chr1	13130838	13130839	0.155603	0.0079365
chr1	13132000	13132001	0.233800	0.0079365
chr1	13132029	13132030	0.107800	0.0079365
chr1	13132414	13132415	0.159400	0.0079365
chr1	13162530	13162531	0.143583	0.0079365
chr1	13162624	13162625	0.160600	0.0079365
chr1	13173258	13173259	0.113600	0.0079365
chr1	13189243	13189244	0.105400	0.0079365
chr1	13189253	13189254	0.136400	0.0079365
chr1	13189377	13189378	0.127000	0.0079365
chr1	13215689	13215690	-0.111600	0.0079365
chr1	13222078	13222079	0.211200	0.0079365
chr1	13227095	13227096	0.265807	0.0079365
chr1	13245208	13245209	0.120800	0.0079365
chr1	13268579	13268580	0.166200	0.0079365
chr1	13276643	13276644	-0.205600	0.0079365
chr1	13283469	13283470	0.136600	0.0079365
chr1	13286697	13286698	-0.138400	0.0079365
chr1	13300247	13300248	0.216000	0.0079365
chr1	13312050	13312051	0.123000	0.0079365
chr1	13322979	13322980	-0.104600	0.0079365
chr1	13336969	13336970	0.137000	0.0079365
chr1	13339754	13339755	0.248159	0.0079365
chr1	13341000	13341001	0.108200	0.0079365
chr1	13378233	13378234	0.145200	0.0079365
chr1	13383165	13383166	-0.102400	0.0079365
chr1	13385283	13385284	-0.142000	0.0079365
chr1	13386114	13386115	-0.178950	0.0079365
chr1	13395456	13395457	0.153400	0.0079365
chr1	13401172	13401173	-0.107200	0.0079365
chr1	13402188	13402189	0.136891	0.0079365
chr1	13402817	13402818	0.113800	0.0079365
chr1	13416817	13416818	0.219000	0.0079365
chr1	13421946	13421947	0.142725	0.0079365
chr1	13438492	13438493	-0.145400	0.0079365
chr1	13466365	13466366	0.104200	0.0079365
chr1	13470247	13470248	-0.127952	0.0079365
chr1	13499985	13499986	0.270800	0.0079365
chr1	13553353	13553354	0.104400	0.0079365
chr1	13586597	13586598	-0.162109	0.0079365
chr1	13605943	13605944	-0.129000	0.0079365
chr1	13613222	13613223	0.111600	0.0079365
chr1	13621733	13621734	-0.113018	0.0079365
chr1	13626010	13626011	-0.170400	0.0079365
chr1	13636190	13636191	0.103400	0.0079365
chr1	13639562	13639563	0.187800	0.0079365
chr1	13639573	13639574	0.241200	0.0079365
chr1	13639605	13639606	0.203800	0.0079365
chr1	13640698	13640699	0.115400	0.0079365
chr1	13657420	13657421	-0.139400	0.0079365
chr1	13657785	13657786	-0.138787	0.0079365
chr1	13658406	13658407	0.145600	0.0079365
chr1	13658720	13658721	-0.165800	0.0079365
chr1	13670187	13670188	0.121600	0.0079365
chr1	13670666	13670667	0.130600	0.0079365
chr1	13678187	13678188	-0.216400	0.0079365
chr1	13679538	13679539	0.137400	0.0079365
chr1	13684557	13684558	-0.126600	0.0079365
chr1	13689882	13689883	0.162800	0.0079365
chr1	13695169	13695170	-0.155200	0.0079365
chr1	13705324	13705325	-0.165600	0.0079365
chr1	13705537	13705538	0.133400	0.0079365
chr1	13705603	13705604	0.118000	0.0079365
chr1	13715784	13715785	0.133200	0.0079365
chr1	13747868	13747869	-0.178600	0.0079365
chr1	13761977	13761978	0.250000	0.0079365
chr1	13779741	13779742	0.125200	0.0079365
chr1	13809163	13809164	0.156200	0.0079365
chr1	13860846	13860847	0.128625	0.0079365
chr1	13863256	13863257	-0.109271	0.0079365
chr1	13870009	13870010	0.146600	0.0079365
chr1	13878940	13878941	-0.205574	0.0079365
chr1	13894291	13894292	0.117800	0.0079365
chr1	13898054	13898055	0.112435	0.0079365
chr1	13918420	13918421	0.172000	0.0079365
chr1	13919745	13919746	-0.104400	0.0079365
chr1	13920470	13920471	-0.148000	0.0079365
chr1	13930459	13930460	0.113000	0.0079365
chr1	13939195	13939196	-0.144473	0.0079365
chr1	13939399	13939400	0.103000	0.0079365
chr1	13966312	13966313	0.242010	0.0079365
chr1	14016541	14016542	-0.105607	0.0079365
chr1	14019186	14019187	0.145000	0.0079365
chr1	14023326	14023327	0.150400	0.0079365
chr1	14024107	14024108	-0.139429	0.0079365
chr1	14028519	14028520	0.197600	0.0079365
chr1	14029915	14029916	0.223679	0.0079365
chr1	14047467	14047468	0.121600	0.0079365
chr1	14049775	14049776	0.175200	0.0079365
chr1	14055389	14055390	-0.100600	0.0079365
chr1	14059227	14059228	0.107800	0.0079365
chr1	14065687	14065688	-0.105400	0.0079365
chr1	14080175	14080176	0.120800	0.0079365
chr1	14085406	14085407	0.143200	0.0079365
chr1	14094641	14094642	-0.100400	0.0079365
chr1	14107390	14107391	0.188569	0.0079365
chr1	14110218	14110219	0.144600	0.0079365
chr1	14127576	14127577	0.127375	0.0079365
chr1	14142441	14142442	0.146400	0.0079365
chr1	14150645	14150646	0.139600	0.0079365
chr1	14152661	14152662	0.199948	0.0079365
chr1	14155219	14155220	0.143000	0.0079365
chr1	14155894	14155895	0.122800	0.0079365
chr1	14159961	14159962	0.140600	0.0079365
chr1	14163165	14163166	0.112000	0.0079365
chr1	14164621	14164622	0.182225	0.0079365
chr1	14177717	14177718	0.164600	0.0079365
chr1	14179906	14179907	0.164600	0.0079365
chr1	14198593	14198594	0.109000	0.0079365
chr1	14213491	14213492	-0.117353	0.0079365
chr1	14217428	14217429	0.222000	0.0079365
chr1	14230524	14230525	0.106000	0.0079365
chr1	14247627	14247628	0.105400	0.0079365
chr1	14254376	14254377	-0.114400	0.0079365
chr1	14271596	14271597	0.130800	0.0079365
chr1	14305502	14305503	0.103200	0.0079365
chr1	14316498	14316499	0.127218	0.0079365
chr1	14327212	14327213	-0.107200	0.0079365
chr1	14343403	14343404	0.124400	0.0079365
chr1	14367740	14367741	0.161800	0.0079365
chr1	14379787	14379788	0.106800	0.0079365
chr1	14381448	14381449	-0.102400	0.0079365
chr1	14414009	14414010	0.135600	0.0079365
chr1	14435273	14435274	-0.248200	0.0079365
chr1	14446114	14446115	-0.116200	0.0079365
chr1	14465045	14465046	-0.170800	0.0079365
chr1	14485460	14485461	0.115200	0.0079365
chr1	14486054	14486055	-0.184200	0.0079365
chr1	14489222	14489223	0.113340	0.0079365
chr1	14489225	14489226	0.108800	0.0079365
chr1	14504378	14504379	0.135600	0.0079365
chr1	14504398	14504399	0.122400	0.0079365
chr1	14518503	14518504	0.105400	0.0079365
chr1	14528074	14528075	-0.110600	0.0079365
chr1	14531048	14531049	0.106340	0.0079365
chr1	14542113	14542114	0.120400	0.0079365
chr1	14555741	14555742	0.144400	0.0079365
chr1	14557061	14557062	0.180200	0.0079365
chr1	14559847	14559848	0.110200	0.0079365
chr1	14594780	14594781	0.103200	0.0079365
chr1	14595503	14595504	0.112400	0.0079365
chr1	14597662	14597663	0.164420	0.0079365
chr1	14611402	14611403	0.157400	0.0079365
chr1	14619044	14619045	0.100600	0.0079365
chr1	14620404	14620405	0.115000	0.0079365
chr1	14622034	14622035	0.112457	0.0079365
chr1	14627967	14627968	0.130000	0.0079365
chr1	14630088	14630089	0.122400	0.0079365
chr1	14630692	14630693	0.106800	0.0079365
chr1	14631523	14631524	0.100200	0.0079365
chr1	14651334	14651335	0.131800	0.0079365
chr1	14686932	14686933	0.160200	0.0079365
chr1	14688045	14688046	0.104920	0.0079365
chr1	14700090	14700091	0.225347	0.0079365
chr1	14705093	14705094	0.185160	0.0079365
chr1	14709796	14709797	0.118400	0.0079365
chr1	14756290	14756291	-0.106660	0.0079365
chr1	14787193	14787194	-0.136000	0.0079365
chr1	14787288	14787289	0.140600	0.0079365
chr1	14842801	14842802	0.134274	0.0079365
chr1	14858003	14858004	0.117200	0.0079365
chr1	14859508	14859509	0.136800	0.0079365
chr1	14867165	14867166	0.137600	0.0079365
chr1	14876053	14876054	0.156002	0.0079365
chr1	14878994	14878995	0.118800	0.0079365
chr1	14886494	14886495	0.211753	0.0079365
chr1	14891321	14891322	0.108200	0.0079365
chr1	14897544	14897545	0.123600	0.0079365
chr1	14907231	14907232	0.215000	0.0079365
chr1	14907251	14907252	0.116600	0.0079365
chr1	14907476	14907477	0.210162	0.0079365
chr1	14914731	14914732	0.139400	0.0079365
chr1	14918129	14918130	0.125400	0.0079365
chr1	14966171	14966172	0.182000	0.0079365
chr1	14985135	14985136	0.110600	0.0079365
chr1	15018490	15018491	0.159600	0.0079365
chr1	15019260	15019261	0.164754	0.0079365
chr1	15026209	15026210	-0.138400	0.0079365
chr1	15037327	15037328	-0.251000	0.0079365
chr1	15089335	15089336	0.224400	0.0079365
chr1	15098398	15098399	-0.130800	0.0079365
chr1	15098849	15098850	-0.201000	0.0079365
chr1	15131013	15131014	0.179600	0.0079365
chr1	15138954	15138955	0.111600	0.0079365
chr1	15173151	15173152	0.105600	0.0079365
chr1	15174309	15174310	0.135200	0.0079365
chr1	15175607	15175608	0.103860	0.0079365
chr1	15198012	15198013	-0.207200	0.0079365
chr1	15217168	15217169	0.163684	0.0079365
chr1	15217503	15217504	0.104800	0.0079365
chr1	15223093	15223094	0.151200	0.0079365
chr1	15223991	15223992	-0.158600	0.0079365
chr1	15225896	15225897	-0.115000	0.0079365
chr1	15260852	15260853	-0.128000	0.0079365
chr1	15295828	15295829	-0.145000	0.0079365
chr1	15305340	15305341	0.120000	0.0079365
chr1	15313025	15313026	0.113400	0.0079365
chr1	15323172	15323173	0.189800	0.0079365
chr1	15326926	15326927	-0.143291	0.0079365
chr1	15336433	15336434	-0.107449	0.0079365
chr1	15362125	15362126	-0.129600	0.0079365
chr1	15362629	15362630	-0.171422	0.0079365
chr1	15390802	15390803	-0.200000	0.0079365
chr1	15391212	15391213	0.176912	0.0079365
chr1	15393132	15393133	0.116388	0.0079365
chr1	15403107	15403108	-0.189600	0.0079365
chr1	15403114	15403115	-0.194600	0.0079365
chr1	15403148	15403149	-0.252200	0.0079365
chr1	15407478	15407479	0.135986	0.0079365
chr1	15415071	15415072	-0.189200	0.0079365
chr1	15444319	15444320	-0.134079	0.0079365
chr1	15447249	15447250	-0.105600	0.0079365
chr1	15476374	15476375	0.108800	0.0079365
chr1	15516048	15516049	-0.122600	0.0079365
chr1	15524420	15524421	-0.178800	0.0079365
chr1	15553432	15553433	0.113200	0.0079365
chr1	15614010	15614011	0.109000	0.0079365
chr1	15629847	15629848	0.253400	0.0079365
chr1	15639918	15639919	0.120600	0.0079365
chr1	15640070	15640071	-0.122800	0.0079365
chr1	15665501	15665502	-0.204000	0.0079365
chr1	15666704	15666705	-0.155279	0.0079365
chr1	15682871	15682872	0.185000	0.0079365
chr1	15700103	15700104	0.121600	0.0079365
chr1	15729306	15729307	-0.188600	0.0079365
chr1	15732667	15732668	0.113600	0.0079365
chr1	15770245	15770246	0.153400	0.0079365
chr1	15771256	15771257	0.118800	0.0079365
chr1	15777471	15777472	-0.294792	0.0079365
chr1	15786982	15786983	0.155200	0.0079365
chr1	15817483	15817484	0.113800	0.0079365
chr1	15844425	15844426	0.164600	0.0079365
chr1	15852391	15852392	0.166050	0.0079365
chr1	15882572	15882573	0.191600	0.0079365
chr1	15886015	15886016	0.140800	0.0079365
chr1	15890352	15890353	0.201000	0.0079365
chr1	15890469	15890470	0.168000	0.0079365
chr1	15896226	15896227	0.201200	0.0079365
chr1	15912021	15912022	0.101200	0.0079365
chr1	15915368	15915369	0.125600	0.0079365
chr1	15917713	15917714	0.127400	0.0079365
chr1	15934307	15934308	0.146353	0.0079365
chr1	15949414	15949415	0.102071	0.0079365
chr1	15968151	15968152	0.120600	0.0079365
chr1	16005384	16005385	0.102200	0.0079365
chr1	16007030	16007031	-0.104400	0.0079365
chr1	16007258	16007259	0.103800	0.0079365
chr1	16012168	16012169	0.209600	0.0079365
chr1	16038062	16038063	0.101000	0.0079365
chr1	16041647	16041648	0.106800	0.0079365
chr1	16048794	16048795	-0.175000	0.0079365
chr1	16049338	16049339	0.182800	0.0079365
chr1	16052815	16052816	-0.148400	0.0079365
chr1	16053355	16053356	0.143600	0.0079365
chr1	16059317	16059318	-0.115326	0.0079365
chr1	16067987	16067988	0.136800	0.0079365
chr1	16151054	16151055	0.111200	0.0079365
chr1	16152859	16152860	-0.101000	0.0079365
chr1	16165172	16165173	-0.108142	0.0079365
chr1	16168040	16168041	0.210200	0.0079365
chr1	16213368	16213369	0.103200	0.0079365
chr1	16214565	16214566	-0.137800	0.0079365
chr1	16229083	16229084	0.114924	0.0079365
chr1	16232322	16232323	0.107000	0.0079365
chr1	16234997	16234998	0.146000	0.0079365
chr1	16244827	16244828	-0.215400	0.0079365
chr1	16245365	16245366	-0.179343	0.0079365
chr1	16245925	16245926	-0.130347	0.0079365
chr1	16252562	16252563	0.138520	0.0079365
chr1	16315106	16315107	0.151419	0.0079365
chr1	16316065	16316066	0.158930	0.0079365
chr1	16318462	16318463	0.108600	0.0079365
chr1	16351630	16351631	0.129200	0.0079365
chr1	16368423	16368424	0.158200	0.0079365
chr1	16380014	16380015	-0.249400	0.0079365
chr1	16396401	16396402	0.202600	0.0079365
chr1	16408489	16408490	-0.206200	0.0079365
chr1	16409064	16409065	0.141000	0.0079365
chr1	16420829	16420830	0.248400	0.0079365
chr1	16424283	16424284	-0.201800	0.0079365
chr1	16425210	16425211	0.247109	0.0079365
chr1	16450790	16450791	-0.138449	0.0079365
chr1	16465071	16465072	0.204800	0.0079365
chr1	16480671	16480672	0.173400	0.0079365
chr1	16487881	16487882	0.120380	0.0079365
chr1	16508524	16508525	0.189170	0.0079365
chr1	16509784	16509785	0.108400	0.0079365
chr1	16517470	16517471	-0.119800	0.0079365
chr1	16532873	16532874	-0.111200	0.0079365
chr1	16533107	16533108	0.298200	0.0079365
chr1	16550458	16550459	0.160040	0.0079365
chr1	16560654	16560655	0.104400	0.0079365
chr1	16566201	16566202	-0.132200	0.0079365
chr1	16603436	16603437	-0.159400	0.0079365
chr1	16603927	16603928	-0.152000	0.0079365
chr1	16625642	16625643	0.228600	0.0079365
chr1	16635677	16635678	0.120769	0.0079365
chr1	16642807	16642808	-0.102000	0.0079365
chr1	16644764	16644765	-0.109200	0.0079365
chr1	16647334	16647335	-0.150131	0.0079365
chr1	16649087	16649088	-0.137800	0.0079365
chr1	16665958	16665959	0.124380	0.0079365
chr1	16677178	16677179	-0.132400	0.0079365
chr1	16685802	16685803	-0.205716	0.0079365
chr1	16686078	16686079	-0.121617	0.0079365
chr1	16687484	16687485	0.106800	0.0079365
chr1	16694728	16694729	-0.123800	0.0079365
chr1	16730508	16730509	0.104600	0.0079365
chr1	16730837	16730838	-0.110760	0.0079365
chr1	16743854	16743855	-0.143600	0.0079365
chr1	16750720	16750721	0.118800	0.0079365
chr1	16803983	16803984	0.111400	0.0079365
chr1	16816321	16816322	-0.145400	0.0079365
chr1	16818529	16818530	-0.171526	0.0079365
chr1	16819637	16819638	-0.121800	0.0079365
chr1	16833818	16833819	0.130600	0.0079365
chr1	16835599	16835600	0.146916	0.0079365
chr1	16836331	16836332	0.125000	0.0079365
chr1	16844954	16844955	0.227220	0.0079365
chr1	16847821	16847822	0.144200	0.0079365
chr1	16868240	16868241	0.105000	0.0079365
chr1	16888545	16888546	0.168600	0.0079365
chr1	16942664	16942665	0.138200	0.0079365
chr1	16944033	16944034	0.105000	0.0079365
chr1	16944734	16944735	-0.115600	0.0079365
chr1	16952705	16952706	0.115800	0.0079365
chr1	17002833	17002834	0.108600	0.0079365
chr1	17050554	17050555	0.214435	0.0079365
chr1	17050579	17050580	0.215614	0.0079365
chr1	17054225	17054226	-0.141600	0.0079365
chr1	17054997	17054998	0.237600	0.0079365
chr1	17079830	17079831	-0.129200	0.0079365
chr1	17088114	17088115	-0.151600	0.0079365
chr1	17112561	17112562	0.185600	0.0079365
chr1	17113881	17113882	0.104000	0.0079365
chr1	17151430	17151431	0.282459	0.0079365
chr1	17164437	17164438	0.115200	0.0079365
chr1	17203741	17203742	-0.121800	0.0079365
chr1	17215351	17215352	-0.136679	0.0079365
chr1	17241929	17241930	-0.118000	0.0079365
chr1	17243384	17243385	0.119400	0.0079365
chr1	17245483	17245484	0.133200	0.0079365
chr1	17253344	17253345	0.180000	0.0079365
chr1	17258294	17258295	0.112200	0.0079365
chr1	17277262	17277263	0.157600	0.0079365
chr1	17277458	17277459	0.105800	0.0079365
chr1	17284482	17284483	0.116600	0.0079365
chr1	17296124	17296125	0.152000	0.0079365
chr1	17298516	17298517	0.137400	0.0079365
chr1	17306719	17306720	0.179400	0.0079365
chr1	17310889	17310890	-0.174000	0.0079365
chr1	17311450	17311451	0.166643	0.0079365
chr1	17316924	17316925	0.153000	0.0079365
chr1	17317258	17317259	-0.101600	0.0079365
chr1	17326306	17326307	0.139200	0.0079365
chr1	17347197	17347198	0.104200	0.0079365
chr1	17350720	17350721	0.111827	0.0079365
chr1	17357718	17357719	-0.118200	0.0079365
chr1	17358193	17358194	-0.101400	0.0079365
chr1	17358247	17358248	-0.130800	0.0079365
chr1	17361038	17361039	0.128000	0.0079365
chr1	17391259	17391260	0.145400	0.0079365
chr1	17428466	17428467	-0.112000	0.0079365
chr1	17435928	17435929	-0.141200	0.0079365
chr1	17480792	17480793	-0.135662	0.0079365
chr1	17506322	17506323	0.151400	0.0079365
chr1	17508287	17508288	0.112400	0.0079365
chr1	17526563	17526564	0.172400	0.0079365
chr1	17548147	17548148	0.118200	0.0079365
chr1	17551732	17551733	-0.227940	0.0079365
chr1	17560185	17560186	-0.639385	0.0079365
chr1	17565900	17565901	0.119600	0.0079365
chr1	17589557	17589558	0.496000	0.0079365
chr1	17600575	17600576	0.111600	0.0079365
chr1	17611410	17611411	0.197820	0.0079365
chr1	17623974	17623975	0.128600	0.0079365
chr1	17625659	17625660	-0.632159	0.0079365
chr1	17626238	17626239	0.101400	0.0079365
chr1	17640154	17640155	-0.188800	0.0079365
chr1	17653332	17653333	-0.171120	0.0079365
chr1	17654573	17654574	-0.111180	0.0079365
chr1	17661953	17661954	-0.107800	0.0079365
chr1	17663347	17663348	0.106200	0.0079365
chr1	17663379	17663380	0.139400	0.0079365
chr1	17668688	17668689	0.117200	0.0079365
chr1	17681401	17681402	-0.120000	0.0079365
chr1	17684054	17684055	-0.108600	0.0079365
chr1	17690428	17690429	0.554400	0.0079365
chr1	17694526	17694527	0.167680	0.0079365
chr1	17701367	17701368	0.114000	0.0079365
chr1	17719031	17719032	-0.158400	0.0079365
chr1	17737045	17737046	0.152400	0.0079365
chr1	17739221	17739222	0.150400	0.0079365
chr1	17740408	17740409	0.216000	0.0079365
chr1	17744466	17744467	0.484000	0.0079365
chr1	17744757	17744758	0.167000	0.0079365
chr1	17748422	17748423	0.193400	0.0079365
chr1	17752247	17752248	0.148400	0.0079365
chr1	17755929	17755930	0.105600	0.0079365
chr1	17756179	17756180	0.141400	0.0079365
chr1	17757729	17757730	0.205161	0.0079365
chr1	17768784	17768785	-0.112400	0.0079365
chr1	17831524	17831525	0.178000	0.0079365
chr1	17831634	17831635	0.143400	0.0079365
chr1	17840466	17840467	-0.202776	0.0079365
chr1	17844772	17844773	0.107400	0.0079365
chr1	17847919	17847920	0.142680	0.0079365
chr1	17848360	17848361	0.174200	0.0079365
chr1	17848370	17848371	0.127400	0.0079365
chr1	17850492	17850493	0.138400	0.0079365
chr1	17853890	17853891	0.100826	0.0079365
chr1	17860207	17860208	-0.105400	0.0079365
chr1	17863444	17863445	0.102800	0.0079365
chr1	17882178	17882179	0.173313	0.0079365
chr1	17882553	17882554	0.126526	0.0079365
chr1	17916422	17916423	-0.103800	0.0079365
chr1	17928906	17928907	0.158000	0.0079365
chr1	17935912	17935913	0.120600	0.0079365
chr1	17938377	17938378	0.223200	0.0079365
chr1	17946122	17946123	0.129400	0.0079365
chr1	17946679	17946680	0.114000	0.0079365
chr1	17948778	17948779	0.146200	0.0079365
chr1	17948788	17948789	0.277000	0.0079365
chr1	17950706	17950707	0.142000	0.0079365
chr1	17987876	17987877	0.162200	0.0079365
chr1	17988629	17988630	0.115200	0.0079365
chr1	18001854	18001855	-0.175600	0.0079365
chr1	18010288	18010289	0.106000	0.0079365
chr1	18011004	18011005	0.106000	0.0079365
chr1	18029206	18029207	-0.118200	0.0079365
chr1	18032027	18032028	0.103200	0.0079365
chr1	18033230	18033231	0.208200	0.0079365
chr1	18040098	18040099	0.114600	0.0079365
chr1	18043438	18043439	0.106901	0.0079365
chr1	18066868	18066869	0.111000	0.0079365
chr1	18069963	18069964	-0.150000	0.0079365
chr1	18094094	18094095	0.108000	0.0079365
chr1	18099757	18099758	0.105000	0.0079365
chr1	18105112	18105113	-0.163800	0.0079365
chr1	18124103	18124104	0.157600	0.0079365
chr1	18124631	18124632	0.117200	0.0079365
chr1	18137284	18137285	0.258200	0.0079365
chr1	18192455	18192456	0.104620	0.0079365
chr1	18202704	18202705	-0.153600	0.0079365
chr1	18203384	18203385	0.120600	0.0079365
chr1	18211448	18211449	0.136200	0.0079365
chr1	18211802	18211803	0.155800	0.0079365
chr1	18219096	18219097	0.256600	0.0079365
chr1	18227398	18227399	0.154000	0.0079365
chr1	18227411	18227412	0.116000	0.0079365
chr1	18236498	18236499	0.139600	0.0079365
chr1	18236539	18236540	0.310200	0.0079365
chr1	18250565	18250566	0.104000	0.0079365
chr1	18250582	18250583	0.124000	0.0079365
chr1	18254008	18254009	0.136200	0.0079365
chr1	18263502	18263503	0.105000	0.0079365
chr1	18283056	18283057	0.121600	0.0079365
chr1	18284094	18284095	0.138400	0.0079365
chr1	18285841	18285842	-0.121800	0.0079365
chr1	18287659	18287660	0.106400	0.0079365
chr1	18316335	18316336	0.104000	0.0079365
chr1	18334989	18334990	-0.143347	0.0079365
chr1	18389273	18389274	-0.156200	0.0079365
chr1	18391043	18391044	-0.107600	0.0079365
chr1	18392142	18392143	-0.112000	0.0079365
chr1	18411615	18411616	0.106000	0.0079365
chr1	18416888	18416889	0.121200	0.0079365
chr1	18420668	18420669	-0.104156	0.0079365
chr1	18430585	18430586	0.100400	0.0079365
chr1	18440364	18440365	-0.117600	0.0079365
chr1	18451391	18451392	0.105400	0.0079365
chr1	18455550	18455551	0.104743	0.0079365
chr1	18471258	18471259	-0.100800	0.0079365
chr1	18471267	18471268	-0.122600	0.0079365
chr1	18477983	18477984	0.133000	0.0079365
chr1	18501328	18501329	0.123800	0.0079365
chr1	18524113	18524114	-0.124200	0.0079365
chr1	18543960	18543961	-0.104400	0.0079365
chr1	18555631	18555632	0.125800	0.0079365
chr1	18565867	18565868	0.128400	0.0079365
chr1	18579632	18579633	0.164000	0.0079365
chr1	18580474	18580475	0.180000	0.0079365
chr1	18592293	18592294	0.156200	0.0079365
chr1	18603121	18603122	0.126780	0.0079365
chr1	18603477	18603478	0.124860	0.0079365
chr1	18609177	18609178	0.118200	0.0079365
chr1	18635893	18635894	0.167400	0.0079365
chr1	18656391	18656392	0.146193	0.0079365
chr1	18686848	18686849	0.213600	0.0079365
chr1	18689033	18689034	-0.266762	0.0079365
chr1	18694527	18694528	0.121544	0.0079365
chr1	18701355	18701356	0.184144	0.0079365
chr1	18744415	18744416	0.124200	0.0079365
chr1	18785941	18785942	0.123200	0.0079365
chr1	18789604	18789605	-0.145400	0.0079365
chr1	18801512	18801513	-0.127600	0.0079365
chr1	18801516	18801517	-0.123333	0.0079365
chr1	18804660	18804661	0.106800	0.0079365
chr1	18812878	18812879	0.146800	0.0079365
chr1	18812982	18812983	-0.106400	0.0079365
chr1	18832201	18832202	0.124000	0.0079365
chr1	18869687	18869688	0.123400	0.0079365
chr1	18876736	18876737	0.258600	0.0079365
chr1	18900437	18900438	0.131000	0.0079365
chr1	18900590	18900591	0.198000	0.0079365
chr1	18918076	18918077	0.107200	0.0079365
chr1	18932047	18932048	0.324994	0.0079365
chr1	18978228	18978229	0.137000	0.0079365
chr1	18984218	18984219	0.155600	0.0079365
chr1	18987623	18987624	-0.131600	0.0079365
chr1	18987630	18987631	0.130219	0.0079365
chr1	19010721	19010722	-0.242314	0.0079365
chr1	19011738	19011739	-0.141400	0.0079365
chr1	19015445	19015446	0.164600	0.0079365
chr1	19042465	19042466	0.100223	0.0079365
chr1	19043814	19043815	0.126400	0.0079365
chr1	19046056	19046057	-0.177000	0.0079365
chr1	19066689	19066690	0.127000	0.0079365
chr1	19072866	19072867	-0.173600	0.0079365
chr1	19092020	19092021	0.142843	0.0079365
chr1	19122063	19122064	0.160200	0.0079365
chr1	19130782	19130783	-0.204200	0.0079365
chr1	19157741	19157742	-0.103600	0.0079365
chr1	19164709	19164710	0.104000	0.0079365
chr1	19170011	19170012	0.174780	0.0079365
chr1	19174461	19174462	0.161200	0.0079365
chr1	19200340	19200341	0.104600	0.0079365
chr1	19205792	19205793	0.122600	0.0079365
chr1	19206510	19206511	0.105807	0.0079365
chr1	19210057	19210058	0.103800	0.0079365
chr1	19238175	19238176	0.170600	0.0079365
chr1	19247073	19247074	0.105000	0.0079365
chr1	19265802	19265803	0.136600	0.0079365
chr1	19274931	19274932	-0.194800	0.0079365
chr1	19289553	19289554	-0.146600	0.0079365
chr1	19295188	19295189	0.118800	0.0079365
chr1	19296100	19296101	0.113200	0.0079365
chr1	19304439	19304440	0.131800	0.0079365
chr1	19322867	19322868	-0.104600	0.0079365
chr1	19341134	19341135	0.254681	0.0079365
chr1	19345128	19345129	-0.119400	0.0079365
chr1	19368469	19368470	-0.448875	0.0079365
chr1	19372271	19372272	0.125800	0.0079365
chr1	19384074	19384075	-0.100200	0.0079365
chr1	19389416	19389417	0.111705	0.0079365
chr1	19418399	19418400	0.127400	0.0079365
chr1	19427395	19427396	-0.152919	0.0079365
chr1	19437298	19437299	-0.161000	0.0079365
chr1	19462536	19462537	-0.106765	0.0079365
chr1	19485673	19485674	0.103000	0.0079365
chr1	19503084	19503085	0.132000	0.0079365
chr1	19507562	19507563	-0.102000	0.0079365
chr1	19510244	19510245	0.147400	0.0079365
chr1	19532264	19532265	0.106000	0.0079365
chr1	19546332	19546333	0.137400	0.0079365
chr1	19557838	19557839	0.152600	0.0079365
chr1	19594827	19594828	0.221400	0.0079365
chr1	19609340	19609341	0.117000	0.0079365
chr1	19615020	19615021	0.108000	0.0079365
chr1	19617838	19617839	-0.124000	0.0079365
chr1	19639261	19639262	0.152200	0.0079365
chr1	19642395	19642396	0.102600	0.0079365
chr1	19679191	19679192	-0.228243	0.0079365
chr1	19681953	19681954	0.167600	0.0079365
chr1	19686011	19686012	0.102200	0.0079365
chr1	19687063	19687064	-0.111200	0.0079365
chr1	19715648	19715649	-0.125200	0.0079365
chr1	19715684	19715685	-0.200200	0.0079365
chr1	19719377	19719378	0.110400	0.0079365
chr1	19732439	19732440	0.174600	0.0079365
chr1	19782559	19782560	0.111600	0.0079365
chr1	19786717	19786718	0.108000	0.0079365
chr1	19789762	19789763	0.150600	0.0079365
chr1	19792981	19792982	0.114476	0.0079365
chr1	19795592	19795593	-0.124000	0.0079365
chr1	19796514	19796515	0.104400	0.0079365
chr1	19863700	19863701	0.136400	0.0079365
chr1	19868384	19868385	-0.154000	0.0079365
chr1	19887966	19887967	-0.195600	0.0079365
chr1	19891316	19891317	0.127800	0.0079365
chr1	19900736	19900737	0.185199	0.0079365
chr1	19905509	19905510	0.113600	0.0079365
chr1	19911543	19911544	0.106800	0.0079365
chr1	19914262	19914263	0.108600	0.0079365
chr1	19916804	19916805	-0.110800	0.0079365
chr1	19954458	19954459	-0.169284	0.0079365
chr1	19963879	19963880	0.118600	0.0079365
chr1	19986158	19986159	0.147000	0.0079365
chr1	20020410	20020411	-0.168200	0.0079365
chr1	20026811	20026812	0.103800	0.0079365
chr1	20029795	20029796	0.114800	0.0079365
chr1	20035173	20035174	0.137620	0.0079365
chr1	20040971	20040972	0.121200	0.0079365
chr1	20056668	20056669	0.128400	0.0079365
chr1	20066735	20066736	0.196200	0.0079365
chr1	20078214	20078215	0.156600	0.0079365
chr1	20085226	20085227	0.101800	0.0079365
chr1	20109252	20109253	-0.104800	0.0079365
chr1	20123875	20123876	-0.116889	0.0079365
chr1	20126874	20126875	0.142600	0.0079365
chr1	20126897	20126898	0.195600	0.0079365
chr1	20130105	20130106	-0.147060	0.0079365
chr1	20132130	20132131	0.111600	0.0079365
chr1	20149562	20149563	0.113800	0.0079365
chr1	20149955	20149956	0.171000	0.0079365
chr1	20170127	20170128	-0.267391	0.0079365
chr1	20206219	20206220	0.137000	0.0079365
chr1	20207848	20207849	0.102200	0.0079365
chr1	20260114	20260115	0.112200	0.0079365
chr1	20276168	20276169	-0.123600	0.0079365
chr1	20277530	20277531	0.114600	0.0079365
chr1	20301060	20301061	0.169000	0.0079365
chr1	20327980	20327981	-0.288482	0.0079365
chr1	20329898	20329899	0.173400	0.0079365
chr1	20339103	20339104	-0.230031	0.0079365
chr1	20343857	20343858	-0.122600	0.0079365
chr1	20348971	20348972	-0.176200	0.0079365
chr1	20364846	20364847	0.176400	0.0079365
chr1	20370303	20370304	-0.169800	0.0079365
chr1	20383361	20383362	0.128000	0.0079365
chr1	20410721	20410722	0.101200	0.0079365
chr1	20418110	20418111	0.133800	0.0079365
chr1	20418820	20418821	0.102800	0.0079365
chr1	20426236	20426237	0.116600	0.0079365
chr1	20426413	20426414	0.119600	0.0079365
chr1	20431928	20431929	0.187174	0.0079365
chr1	20433501	20433502	0.137800	0.0079365
chr1	20443467	20443468	0.152400	0.0079365
chr1	20445445	20445446	0.225400	0.0079365
chr1	20458532	20458533	-0.237200	0.0079365
chr1	20473302	20473303	0.191200	0.0079365
chr1	20481585	20481586	0.110800	0.0079365
chr1	20555666	20555667	0.100200	0.0079365
chr1	20564165	20564166	0.112600	0.0079365
chr1	20576158	20576159	0.120800	0.0079365
chr1	20587042	20587043	-0.122600	0.0079365
chr1	20587475	20587476	0.119200	0.0079365
chr1	20623480	20623481	0.131200	0.0079365
chr1	20626453	20626454	0.219800	0.0079365
chr1	20648805	20648806	0.134200	0.0079365
chr1	20706361	20706362	0.128000	0.0079365
chr1	20717928	20717929	0.151200	0.0079365
chr1	20721249	20721250	0.126000	0.0079365
chr1	20729210	20729211	0.120200	0.0079365
chr1	20740758	20740759	-0.141000	0.0079365
chr1	20745054	20745055	0.117400	0.0079365
chr1	20751608	20751609	0.124200	0.0079365
chr1	20768594	20768595	0.151400	0.0079365
chr1	20768616	20768617	0.224400	0.0079365
chr1	20771148	20771149	0.103400	0.0079365
chr1	20771152	20771153	0.143600	0.0079365
chr1	20816229	20816230	-0.124227	0.0079365
chr1	20822048	20822049	0.170400	0.0079365
chr1	20823059	20823060	0.121800	0.0079365
chr1	20828263	20828264	-0.152400	0.0079365
chr1	20830083	20830084	0.121200	0.0079365
chr1	20844284	20844285	-0.189200	0.0079365
chr1	20844391	20844392	0.175000	0.0079365
chr1	20851769	20851770	0.111800	0.0079365
chr1	20851865	20851866	0.112800	0.0079365
chr1	20854608	20854609	0.183153	0.0079365
chr1	20885098	20885099	0.142000	0.0079365
chr1	20910310	20910311	-0.100600	0.0079365
chr1	20953639	20953640	0.134699	0.0079365
chr1	20968815	20968816	-0.128400	0.0079365
chr1	20980412	20980413	0.180000	0.0079365
chr1	20986566	20986567	0.129600	0.0079365
chr1	21013273	21013274	0.180000	0.0079365
chr1	21019173	21019174	-0.112600	0.0079365
chr1	21037693	21037694	-0.128924	0.0079365
chr1	21048825	21048826	0.169800	0.0079365
chr1	21072549	21072550	0.113200	0.0079365
chr1	21083888	21083889	0.106600	0.0079365
chr1	21095039	21095040	0.107400	0.0079365
chr1	21095984	21095985	-0.200530	0.0079365
chr1	21123767	21123768	0.166400	0.0079365
chr1	21123893	21123894	0.183000	0.0079365
chr1	21144875	21144876	-0.104200	0.0079365
chr1	21165214	21165215	-0.101000	0.0079365
chr1	21177549	21177550	0.112800	0.0079365
chr1	21185175	21185176	0.128000	0.0079365
chr1	21247958	21247959	0.135600	0.0079365
chr1	21252576	21252577	0.141800	0.0079365
chr1	21267703	21267704	0.183600	0.0079365
chr1	21324641	21324642	-0.103000	0.0079365
chr1	21327982	21327983	0.102200	0.0079365
chr1	21350249	21350250	0.116200	0.0079365
chr1	21350356	21350357	0.118000	0.0079365
chr1	21412688	21412689	0.138600	0.0079365
chr1	21422543	21422544	0.154800	0.0079365
chr1	21429296	21429297	0.103000	0.0079365
chr1	21442341	21442342	0.107800	0.0079365
chr1	21443194	21443195	0.126720	0.0079365
chr1	21446086	21446087	0.138400	0.0079365
chr1	21456863	21456864	0.119600	0.0079365
chr1	21461762	21461763	0.105600	0.0079365
chr1	21462642	21462643	0.102200	0.0079365
chr1	21464518	21464519	-0.100800	0.0079365
chr1	21469522	21469523	0.224200	0.0079365
chr1	21490384	21490385	0.112000	0.0079365
chr1	21491618	21491619	0.103800	0.0079365
chr1	21496025	21496026	0.152400	0.0079365
chr1	21502053	21502054	0.109400	0.0079365
chr1	21504227	21504228	-0.240600	0.0079365
chr1	21504477	21504478	-0.128800	0.0079365
chr1	21508123	21508124	0.303865	0.0079365
chr1	21539423	21539424	0.101400	0.0079365
chr1	21546320	21546321	-0.129800	0.0079365
chr1	21562838	21562839	0.199600	0.0079365
chr1	21594954	21594955	0.103200	0.0079365
chr1	21607604	21607605	0.162800	0.0079365
chr1	21618297	21618298	0.103400	0.0079365
chr1	21632342	21632343	0.125600	0.0079365
chr1	21632503	21632504	0.114400	0.0079365
chr1	21632611	21632612	0.191400	0.0079365
chr1	21642800	21642801	0.133600	0.0079365
chr1	21657063	21657064	0.133000	0.0079365
chr1	21667218	21667219	0.101200	0.0079365
chr1	21671490	21671491	0.124200	0.0079365
chr1	21674019	21674020	0.143600	0.0079365
chr1	21675780	21675781	0.175200	0.0079365
chr1	21681698	21681699	0.163400	0.0079365
chr1	21687803	21687804	0.215000	0.0079365
chr1	21688169	21688170	0.107200	0.0079365
chr1	21693535	21693536	-0.122200	0.0079365
chr1	21712819	21712820	0.123600	0.0079365
chr1	21722822	21722823	-0.105800	0.0079365
chr1	21736929	21736930	0.102400	0.0079365
chr1	21737409	21737410	0.234240	0.0079365
chr1	21739082	21739083	0.127800	0.0079365
chr1	21739494	21739495	0.136800	0.0079365
chr1	21769135	21769136	0.168200	0.0079365
chr1	21783986	21783987	0.111800	0.0079365
chr1	21784133	21784134	0.116200	0.0079365
chr1	21786680	21786681	0.123000	0.0079365
chr1	21786722	21786723	0.159000	0.0079365
chr1	21803483	21803484	0.206200	0.0079365
chr1	21824762	21824763	0.158200	0.0079365
chr1	21877298	21877299	-0.162200	0.0079365
chr1	21903840	21903841	0.119400	0.0079365
chr1	21905039	21905040	0.108200	0.0079365
chr1	21919127	21919128	0.123000	0.0079365
chr1	21940870	21940871	0.183600	0.0079365
chr1	21944085	21944086	-0.136400	0.0079365
chr1	22018645	22018646	0.107600	0.0079365
chr1	22019127	22019128	0.112200	0.0079365
chr1	22084915	22084916	-0.196052	0.0079365
chr1	22085040	22085041	0.125400	0.0079365
chr1	22101279	22101280	0.109200	0.0079365
chr1	22107415	22107416	-0.152400	0.0079365
chr1	22110772	22110773	0.110600	0.0079365
chr1	22112191	22112192	0.115400	0.0079365
chr1	22113298	22113299	0.115200	0.0079365
chr1	22126176	22126177	0.101800	0.0079365
chr1	22127021	22127022	-0.107600	0.0079365
chr1	22137343	22137344	-0.168200	0.0079365
chr1	22144096	22144097	0.227400	0.0079365
chr1	22145321	22145322	0.162400	0.0079365
chr1	22217074	22217075	0.119200	0.0079365
chr1	22217796	22217797	-0.109314	0.0079365
chr1	22255885	22255886	0.196600	0.0079365
chr1	22265664	22265665	-0.148600	0.0079365
chr1	22266430	22266431	0.152304	0.0079365
chr1	22269410	22269411	0.101600	0.0079365
chr1	22271822	22271823	-0.106200	0.0079365
chr1	22298311	22298312	0.113200	0.0079365
chr1	22299417	22299418	0.118000	0.0079365
chr1	22342931	22342932	0.106200	0.0079365
chr1	22353125	22353126	0.125740	0.0079365
chr1	22365153	22365154	0.114800	0.0079365
chr1	22366168	22366169	0.164600	0.0079365
chr1	22376111	22376112	0.102600	0.0079365
chr1	22378221	22378222	0.158600	0.0079365
chr1	22388973	22388974	0.133200	0.0079365
chr1	22409564	22409565	0.157200	0.0079365
chr1	22418654	22418655	0.114000	0.0079365
chr1	22419675	22419676	0.160400	0.0079365
chr1	22423855	22423856	0.155000	0.0079365
chr1	22463706	22463707	0.100400	0.0079365
chr1	22464917	22464918	0.156000	0.0079365
chr1	22492734	22492735	0.100200	0.0079365
chr1	22500547	22500548	0.106800	0.0079365
chr1	22514161	22514162	-0.117400	0.0079365
chr1	22519967	22519968	-0.136000	0.0079365
chr1	22527263	22527264	0.107600	0.0079365
chr1	22527303	22527304	0.190400	0.0079365
chr1	22530245	22530246	0.118200	0.0079365
chr1	22531926	22531927	0.112200	0.0079365
chr1	22540368	22540369	0.145000	0.0079365
chr1	22553757	22553758	0.134010	0.0079365
chr1	22555674	22555675	-0.166794	0.0079365
chr1	22557684	22557685	-0.101800	0.0079365
chr1	22568053	22568054	-0.127800	0.0079365
chr1	22581913	22581914	0.135200	0.0079365
chr1	22587599	22587600	0.147200	0.0079365
chr1	22587620	22587621	0.144400	0.0079365
chr1	22589250	22589251	0.154000	0.0079365
chr1	22594891	22594892	0.108400	0.0079365
chr1	22607080	22607081	0.121400	0.0079365
chr1	22610930	22610931	0.192408	0.0079365
chr1	22618253	22618254	0.126800	0.0079365
chr1	22618386	22618387	0.151200	0.0079365
chr1	22618530	22618531	0.131600	0.0079365
chr1	22619042	22619043	0.185400	0.0079365
chr1	22619476	22619477	0.142600	0.0079365
chr1	22620179	22620180	0.226800	0.0079365
chr1	22621120	22621121	0.124053	0.0079365
chr1	22631065	22631066	0.139600	0.0079365
chr1	22631187	22631188	0.129200	0.0079365
chr1	22636357	22636358	0.109400	0.0079365
chr1	22658305	22658306	0.128200	0.0079365
chr1	22658671	22658672	0.108400	0.0079365
chr1	22659616	22659617	0.108600	0.0079365
chr1	22670106	22670107	0.164244	0.0079365
chr1	22683712	22683713	0.101400	0.0079365
chr1	22691848	22691849	0.105600	0.0079365
chr1	22699792	22699793	-0.140400	0.0079365
chr1	22718593	22718594	0.183200	0.0079365
chr1	22719902	22719903	0.260383	0.0079365
chr1	22759806	22759807	0.168811	0.0079365
chr1	22767583	22767584	0.100200	0.0079365
chr1	22772388	22772389	-0.125419	0.0079365
chr1	22807886	22807887	0.110000	0.0079365
chr1	22839487	22839488	0.127800	0.0079365
[truncated: 95,009 more rows]
